# Supplementary material for: Adaptation to mutational inactivation of an essential gene converges to an accessible suboptimal fitness peak
Source: eLife. 2019 Oct 1;8:e50509. doi: 10.7554/eLife.50509 (PMC6828540; doi:10.7554/eLife.50509)
Supplement: Figure 2—source data 1. [file elife-50509-fig2-data1.xlsx]

## Sheet: Fig 2A
		Growth rates of each D27 mutant and wild type were measured at various dilutions of folAmix
		Wild type				D27F				D27N				D27G
	folAmix	growth rate (h-1)	stdev		folAmix	growth rate (h-1)	stdev		folAmix	growth rate (h-1)	stdev		folAmix	growth rate (h-1)	stdev
	1	0.33483	0.0284		1	0.23298	0.02472		1	0.257641	0.031628		1	0.23973	0.00739
	0.44444	0.34981	0.01821		0.44444	0.24737	0.01481		0.444444	0.264469	0.0403781		0.44444	0.23013	0.00968
	0.19753	0.32551	0.02944		0.19753	0.18627	0.02947		0.197531	0.213926	0.0188698		0.19753	0.21489	0.01286
	0.08779	0.32474	0.02391		0.08779	0.14268	0.03853		0.0877915	0.177698	0.0271036		0.08779	0.22075	0.01712
	0.03902	0.33747	0.02507		0.03902	0.08193	0.02818		0.0390184	0.134103	0.026022		0.03902	0.15945	0.07065
	0.01734	0.35032	0.03591		0.01734	0.03095	0.02798		0.0173415	0.0408537	0.0414576		0.01734	0.03981	0.04597
	0.00771	0.34605	0.01751		0.00771	-0.00279	0.0206		0.00770735	0.0103767	0.0116837		0.00771	0.01019	0.0195
	0.00343	0.3512	0.01636		0.00343	-0.01029	0.000992307		0.00342549	-0.000990279	0.00838732		0.00343	-0.00892	0.02181
	0.00152	0.34931	0.01875		0.00152	-0.01461	0.00169		0.00152244	-0.00265222	0.0110782		0.00152	-0.00613	0.01546
	0.000676639	0.35308	0.02917		0.000676639	-0.00391	0.01236		0.000676639	-0.00251045	0.00706566		0.000676639	-0.01027	0.0076
	0.000300729	0.35367	0.02644		0.000300729	-0.00552	0.0095		0.000300729	0.00340075	0.0180721		0.000300729	0.00098122	0.00743
	0.000133657	0.34408	0.01539		0.000133657	-0.00849	0.02255		0.000133657	-0.00384554	0.0172093		0.000133657	0.00171	0.00787
	0	0.35452	0.02602		0	-0.00764	0.00888		0	-0.00472622	0.00544768		0	0.00192	0.0068

## Sheet: Fig 2B
	Representative growth curves of wild type and D27F mutant obtained in the presence of 1x folAmix
		OD 600 nm
	time (h)	wild type	D27F
	0	0.000637229	0.0014
	0.25	0.000637229	0.00148
	0.5	0.000637229	0.00162
	0.75	0.000637229	0.00176
	1	0.000637229	0.00191
	1.25	0.000622078	0.00203
	1.5	0.000684416	0.00211
	1.75	0.000687446	0.00227
	2	0.000694805	0.0024
	2.25	0.00074026	0.0025
	2.5	0.000757576	0.00263
	2.75	0.000803896	0.00291
	3	0.000755411	0.00315
	3.25	0.000678788	0.00341
	3.5	0.000717316	0.00363
	3.75	0.000653247	0.00384
	4	0.000652814	0.00419
	4.25	0.000722078	0.00453
	4.5	0.00072987	0.00496
	4.75	0.00084329	0.0054
	5	0.000916883	0.00588
	5.25	0.000986147	0.00633
	5.5	0.00108	0.00691
	5.75	0.0011	0.0074
	6	0.00115	0.008
	6.25	0.00119	0.00863
	6.5	0.00119	0.00938
	6.75	0.00124	0.01021
	7	0.00133	0.01102
	7.25	0.00138	0.012
	7.5	0.00138	0.01303
	7.75	0.00156	0.01421
	8	0.00172	0.01547
	8.25	0.00187	0.01682
	8.5	0.00181	0.01844
	8.75	0.00197	0.02019
	9	0.00259	0.02202
	9.25	0.00297	0.02399
	9.5	0.00313	0.02616
	9.75	0.00315	0.02848
	10	0.00347	0.03106
	10.25	0.00354	0.03409
	10.5	0.0033	0.03748
	10.75	0.00335	0.04084
	11	0.00374	0.04428
	11.25	0.00383	0.04766
	11.5	0.00369	0.05097
	11.75	0.00387	0.0542
	12	0.00473	0.05744
	12.25	0.00473	0.06132
	12.5	0.00534	0.06544
	12.75	0.00669	0.06974
	13	0.00748	0.07513
	13.25	0.00835	0.08059
	13.5	0.00882	0.0862
	13.75	0.00927	0.09214
	14	0.00901	0.09884
	14.25	0.0082	0.10597
	14.5	0.00816	0.1129
	14.75	0.00862	0.12047
	15	0.00887	0.12835
	15.25	0.00983	0.13635
	15.5	0.01064	0.14479
	15.75	0.01139	0.15311
	16	0.01209	0.16181
	16.25	0.01267	0.17091
	16.5	0.01319	0.18002
	16.75	0.01347	0.18968
	17	0.01353	0.19967
	17.25	0.01361	0.21003
	17.5	0.01389	0.22027
	17.75	0.01426	0.2297
	17.9997	0.0157	0.23916
	18.25	0.0171	0.24757
	18.5	0.01866	0.2568
	18.75	0.01967	0.26615
	19	0.02035	0.27478
	19.25	0.02118	0.283
	19.5	0.02213	0.28996
	19.75	0.02333	0.29787
	20	0.02483	0.30446
	20.25	0.0266	0.31099
	20.5	0.0284	0.31795
	20.75	0.03063	0.32371
	21	0.03364	0.32942
	21.25	0.03712	0.33468
	21.5	0.04106	0.34077
	21.75	0.04446	0.3466
	22	0.04734	0.35169
	22.25	0.05028	0.3564
	22.5	0.05281	0.36055
	22.75	0.05584	0.36434
	23	0.05949	0.36854
	23.25	0.06337	0.3724
	23.5	0.06761	0.37612
	23.75	0.07145	0.37882
	24	0.07651	0.38105
	24.25	0.08211	0.38342
	24.5	0.08679	0.38527
	24.75	0.09145	0.3894
	25	0.09524	0.39092
	25.25	0.0982	0.3929
	25.5	0.10195	0.3944
	25.75	0.10606	0.3948
	26	0.1117	0.39555
	26.25	0.11839	0.39607
	26.5	0.12452	0.39678
	26.75	0.13087	0.39593
	27	0.1358	0.39522
	27.25	0.14101	0.39464
	27.5	0.1466	0.39394
	27.75	0.15124	0.39327
	28	0.15588	0.3924
	28.25	0.16082	0.39151
	28.5	0.16504	0.39073
	28.75	0.16926	0.38984
	29	0.17351	0.38913
	29.25	0.1787	0.38815
	29.5	0.18398	0.38727
	29.75	0.1884	0.3864
	30	0.19297	0.3838
	30.25	0.19739	0.38292
	30.5	0.20085	0.38219
	30.75	0.20447	0.38132
	31	0.20787	0.38078
	31.25	0.21207	0.38018
	31.5	0.21654	0.3796
	31.75	0.21983	0.37889
	32	0.22269	0.37835
	32.25	0.22512	0.3779
	32.5	0.22754	0.37724
	32.75	0.22983	0.37707
	33	0.23171	0.37684
	33.25	0.23482	0.37663
	33.5	0.23766	0.37653
	33.75	0.23958	0.37632
	34	0.24086	0.376
	34.25	0.24256	0.3757
	34.5	0.24438	0.37572
	34.75	0.24573	0.37537
	35	0.24701	0.37509
	35.25	0.2482	0.37501
	35.5	0.24909	0.37504
	35.75	0.24932	0.37494
	36	0.24983	0.37491
	36.25	0.25078	0.3748
	36.5	0.25138	0.37482
	36.75	0.25175	0.3744
	37	0.25262	0.37423
	37.25	0.25283	0.37388
	37.5	0.25265	0.37366
	37.75	0.25135	0.37403
	38	0.24977	0.3739
	38.25	0.24783	0.37373
	38.5	0.24492	0.37387
	38.75	0.24222	0.3737
	39	0.23969	0.37351
	39.25	0.23709	0.37363
	39.5	0.23506	0.3735
	39.75	0.23294	0.37334
	40	0.23108	0.37353
