# Supplementary material for: Adaptation to mutational inactivation of an essential gene converges to an accessible suboptimal fitness peak
Source: eLife. 2019 Oct 1;8:e50509. doi: 10.7554/eLife.50509 (PMC6828540; doi:10.7554/eLife.50509)
Supplement: Figure 3—source data 1. [file elife-50509-fig3-data1.xlsx]

## Sheet: Fig 3A
Evolutionary profiles of the six trajectories in D27G adaptation showing the time dependent changes in folAmix concentration necessary to sustain growth
	FolAmix concentration (fold dilution)
time (days)	T1	T2	T3	T4	T5	T6
0	0.1	0.1	0.1	0.1	0.1	0.1
1.88561	0.1	0.1	0.1	0.1	0.1	0.1
2.8988	0.1	0.1	0.1	0.1	0.1	0.1
3.81478	0.1	0.1	0.1	0.05	0.1	0.1
4.31689	0.1	0.1	0.1	0.05	0.1	0.1
5.07741	0.1	0.1	0.1	0.025	0.05	0.05
6.05542	0.1	0.1	0.1	0.025	0.05	0.05
6.81894	0.1	0.05	0.05	0.025	0.025	0.05
7.58343	0.05	0.025	0.025	0.025	0.01	0.025
8.3487	0.025	0.01	0.01	0.025	0.01	0.025
9.11321	0.025	0.005	0.005	0.025	0.01	0.025
9.9009	0.025	0.005	0.005	0.025	0.01	0.025
10.6637	0.01	0.005	0.005	0.025	0.01	0.025
11.4272	0.01	0.005	0.0025	0.025	0.01	0.025
12.2013	0.01	0.005	0.001	0.025	0.01	0.025
12.9995	0.01	0.005	0.001	0.025	0.01	0.025
13.7562	0.005	0.005	0.0005	0.025	0.01	0.025
14.5527	0.0025	0.005	0.00025	0.025	0.01	0.025
15.3498	0.0025	0.005	0.0001	0.025	0.01	0.025
16.1474	0.001	0.005	5e-05	0.01	0.01	0.025
16.8965	0.001	0.005	5e-05	0.01	0.01	0.025
17.5429	0.001	0.005	5e-05	0.01	0.01	0.01
18.3365	0.001		5e-05	0.01	0.01	0.01
19.1739	0.00025		5e-05	0.01	0.01	0.01
19.9604	0.0001		2.5e-05	0.005	0.01	0.005
20.6183	5e-05		1e-05	0.0025	0.01	0.0025
21.3724	5e-05		5e-06	0.0025	0.01	0.001
22.1265	2.5e-05		2.5e-06	0.001	0.01	0.0005
23.1286	5e-06		1e-06	0.001	0.01	0.0001
23.9758	5e-06		5e-07	0.001		0.0001
24.8232	2.5e-06		2.5e-07	0.001		5e-05
25.5849	2.5e-06		1.25e-07	0.001		2.5e-05
26.2909	1e-06		6.25e-08	0.001		1e-05
26.9486	5e-07		3.125e-08	0.001		1e-05
27.5527	2.5e-07		0	0.001		5e-06
28.1129	0		0	0.001		2.5e-06
28.6785	0		0	0.001		1e-06
29.1956	0		0	0.001		5e-07
29.857	0		0	0.001		0
30.725	0		0	0.001		0
31.3849	0		0	0.0005		0
31.9522	0		0	0.0005		0
32.6097	0		0	0.0005		0
33.2247	0		0	0.0005		0
33.7432	0		0	0.0005		0
34.2096	0		0	0.0005		0
34.7749	0		0	0.0005		0

## Sheet: Fig 3B
	Growth rates determined at different concentrations of folAmix are compared for wild type, naïve and evolved D27G
		Wild type				D27G				Evolved D27G
	folAmix	growth rate (h-1)	stdev		folAmix	growth rate (h-1)	stdev		folAmix	growth rate (h-1)	stdev
	1	0.33483	0.0284		1	0.23973	0.00739		1	0.35719	0.01394
	0.44444	0.34981	0.01821		0.44444	0.23013	0.00968		0.44444	0.34394	0.02233
	0.19753	0.32551	0.02944		0.19753	0.21489	0.01286		0.19753	0.33168	0.02909
	0.08779	0.32474	0.02391		0.08779	0.22075	0.01712		0.08779	0.33346	0.0103
	0.03902	0.33747	0.02507		0.03902	0.15945	0.07065		0.03902	0.3416	0.00138
	0.01734	0.35032	0.03591		0.01734	0.03981	0.04597		0.01734	0.36272	0.02867
	0.00771	0.34605	0.01751		0.00771	0.01019	0.0195		0.00771	0.35344	0.01834
	0.00343	0.3512	0.01636		0.00343	-0.00892	0.02181		0.00343	0.36483	0.02231
	0.00152	0.34931	0.01875		0.00152	-0.00613	0.01546		0.00152	0.34885	0.0215
	0.000676639	0.35308	0.02917		0.000676639	-0.01027	0.0076		0.000676639	0.34949	0.02069
	0.000300729	0.35367	0.02644		0.000300729	0.00098122	0.00743		0.000300729	0.35751	0.02601
	0.000133657	0.34408	0.01539		0.000133657	0.00171	0.00787		0.000133657	0.34668	0.0139
	0	0.35452	0.02602		0	0.00192	0.0068		0	0.36018	0.03924

## Sheet: Fig 3C
	Fitness model based on the biophysical properties of DHFR mutants allows to predict the growth rate of mutant strains from in vitro properties of the purified D27G and D27C DHFR mutant proteins.
	Calculated DHFR flux normalized to WT	Predicted Relative growth rate
	1e-08	3.84714e-06					Calculated DHFR flux normalized to WT	xEr±	Measured growth rate (relative to WT)	yEr±
	1e-08	3.84714e-06				wild type	1	0.16564	1	0.052735
	1e-08	3.84714e-06				D27G	3e-05	6.6e-06	0.00547	0.0193732
	1e-08	3.84714e-06				D27C	0.00128	0.000407058	0.9238	0.0983191
	1e-08	3.84714e-06
	1e-08	3.84714e-06
	1e-08	3.84714e-06
	1e-08	3.84714e-06
	1e-08	3.84714e-06
	1e-08	3.84714e-06
	1e-08	3.84714e-06
	1e-08	3.84714e-06
	1e-08	3.84714e-06
	1.01e-08	3.84714e-06
	1.01e-08	3.84714e-06
	1.01e-08	3.87564e-06
	1.01e-08	3.87564e-06
	1.01e-08	3.87564e-06
	1.01e-08	3.87564e-06
	1.01e-08	3.87564e-06
	1.01e-08	3.87564e-06
	1.01e-08	3.87564e-06
	1.01e-08	3.87564e-06
	1.01e-08	3.87564e-06
	1.01e-08	3.87564e-06
	1.01e-08	3.87564e-06
	1.01e-08	3.87564e-06
	1.01e-08	3.87564e-06
	1.01e-08	3.87564e-06
	1.01e-08	3.87564e-06
	1.01e-08	3.87564e-06
	1.01e-08	3.87564e-06
	1.01e-08	3.87564e-06
	1.01e-08	3.90413e-06
	1.01e-08	3.90413e-06
	1.01e-08	3.90413e-06
	1.02e-08	3.90413e-06
	1.02e-08	3.90413e-06
	1.02e-08	3.90413e-06
	1.02e-08	3.90413e-06
	1.02e-08	3.90413e-06
	1.02e-08	3.90413e-06
	1.02e-08	3.90413e-06
	1.02e-08	3.90413e-06
	1.02e-08	3.90413e-06
	1.02e-08	3.90413e-06
	1.02e-08	3.90413e-06
	1.02e-08	3.90413e-06
	1.02e-08	3.90413e-06
	1.02e-08	3.90413e-06
	1.02e-08	3.93263e-06
	1.02e-08	3.93263e-06
	1.02e-08	3.93263e-06
	1.02e-08	3.93263e-06
	1.02e-08	3.93263e-06
	1.02e-08	3.93263e-06
	1.02e-08	3.93263e-06
	1.02e-08	3.93263e-06
	1.02e-08	3.93263e-06
	1.02e-08	3.93263e-06
	1.03e-08	3.93263e-06
	1.03e-08	3.93263e-06
	1.03e-08	3.93263e-06
	1.03e-08	3.93263e-06
	1.03e-08	3.93263e-06
	1.03e-08	3.93263e-06
	1.03e-08	3.93263e-06
	1.03e-08	3.93263e-06
	1.03e-08	3.96113e-06
	1.03e-08	3.96113e-06
	1.03e-08	3.96113e-06
	1.03e-08	3.96113e-06
	1.03e-08	3.96113e-06
	1.03e-08	3.96113e-06
	1.03e-08	3.96113e-06
	1.03e-08	3.96113e-06
	1.03e-08	3.96113e-06
	1.03e-08	3.96113e-06
	1.03e-08	3.96113e-06
	1.03e-08	3.96113e-06
	1.03e-08	3.96113e-06
	1.03e-08	3.96113e-06
	1.03e-08	3.96113e-06
	1.04e-08	3.96113e-06
	1.04e-08	3.96113e-06
	1.04e-08	3.98963e-06
	1.04e-08	3.98963e-06
	1.04e-08	3.98963e-06
	1.04e-08	3.98963e-06
	1.04e-08	3.98963e-06
	1.04e-08	3.98963e-06
	1.04e-08	3.98963e-06
	1.04e-08	3.98963e-06
	1.04e-08	3.98963e-06
	1.04e-08	3.98963e-06
	1.04e-08	3.98963e-06
	1.04e-08	3.98963e-06
	1.04e-08	3.98963e-06
	1.04e-08	3.98963e-06
	1.04e-08	3.98963e-06
	1.04e-08	3.98963e-06
	1.04e-08	3.98963e-06
	1.04e-08	4.01812e-06
	1.04e-08	4.01812e-06
	1.04e-08	4.01812e-06
	1.04e-08	4.01812e-06
	1.04e-08	4.01812e-06
	1.05e-08	4.01812e-06
	1.05e-08	4.01812e-06
	1.05e-08	4.01812e-06
	1.05e-08	4.01812e-06
	1.05e-08	4.01812e-06
	1.05e-08	4.01812e-06
	1.05e-08	4.01812e-06
	1.05e-08	4.01812e-06
	1.05e-08	4.01812e-06
	1.05e-08	4.01812e-06
	1.05e-08	4.01812e-06
	1.05e-08	4.01812e-06
	1.05e-08	4.04662e-06
	1.05e-08	4.04662e-06
	1.05e-08	4.04662e-06
	1.05e-08	4.04662e-06
	1.05e-08	4.04662e-06
	1.05e-08	4.04662e-06
	1.05e-08	4.04662e-06
	1.05e-08	4.04662e-06
	1.05e-08	4.04662e-06
	1.05e-08	4.04662e-06
	1.05e-08	4.04662e-06
	1.06e-08	4.04662e-06
	1.06e-08	4.04662e-06
	1.06e-08	4.04662e-06
	1.06e-08	4.04662e-06
	1.06e-08	4.04662e-06
	1.06e-08	4.04662e-06
	1.06e-08	4.07512e-06
	1.06e-08	4.07512e-06
	1.06e-08	4.07512e-06
	1.06e-08	4.07512e-06
	1.06e-08	4.07512e-06
	1.06e-08	4.07512e-06
	1.06e-08	4.07512e-06
	1.06e-08	4.07512e-06
	1.06e-08	4.07512e-06
	1.06e-08	4.07512e-06
	1.06e-08	4.07512e-06
	1.06e-08	4.07512e-06
	1.06e-08	4.07512e-06
	1.06e-08	4.07512e-06
	1.06e-08	4.07512e-06
	1.06e-08	4.07512e-06
	1.07e-08	4.07512e-06
	1.07e-08	4.10362e-06
	1.07e-08	4.10362e-06
	1.07e-08	4.10362e-06
	1.07e-08	4.10362e-06
	1.07e-08	4.10362e-06
	1.07e-08	4.10362e-06
	1.07e-08	4.10362e-06
	1.07e-08	4.10362e-06
	1.07e-08	4.10362e-06
	1.07e-08	4.10362e-06
	1.07e-08	4.10362e-06
	1.07e-08	4.10362e-06
	1.07e-08	4.10362e-06
	1.07e-08	4.10362e-06
	1.07e-08	4.10362e-06
	1.07e-08	4.10362e-06
	1.07e-08	4.10362e-06
	1.07e-08	4.13211e-06
	1.07e-08	4.13211e-06
	1.07e-08	4.13211e-06
	1.07e-08	4.13211e-06
	1.07e-08	4.13211e-06
	1.08e-08	4.13211e-06
	1.08e-08	4.13211e-06
	1.08e-08	4.13211e-06
	1.08e-08	4.13211e-06
	1.08e-08	4.13211e-06
	1.08e-08	4.13211e-06
	1.08e-08	4.13211e-06
	1.08e-08	4.13211e-06
	1.08e-08	4.13211e-06
	1.08e-08	4.13211e-06
	1.08e-08	4.13211e-06
	1.08e-08	4.13211e-06
	1.08e-08	4.16061e-06
	1.08e-08	4.16061e-06
	1.08e-08	4.16061e-06
	1.08e-08	4.16061e-06
	1.08e-08	4.16061e-06
	1.08e-08	4.16061e-06
	1.08e-08	4.16061e-06
	1.08e-08	4.16061e-06
	1.08e-08	4.16061e-06
	1.08e-08	4.16061e-06
	1.09e-08	4.16061e-06
	1.09e-08	4.16061e-06
	1.09e-08	4.16061e-06
	1.09e-08	4.16061e-06
	1.09e-08	4.16061e-06
	1.09e-08	4.16061e-06
	1.09e-08	4.18911e-06
	1.09e-08	4.18911e-06
	1.09e-08	4.18911e-06
	1.09e-08	4.18911e-06
	1.09e-08	4.18911e-06
	1.09e-08	4.18911e-06
	1.09e-08	4.18911e-06
	1.09e-08	4.18911e-06
	1.09e-08	4.18911e-06
	1.09e-08	4.18911e-06
	1.09e-08	4.18911e-06
	1.09e-08	4.18911e-06
	1.09e-08	4.18911e-06
	1.09e-08	4.18911e-06
	1.09e-08	4.18911e-06
	1.09e-08	4.18911e-06
	1.1e-08	4.18911e-06
	1.1e-08	4.21761e-06
	1.1e-08	4.21761e-06
	1.1e-08	4.21761e-06
	1.1e-08	4.21761e-06
	1.1e-08	4.21761e-06
	1.1e-08	4.21761e-06
	1.1e-08	4.21761e-06
	1.1e-08	4.21761e-06
	1.1e-08	4.21761e-06
	1.1e-08	4.21761e-06
	1.1e-08	4.21761e-06
	1.1e-08	4.21761e-06
	1.1e-08	4.21761e-06
	1.1e-08	4.21761e-06
	1.1e-08	4.21761e-06
	1.1e-08	4.21761e-06
	1.1e-08	4.2461e-06
	1.1e-08	4.2461e-06
	1.1e-08	4.2461e-06
	1.1e-08	4.2461e-06
	1.1e-08	4.2461e-06
	1.11e-08	4.2461e-06
	1.11e-08	4.2461e-06
	1.11e-08	4.2461e-06
	1.11e-08	4.2461e-06
	1.11e-08	4.2461e-06
	1.11e-08	4.2461e-06
	1.11e-08	4.2461e-06
	1.11e-08	4.2461e-06
	1.11e-08	4.2461e-06
	1.11e-08	4.2461e-06
	1.11e-08	4.2461e-06
	1.11e-08	4.2746e-06
	1.11e-08	4.2746e-06
	1.11e-08	4.2746e-06
	1.11e-08	4.2746e-06
	1.11e-08	4.2746e-06
	1.11e-08	4.2746e-06
	1.11e-08	4.2746e-06
	1.11e-08	4.2746e-06
	1.11e-08	4.2746e-06
	1.11e-08	4.2746e-06
	1.11e-08	4.2746e-06
	1.12e-08	4.2746e-06
	1.12e-08	4.2746e-06
	1.12e-08	4.2746e-06
	1.12e-08	4.2746e-06
	1.12e-08	4.2746e-06
	1.12e-08	4.3031e-06
	1.12e-08	4.3031e-06
	1.12e-08	4.3031e-06
	1.12e-08	4.3031e-06
	1.12e-08	4.3031e-06
	1.12e-08	4.3031e-06
	1.12e-08	4.3031e-06
	1.12e-08	4.3031e-06
	1.12e-08	4.3031e-06
	1.12e-08	4.3031e-06
	1.12e-08	4.3031e-06
	1.12e-08	4.3031e-06
	1.12e-08	4.3031e-06
	1.12e-08	4.3031e-06
	1.12e-08	4.3031e-06
	1.12e-08	4.3031e-06
	1.12e-08	4.33159e-06
	1.13e-08	4.33159e-06
	1.13e-08	4.33159e-06
	1.13e-08	4.33159e-06
	1.13e-08	4.33159e-06
	1.13e-08	4.33159e-06
	1.13e-08	4.33159e-06
	1.13e-08	4.33159e-06
	1.13e-08	4.33159e-06
	1.13e-08	4.33159e-06
	1.13e-08	4.33159e-06
	1.13e-08	4.33159e-06
	1.13e-08	4.33159e-06
	1.13e-08	4.33159e-06
	1.13e-08	4.33159e-06
	1.13e-08	4.33159e-06
	1.13e-08	4.36009e-06
	1.13e-08	4.36009e-06
	1.13e-08	4.36009e-06
	1.13e-08	4.36009e-06
	1.13e-08	4.36009e-06
	1.13e-08	4.36009e-06
	1.14e-08	4.36009e-06
	1.14e-08	4.36009e-06
	1.14e-08	4.36009e-06
	1.14e-08	4.36009e-06
	1.14e-08	4.36009e-06
	1.14e-08	4.36009e-06
	1.14e-08	4.36009e-06
	1.14e-08	4.36009e-06
	1.14e-08	4.36009e-06
	1.14e-08	4.36009e-06
	1.14e-08	4.38859e-06
	1.14e-08	4.38859e-06
	1.14e-08	4.38859e-06
	1.14e-08	4.38859e-06
	1.14e-08	4.38859e-06
	1.14e-08	4.38859e-06
	1.14e-08	4.38859e-06
	1.14e-08	4.38859e-06
	1.14e-08	4.38859e-06
	1.14e-08	4.38859e-06
	1.14e-08	4.38859e-06
	1.15e-08	4.38859e-06
	1.15e-08	4.38859e-06
	1.15e-08	4.38859e-06
	1.15e-08	4.38859e-06
	1.15e-08	4.38859e-06
	1.15e-08	4.41709e-06
	1.15e-08	4.41709e-06
	1.15e-08	4.41709e-06
	1.15e-08	4.41709e-06
	1.15e-08	4.41709e-06
	1.15e-08	4.41709e-06
	1.15e-08	4.41709e-06
	1.15e-08	4.41709e-06
	1.15e-08	4.41709e-06
	1.15e-08	4.41709e-06
	1.15e-08	4.41709e-06
	1.15e-08	4.41709e-06
	1.15e-08	4.41709e-06
	1.15e-08	4.41709e-06
	1.15e-08	4.41709e-06
	1.15e-08	4.44558e-06
	1.16e-08	4.44558e-06
	1.16e-08	4.44558e-06
	1.16e-08	4.44558e-06
	1.16e-08	4.44558e-06
	1.16e-08	4.44558e-06
	1.16e-08	4.44558e-06
	1.16e-08	4.44558e-06
	1.16e-08	4.44558e-06
	1.16e-08	4.44558e-06
	1.16e-08	4.44558e-06
	1.16e-08	4.44558e-06
	1.16e-08	4.44558e-06
	1.16e-08	4.44558e-06
	1.16e-08	4.44558e-06
	1.16e-08	4.44558e-06
	1.16e-08	4.47408e-06
	1.16e-08	4.47408e-06
	1.16e-08	4.47408e-06
	1.16e-08	4.47408e-06
	1.16e-08	4.47408e-06
	1.16e-08	4.47408e-06
	1.17e-08	4.47408e-06
	1.17e-08	4.47408e-06
	1.17e-08	4.47408e-06
	1.17e-08	4.47408e-06
	1.17e-08	4.47408e-06
	1.17e-08	4.47408e-06
	1.17e-08	4.47408e-06
	1.17e-08	4.47408e-06
	1.17e-08	4.47408e-06
	1.17e-08	4.50258e-06
	1.17e-08	4.50258e-06
	1.17e-08	4.50258e-06
	1.17e-08	4.50258e-06
	1.17e-08	4.50258e-06
	1.17e-08	4.50258e-06
	1.17e-08	4.50258e-06
	1.17e-08	4.50258e-06
	1.17e-08	4.50258e-06
	1.17e-08	4.50258e-06
	1.17e-08	4.50258e-06
	1.17e-08	4.50258e-06
	1.18e-08	4.50258e-06
	1.18e-08	4.50258e-06
	1.18e-08	4.50258e-06
	1.18e-08	4.53108e-06
	1.18e-08	4.53108e-06
	1.18e-08	4.53108e-06
	1.18e-08	4.53108e-06
	1.18e-08	4.53108e-06
	1.18e-08	4.53108e-06
	1.18e-08	4.53108e-06
	1.18e-08	4.53108e-06
	1.18e-08	4.53108e-06
	1.18e-08	4.53108e-06
	1.18e-08	4.53108e-06
	1.18e-08	4.53108e-06
	1.18e-08	4.53108e-06
	1.18e-08	4.53108e-06
	1.18e-08	4.53108e-06
	1.18e-08	4.55957e-06
	1.18e-08	4.55957e-06
	1.19e-08	4.55957e-06
	1.19e-08	4.55957e-06
	1.19e-08	4.55957e-06
	1.19e-08	4.55957e-06
	1.19e-08	4.55957e-06
	1.19e-08	4.55957e-06
	1.19e-08	4.55957e-06
	1.19e-08	4.55957e-06
	1.19e-08	4.55957e-06
	1.19e-08	4.55957e-06
	1.19e-08	4.55957e-06
	1.19e-08	4.55957e-06
	1.19e-08	4.55957e-06
	1.19e-08	4.58807e-06
	1.19e-08	4.58807e-06
	1.19e-08	4.58807e-06
	1.19e-08	4.58807e-06
	1.19e-08	4.58807e-06
	1.19e-08	4.58807e-06
	1.19e-08	4.58807e-06
	1.2e-08	4.58807e-06
	1.2e-08	4.58807e-06
	1.2e-08	4.58807e-06
	1.2e-08	4.58807e-06
	1.2e-08	4.58807e-06
	1.2e-08	4.58807e-06
	1.2e-08	4.58807e-06
	1.2e-08	4.58807e-06
	1.2e-08	4.61657e-06
	1.2e-08	4.61657e-06
	1.2e-08	4.61657e-06
	1.2e-08	4.61657e-06
	1.2e-08	4.61657e-06
	1.2e-08	4.61657e-06
	1.2e-08	4.61657e-06
	1.2e-08	4.61657e-06
	1.2e-08	4.61657e-06
	1.2e-08	4.61657e-06
	1.2e-08	4.61657e-06
	1.2e-08	4.61657e-06
	1.21e-08	4.61657e-06
	1.21e-08	4.61657e-06
	1.21e-08	4.61657e-06
	1.21e-08	4.64507e-06
	1.21e-08	4.64507e-06
	1.21e-08	4.64507e-06
	1.21e-08	4.64507e-06
	1.21e-08	4.64507e-06
	1.21e-08	4.64507e-06
	1.21e-08	4.64507e-06
	1.21e-08	4.64507e-06
	1.21e-08	4.64507e-06
	1.21e-08	4.64507e-06
	1.21e-08	4.64507e-06
	1.21e-08	4.64507e-06
	1.21e-08	4.64507e-06
	1.21e-08	4.64507e-06
	1.21e-08	4.64507e-06
	1.21e-08	4.67356e-06
	1.21e-08	4.67356e-06
	1.22e-08	4.67356e-06
	1.22e-08	4.67356e-06
	1.22e-08	4.67356e-06
	1.22e-08	4.67356e-06
	1.22e-08	4.67356e-06
	1.22e-08	4.67356e-06
	1.22e-08	4.67356e-06
	1.22e-08	4.67356e-06
	1.22e-08	4.67356e-06
	1.22e-08	4.67356e-06
	1.22e-08	4.67356e-06
	1.22e-08	4.67356e-06
	1.22e-08	4.67356e-06
	1.22e-08	4.70206e-06
	1.22e-08	4.70206e-06
	1.22e-08	4.70206e-06
	1.22e-08	4.70206e-06
	1.22e-08	4.70206e-06
	1.22e-08	4.70206e-06
	1.22e-08	4.70206e-06
	1.23e-08	4.70206e-06
	1.23e-08	4.70206e-06
	1.23e-08	4.70206e-06
	1.23e-08	4.70206e-06
	1.23e-08	4.70206e-06
	1.23e-08	4.70206e-06
	1.23e-08	4.70206e-06
	1.23e-08	4.73056e-06
	1.23e-08	4.73056e-06
	1.23e-08	4.73056e-06
	1.23e-08	4.73056e-06
	1.23e-08	4.73056e-06
	1.23e-08	4.73056e-06
	1.23e-08	4.73056e-06
	1.23e-08	4.73056e-06
	1.23e-08	4.73056e-06
	1.23e-08	4.73056e-06
	1.23e-08	4.73056e-06
	1.23e-08	4.73056e-06
	1.23e-08	4.73056e-06
	1.24e-08	4.73056e-06
	1.24e-08	4.73056e-06
	1.24e-08	4.75906e-06
	1.24e-08	4.75906e-06
	1.24e-08	4.75906e-06
	1.24e-08	4.75906e-06
	1.24e-08	4.75906e-06
	1.24e-08	4.75906e-06
	1.24e-08	4.75906e-06
	1.24e-08	4.75906e-06
	1.24e-08	4.75906e-06
	1.24e-08	4.75906e-06
	1.24e-08	4.75906e-06
	1.24e-08	4.75906e-06
	1.24e-08	4.75906e-06
	1.24e-08	4.75906e-06
	1.24e-08	4.78755e-06
	1.24e-08	4.78755e-06
	1.24e-08	4.78755e-06
	1.25e-08	4.78755e-06
	1.25e-08	4.78755e-06
	1.25e-08	4.78755e-06
	1.25e-08	4.78755e-06
	1.25e-08	4.78755e-06
	1.25e-08	4.78755e-06
	1.25e-08	4.78755e-06
	1.25e-08	4.78755e-06
	1.25e-08	4.78755e-06
	1.25e-08	4.78755e-06
	1.25e-08	4.78755e-06
	1.25e-08	4.78755e-06
	1.25e-08	4.81605e-06
	1.25e-08	4.81605e-06
	1.25e-08	4.81605e-06
	1.25e-08	4.81605e-06
	1.25e-08	4.81605e-06
	1.25e-08	4.81605e-06
	1.25e-08	4.81605e-06
	1.25e-08	4.81605e-06
	1.26e-08	4.81605e-06
	1.26e-08	4.81605e-06
	1.26e-08	4.81605e-06
	1.26e-08	4.81605e-06
	1.26e-08	4.81605e-06
	1.26e-08	4.81605e-06
	1.26e-08	4.84455e-06
	1.26e-08	4.84455e-06
	1.26e-08	4.84455e-06
	1.26e-08	4.84455e-06
	1.26e-08	4.84455e-06
	1.26e-08	4.84455e-06
	1.26e-08	4.84455e-06
	1.26e-08	4.84455e-06
	1.26e-08	4.84455e-06
	1.26e-08	4.84455e-06
	1.26e-08	4.84455e-06
	1.26e-08	4.84455e-06
	1.26e-08	4.84455e-06
	1.27e-08	4.84455e-06
	1.27e-08	4.87304e-06
	1.27e-08	4.87304e-06
	1.27e-08	4.87304e-06
	1.27e-08	4.87304e-06
	1.27e-08	4.87304e-06
	1.27e-08	4.87304e-06
	1.27e-08	4.87304e-06
	1.27e-08	4.87304e-06
	1.27e-08	4.87304e-06
	1.27e-08	4.87304e-06
	1.27e-08	4.87304e-06
	1.27e-08	4.87304e-06
	1.27e-08	4.87304e-06
	1.27e-08	4.87304e-06
	1.27e-08	4.90154e-06
	1.27e-08	4.90154e-06
	1.27e-08	4.90154e-06
	1.27e-08	4.90154e-06
	1.28e-08	4.90154e-06
	1.28e-08	4.90154e-06
	1.28e-08	4.90154e-06
	1.28e-08	4.90154e-06
	1.28e-08	4.90154e-06
	1.28e-08	4.90154e-06
	1.28e-08	4.90154e-06
	1.28e-08	4.90154e-06
	1.28e-08	4.90154e-06
	1.28e-08	4.90154e-06
	1.28e-08	4.93004e-06
	1.28e-08	4.93004e-06
	1.28e-08	4.93004e-06
	1.28e-08	4.93004e-06
	1.28e-08	4.93004e-06
	1.28e-08	4.93004e-06
	1.28e-08	4.93004e-06
	1.28e-08	4.93004e-06
	1.29e-08	4.93004e-06
	1.29e-08	4.93004e-06
	1.29e-08	4.93004e-06
	1.29e-08	4.93004e-06
	1.29e-08	4.93004e-06
	1.29e-08	4.93004e-06
	1.29e-08	4.95854e-06
	1.29e-08	4.95854e-06
	1.29e-08	4.95854e-06
	1.29e-08	4.95854e-06
	1.29e-08	4.95854e-06
	1.29e-08	4.95854e-06
	1.29e-08	4.95854e-06
	1.29e-08	4.95854e-06
	1.29e-08	4.95854e-06
	1.29e-08	4.95854e-06
	1.29e-08	4.95854e-06
	1.29e-08	4.95854e-06
	1.29e-08	4.95854e-06
	1.3e-08	4.95854e-06
	1.3e-08	4.98703e-06
	1.3e-08	4.98703e-06
	1.3e-08	4.98703e-06
	1.3e-08	4.98703e-06
	1.3e-08	4.98703e-06
	1.3e-08	4.98703e-06
	1.3e-08	4.98703e-06
	1.3e-08	4.98703e-06
	1.3e-08	4.98703e-06
	1.3e-08	4.98703e-06
	1.3e-08	4.98703e-06
	1.3e-08	4.98703e-06
	1.3e-08	4.98703e-06
	1.3e-08	4.98703e-06
	1.3e-08	5.01553e-06
	1.3e-08	5.01553e-06
	1.3e-08	5.01553e-06
	1.3e-08	5.01553e-06
	1.31e-08	5.01553e-06
	1.31e-08	5.01553e-06
	1.31e-08	5.01553e-06
	1.31e-08	5.01553e-06
	1.31e-08	5.01553e-06
	1.31e-08	5.01553e-06
	1.31e-08	5.01553e-06
	1.31e-08	5.01553e-06
	1.31e-08	5.01553e-06
	1.31e-08	5.01553e-06
	1.31e-08	5.04403e-06
	1.31e-08	5.04403e-06
	1.31e-08	5.04403e-06
	1.31e-08	5.04403e-06
	1.31e-08	5.04403e-06
	1.31e-08	5.04403e-06
	1.31e-08	5.04403e-06
	1.31e-08	5.04403e-06
	1.32e-08	5.04403e-06
	1.32e-08	5.04403e-06
	1.32e-08	5.04403e-06
	1.32e-08	5.04403e-06
	1.32e-08	5.04403e-06
	1.32e-08	5.07253e-06
	1.32e-08	5.07253e-06
	1.32e-08	5.07253e-06
	1.32e-08	5.07253e-06
	1.32e-08	5.07253e-06
	1.32e-08	5.07253e-06
	1.32e-08	5.07253e-06
	1.32e-08	5.07253e-06
	1.32e-08	5.07253e-06
	1.32e-08	5.07253e-06
	1.32e-08	5.07253e-06
	1.32e-08	5.07253e-06
	1.32e-08	5.07253e-06
	1.33e-08	5.07253e-06
	1.33e-08	5.10102e-06
	1.33e-08	5.10102e-06
	1.33e-08	5.10102e-06
	1.33e-08	5.10102e-06
	1.33e-08	5.10102e-06
	1.33e-08	5.10102e-06
	1.33e-08	5.10102e-06
	1.33e-08	5.10102e-06
	1.33e-08	5.10102e-06
	1.33e-08	5.10102e-06
	1.33e-08	5.10102e-06
	1.33e-08	5.10102e-06
	1.33e-08	5.10102e-06
	1.33e-08	5.12952e-06
	1.33e-08	5.12952e-06
	1.33e-08	5.12952e-06
	1.33e-08	5.12952e-06
	1.33e-08	5.12952e-06
	1.34e-08	5.12952e-06
	1.34e-08	5.12952e-06
	1.34e-08	5.12952e-06
	1.34e-08	5.12952e-06
	1.34e-08	5.12952e-06
	1.34e-08	5.12952e-06
	1.34e-08	5.12952e-06
	1.34e-08	5.12952e-06
	1.34e-08	5.12952e-06
	1.34e-08	5.15802e-06
	1.34e-08	5.15802e-06
	1.34e-08	5.15802e-06
	1.34e-08	5.15802e-06
	1.34e-08	5.15802e-06
	1.34e-08	5.15802e-06
	1.34e-08	5.15802e-06
	1.34e-08	5.15802e-06
	1.34e-08	5.15802e-06
	1.35e-08	5.15802e-06
	1.35e-08	5.15802e-06
	1.35e-08	5.15802e-06
	1.35e-08	5.15802e-06
	1.35e-08	5.18652e-06
	1.35e-08	5.18652e-06
	1.35e-08	5.18652e-06
	1.35e-08	5.18652e-06
	1.35e-08	5.18652e-06
	1.35e-08	5.18652e-06
	1.35e-08	5.18652e-06
	1.35e-08	5.18652e-06
	1.35e-08	5.18652e-06
	1.35e-08	5.18652e-06
	1.35e-08	5.18652e-06
	1.35e-08	5.18652e-06
	1.35e-08	5.18652e-06
	1.36e-08	5.21501e-06
	1.36e-08	5.21501e-06
	1.36e-08	5.21501e-06
	1.36e-08	5.21501e-06
	1.36e-08	5.21501e-06
	1.36e-08	5.21501e-06
	1.36e-08	5.21501e-06
	1.36e-08	5.21501e-06
	1.36e-08	5.21501e-06
	1.36e-08	5.21501e-06
	1.36e-08	5.21501e-06
	1.36e-08	5.21501e-06
	1.36e-08	5.21501e-06
	1.36e-08	5.21501e-06
	1.36e-08	5.24351e-06
	1.36e-08	5.24351e-06
	1.36e-08	5.24351e-06
	1.36e-08	5.24351e-06
	1.37e-08	5.24351e-06
	1.37e-08	5.24351e-06
	1.37e-08	5.24351e-06
	1.37e-08	5.24351e-06
	1.37e-08	5.24351e-06
	1.37e-08	5.24351e-06
	1.37e-08	5.24351e-06
	1.37e-08	5.24351e-06
	1.37e-08	5.24351e-06
	1.37e-08	5.27201e-06
	1.37e-08	5.27201e-06
	1.37e-08	5.27201e-06
	1.37e-08	5.27201e-06
	1.37e-08	5.27201e-06
	1.37e-08	5.27201e-06
	1.37e-08	5.27201e-06
	1.37e-08	5.27201e-06
	1.37e-08	5.27201e-06
	1.38e-08	5.27201e-06
	1.38e-08	5.27201e-06
	1.38e-08	5.27201e-06
	1.38e-08	5.27201e-06
	1.38e-08	5.3005e-06
	1.38e-08	5.3005e-06
	1.38e-08	5.3005e-06
	1.38e-08	5.3005e-06
	1.38e-08	5.3005e-06
	1.38e-08	5.3005e-06
	1.38e-08	5.3005e-06
	1.38e-08	5.3005e-06
	1.38e-08	5.3005e-06
	1.38e-08	5.3005e-06
	1.38e-08	5.3005e-06
	1.38e-08	5.3005e-06
	1.38e-08	5.3005e-06
	1.39e-08	5.329e-06
	1.39e-08	5.329e-06
	1.39e-08	5.329e-06
	1.39e-08	5.329e-06
	1.39e-08	5.329e-06
	1.39e-08	5.329e-06
	1.39e-08	5.329e-06
	1.39e-08	5.329e-06
	1.39e-08	5.329e-06
	1.39e-08	5.329e-06
	1.39e-08	5.329e-06
	1.39e-08	5.329e-06
	1.39e-08	5.329e-06
	1.39e-08	5.3575e-06
	1.39e-08	5.3575e-06
	1.39e-08	5.3575e-06
	1.39e-08	5.3575e-06
	1.39e-08	5.3575e-06
	1.4e-08	5.3575e-06
	1.4e-08	5.3575e-06
	1.4e-08	5.3575e-06
	1.4e-08	5.3575e-06
	1.4e-08	5.3575e-06
	1.4e-08	5.3575e-06
	1.4e-08	5.3575e-06
	1.4e-08	5.386e-06
	1.4e-08	5.386e-06
	1.4e-08	5.386e-06
	1.4e-08	5.386e-06
	1.4e-08	5.386e-06
	1.4e-08	5.386e-06
	1.4e-08	5.386e-06
	1.4e-08	5.386e-06
	1.4e-08	5.386e-06
	1.4e-08	5.386e-06
	1.41e-08	5.386e-06
	1.41e-08	5.386e-06
	1.41e-08	5.386e-06
	1.41e-08	5.41449e-06
	1.41e-08	5.41449e-06
	1.41e-08	5.41449e-06
	1.41e-08	5.41449e-06
	1.41e-08	5.41449e-06
	1.41e-08	5.41449e-06
	1.41e-08	5.41449e-06
	1.41e-08	5.41449e-06
	1.41e-08	5.41449e-06
	1.41e-08	5.41449e-06
	1.41e-08	5.41449e-06
	1.41e-08	5.41449e-06
	1.41e-08	5.41449e-06
	1.41e-08	5.44299e-06
	1.42e-08	5.44299e-06
	1.42e-08	5.44299e-06
	1.42e-08	5.44299e-06
	1.42e-08	5.44299e-06
	1.42e-08	5.44299e-06
	1.42e-08	5.44299e-06
	1.42e-08	5.44299e-06
	1.42e-08	5.44299e-06
	1.42e-08	5.44299e-06
	1.42e-08	5.44299e-06
	1.42e-08	5.44299e-06
	1.42e-08	5.44299e-06
	1.42e-08	5.47149e-06
	1.42e-08	5.47149e-06
	1.42e-08	5.47149e-06
	1.42e-08	5.47149e-06
	1.42e-08	5.47149e-06
	1.43e-08	5.47149e-06
	1.43e-08	5.47149e-06
	1.43e-08	5.47149e-06
	1.43e-08	5.47149e-06
	1.43e-08	5.47149e-06
	1.43e-08	5.47149e-06
	1.43e-08	5.47149e-06
	1.43e-08	5.49999e-06
	1.43e-08	5.49999e-06
	1.43e-08	5.49999e-06
	1.43e-08	5.49999e-06
	1.43e-08	5.49999e-06
	1.43e-08	5.49999e-06
	1.43e-08	5.49999e-06
	1.43e-08	5.49999e-06
	1.43e-08	5.49999e-06
	1.43e-08	5.49999e-06
	1.44e-08	5.49999e-06
	1.44e-08	5.49999e-06
	1.44e-08	5.49999e-06
	1.44e-08	5.52848e-06
	1.44e-08	5.52848e-06
	1.44e-08	5.52848e-06
	1.44e-08	5.52848e-06
	1.44e-08	5.52848e-06
	1.44e-08	5.52848e-06
	1.44e-08	5.52848e-06
	1.44e-08	5.52848e-06
	1.44e-08	5.52848e-06
	1.44e-08	5.52848e-06
	1.44e-08	5.52848e-06
	1.44e-08	5.52848e-06
	1.44e-08	5.55698e-06
	1.44e-08	5.55698e-06
	1.45e-08	5.55698e-06
	1.45e-08	5.55698e-06
	1.45e-08	5.55698e-06
	1.45e-08	5.55698e-06
	1.45e-08	5.55698e-06
	1.45e-08	5.55698e-06
	1.45e-08	5.55698e-06
	1.45e-08	5.55698e-06
	1.45e-08	5.55698e-06
	1.45e-08	5.55698e-06
	1.45e-08	5.58548e-06
	1.45e-08	5.58548e-06
	1.45e-08	5.58548e-06
	1.45e-08	5.58548e-06
	1.45e-08	5.58548e-06
	1.45e-08	5.58548e-06
	1.46e-08	5.58548e-06
	1.46e-08	5.58548e-06
	1.46e-08	5.58548e-06
	1.46e-08	5.58548e-06
	1.46e-08	5.58548e-06
	1.46e-08	5.58548e-06
	1.46e-08	5.58548e-06
	1.46e-08	5.61398e-06
	1.46e-08	5.61398e-06
	1.46e-08	5.61398e-06
	1.46e-08	5.61398e-06
	1.46e-08	5.61398e-06
	1.46e-08	5.61398e-06
	1.46e-08	5.61398e-06
	1.46e-08	5.61398e-06
	1.46e-08	5.61398e-06
	1.46e-08	5.61398e-06
	1.47e-08	5.61398e-06
	1.47e-08	5.61398e-06
	1.47e-08	5.64247e-06
	1.47e-08	5.64247e-06
	1.47e-08	5.64247e-06
	1.47e-08	5.64247e-06
	1.47e-08	5.64247e-06
	1.47e-08	5.64247e-06
	1.47e-08	5.64247e-06
	1.47e-08	5.64247e-06
	1.47e-08	5.64247e-06
	1.47e-08	5.64247e-06
	1.47e-08	5.64247e-06
	1.47e-08	5.64247e-06
	1.47e-08	5.67097e-06
	1.47e-08	5.67097e-06
	1.48e-08	5.67097e-06
	1.48e-08	5.67097e-06
	1.48e-08	5.67097e-06
	1.48e-08	5.67097e-06
	1.48e-08	5.67097e-06
	1.48e-08	5.67097e-06
	1.48e-08	5.67097e-06
	1.48e-08	5.67097e-06
	1.48e-08	5.67097e-06
	1.48e-08	5.67097e-06
	1.48e-08	5.69947e-06
	1.48e-08	5.69947e-06
	1.48e-08	5.69947e-06
	1.48e-08	5.69947e-06
	1.48e-08	5.69947e-06
	1.48e-08	5.69947e-06
	1.48e-08	5.69947e-06
	1.49e-08	5.69947e-06
	1.49e-08	5.69947e-06
	1.49e-08	5.69947e-06
	1.49e-08	5.69947e-06
	1.49e-08	5.69947e-06
	1.49e-08	5.72796e-06
	1.49e-08	5.72796e-06
	1.49e-08	5.72796e-06
	1.49e-08	5.72796e-06
	1.49e-08	5.72796e-06
	1.49e-08	5.72796e-06
	1.49e-08	5.72796e-06
	1.49e-08	5.72796e-06
	1.49e-08	5.72796e-06
	1.49e-08	5.72796e-06
	1.49e-08	5.72796e-06
	1.5e-08	5.72796e-06
	1.5e-08	5.75646e-06
	1.5e-08	5.75646e-06
	1.5e-08	5.75646e-06
	1.5e-08	5.75646e-06
	1.5e-08	5.75646e-06
	1.5e-08	5.75646e-06
	1.5e-08	5.75646e-06
	1.5e-08	5.75646e-06
	1.5e-08	5.75646e-06
	1.5e-08	5.75646e-06
	1.5e-08	5.75646e-06
	1.5e-08	5.75646e-06
	1.5e-08	5.78496e-06
	1.5e-08	5.78496e-06
	1.5e-08	5.78496e-06
	1.51e-08	5.78496e-06
	1.51e-08	5.78496e-06
	1.51e-08	5.78496e-06
	1.51e-08	5.78496e-06
	1.51e-08	5.78496e-06
	1.51e-08	5.78496e-06
	1.51e-08	5.78496e-06
	1.51e-08	5.78496e-06
	1.51e-08	5.78496e-06
	1.51e-08	5.81346e-06
	1.51e-08	5.81346e-06
	1.51e-08	5.81346e-06
	1.51e-08	5.81346e-06
	1.51e-08	5.81346e-06
	1.51e-08	5.81346e-06
	1.51e-08	5.81346e-06
	1.52e-08	5.81346e-06
	1.52e-08	5.81346e-06
	1.52e-08	5.81346e-06
	1.52e-08	5.81346e-06
	1.52e-08	5.81346e-06
	1.52e-08	5.84195e-06
	1.52e-08	5.84195e-06
	1.52e-08	5.84195e-06
	1.52e-08	5.84195e-06
	1.52e-08	5.84195e-06
	1.52e-08	5.84195e-06
	1.52e-08	5.84195e-06
	1.52e-08	5.84195e-06
	1.52e-08	5.84195e-06
	1.52e-08	5.84195e-06
	1.52e-08	5.84195e-06
	1.53e-08	5.84195e-06
	1.53e-08	5.87045e-06
	1.53e-08	5.87045e-06
	1.53e-08	5.87045e-06
	1.53e-08	5.87045e-06
	1.53e-08	5.87045e-06
	1.53e-08	5.87045e-06
	1.53e-08	5.87045e-06
	1.53e-08	5.87045e-06
	1.53e-08	5.87045e-06
	1.53e-08	5.87045e-06
	1.53e-08	5.87045e-06
	1.53e-08	5.89895e-06
	1.53e-08	5.89895e-06
	1.53e-08	5.89895e-06
	1.54e-08	5.89895e-06
	1.54e-08	5.89895e-06
	1.54e-08	5.89895e-06
	1.54e-08	5.89895e-06
	1.54e-08	5.89895e-06
	1.54e-08	5.89895e-06
	1.54e-08	5.89895e-06
	1.54e-08	5.89895e-06
	1.54e-08	5.89895e-06
	1.54e-08	5.92745e-06
	1.54e-08	5.92745e-06
	1.54e-08	5.92745e-06
	1.54e-08	5.92745e-06
	1.54e-08	5.92745e-06
	1.54e-08	5.92745e-06
	1.54e-08	5.92745e-06
	1.55e-08	5.92745e-06
	1.55e-08	5.92745e-06
	1.55e-08	5.92745e-06
	1.55e-08	5.92745e-06
	1.55e-08	5.92745e-06
	1.55e-08	5.95594e-06
	1.55e-08	5.95594e-06
	1.55e-08	5.95594e-06
	1.55e-08	5.95594e-06
	1.55e-08	5.95594e-06
	1.55e-08	5.95594e-06
	1.55e-08	5.95594e-06
	1.55e-08	5.95594e-06
	1.55e-08	5.95594e-06
	1.55e-08	5.95594e-06
	1.55e-08	5.95594e-06
	1.56e-08	5.98444e-06
	1.56e-08	5.98444e-06
	1.56e-08	5.98444e-06
	1.56e-08	5.98444e-06
	1.56e-08	5.98444e-06
	1.56e-08	5.98444e-06
	1.56e-08	5.98444e-06
	1.56e-08	5.98444e-06
	1.56e-08	5.98444e-06
	1.56e-08	5.98444e-06
	1.56e-08	5.98444e-06
	1.56e-08	5.98444e-06
	1.56e-08	6.01294e-06
	1.56e-08	6.01294e-06
	1.56e-08	6.01294e-06
	1.57e-08	6.01294e-06
	1.57e-08	6.01294e-06
	1.57e-08	6.01294e-06
	1.57e-08	6.01294e-06
	1.57e-08	6.01294e-06
	1.57e-08	6.01294e-06
	1.57e-08	6.01294e-06
	1.57e-08	6.01294e-06
	1.57e-08	6.04144e-06
	1.57e-08	6.04144e-06
	1.57e-08	6.04144e-06
	1.57e-08	6.04144e-06
	1.57e-08	6.04144e-06
	1.57e-08	6.04144e-06
	1.57e-08	6.04144e-06
	1.58e-08	6.04144e-06
	1.58e-08	6.04144e-06
	1.58e-08	6.04144e-06
	1.58e-08	6.04144e-06
	1.58e-08	6.04144e-06
	1.58e-08	6.06993e-06
	1.58e-08	6.06993e-06
	1.58e-08	6.06993e-06
	1.58e-08	6.06993e-06
	1.58e-08	6.06993e-06
	1.58e-08	6.06993e-06
	1.58e-08	6.06993e-06
	1.58e-08	6.06993e-06
	1.58e-08	6.06993e-06
	1.58e-08	6.06993e-06
	1.58e-08	6.06993e-06
	1.59e-08	6.09843e-06
	1.59e-08	6.09843e-06
	1.59e-08	6.09843e-06
	1.59e-08	6.09843e-06
	1.59e-08	6.09843e-06
	1.59e-08	6.09843e-06
	1.59e-08	6.09843e-06
	1.59e-08	6.09843e-06
	1.59e-08	6.09843e-06
	1.59e-08	6.09843e-06
	1.59e-08	6.09843e-06
	1.59e-08	6.12693e-06
	1.59e-08	6.12693e-06
	1.59e-08	6.12693e-06
	1.59e-08	6.12693e-06
	1.6e-08	6.12693e-06
	1.6e-08	6.12693e-06
	1.6e-08	6.12693e-06
	1.6e-08	6.12693e-06
	1.6e-08	6.12693e-06
	1.6e-08	6.12693e-06
	1.6e-08	6.12693e-06
	1.6e-08	6.15542e-06
	1.6e-08	6.15542e-06
	1.6e-08	6.15542e-06
	1.6e-08	6.15542e-06
	1.6e-08	6.15542e-06
	1.6e-08	6.15542e-06
	1.6e-08	6.15542e-06
	1.6e-08	6.15542e-06
	1.61e-08	6.15542e-06
	1.61e-08	6.15542e-06
	1.61e-08	6.15542e-06
	1.61e-08	6.15542e-06
	1.61e-08	6.18392e-06
	1.61e-08	6.18392e-06
	1.61e-08	6.18392e-06
	1.61e-08	6.18392e-06
	1.61e-08	6.18392e-06
	1.61e-08	6.18392e-06
	1.61e-08	6.18392e-06
	1.61e-08	6.18392e-06
	1.61e-08	6.18392e-06
	1.61e-08	6.18392e-06
	1.61e-08	6.18392e-06
	1.62e-08	6.21242e-06
	1.62e-08	6.21242e-06
	1.62e-08	6.21242e-06
	1.62e-08	6.21242e-06
	1.62e-08	6.21242e-06
	1.62e-08	6.21242e-06
	1.62e-08	6.21242e-06
	1.62e-08	6.21242e-06
	1.62e-08	6.21242e-06
	1.62e-08	6.21242e-06
	1.62e-08	6.21242e-06
	1.62e-08	6.24092e-06
	1.62e-08	6.24092e-06
	1.62e-08	6.24092e-06
	1.62e-08	6.24092e-06
	1.63e-08	6.24092e-06
	1.63e-08	6.24092e-06
	1.63e-08	6.24092e-06
	1.63e-08	6.24092e-06
	1.63e-08	6.24092e-06
	1.63e-08	6.24092e-06
	1.63e-08	6.24092e-06
	1.63e-08	6.26941e-06
	1.63e-08	6.26941e-06
	1.63e-08	6.26941e-06
	1.63e-08	6.26941e-06
	1.63e-08	6.26941e-06
	1.63e-08	6.26941e-06
	1.63e-08	6.26941e-06
	1.63e-08	6.26941e-06
	1.64e-08	6.26941e-06
	1.64e-08	6.26941e-06
	1.64e-08	6.26941e-06
	1.64e-08	6.29791e-06
	1.64e-08	6.29791e-06
	1.64e-08	6.29791e-06
	1.64e-08	6.29791e-06
	1.64e-08	6.29791e-06
	1.64e-08	6.29791e-06
	1.64e-08	6.29791e-06
	1.64e-08	6.29791e-06
	1.64e-08	6.29791e-06
	1.64e-08	6.29791e-06
	1.64e-08	6.29791e-06
	1.65e-08	6.32641e-06
	1.65e-08	6.32641e-06
	1.65e-08	6.32641e-06
	1.65e-08	6.32641e-06
	1.65e-08	6.32641e-06
	1.65e-08	6.32641e-06
	1.65e-08	6.32641e-06
	1.65e-08	6.32641e-06
	1.65e-08	6.32641e-06
	1.65e-08	6.32641e-06
	1.65e-08	6.32641e-06
	1.65e-08	6.35491e-06
	1.65e-08	6.35491e-06
	1.65e-08	6.35491e-06
	1.65e-08	6.35491e-06
	1.66e-08	6.35491e-06
	1.66e-08	6.35491e-06
	1.66e-08	6.35491e-06
	1.66e-08	6.35491e-06
	1.66e-08	6.35491e-06
	1.66e-08	6.35491e-06
	1.66e-08	6.3834e-06
	1.66e-08	6.3834e-06
	1.66e-08	6.3834e-06
	1.66e-08	6.3834e-06
	1.66e-08	6.3834e-06
	1.66e-08	6.3834e-06
	1.66e-08	6.3834e-06
	1.66e-08	6.3834e-06
	1.66e-08	6.3834e-06
	1.67e-08	6.3834e-06
	1.67e-08	6.3834e-06
	1.67e-08	6.4119e-06
	1.67e-08	6.4119e-06
	1.67e-08	6.4119e-06
	1.67e-08	6.4119e-06
	1.67e-08	6.4119e-06
	1.67e-08	6.4119e-06
	1.67e-08	6.4119e-06
	1.67e-08	6.4119e-06
	1.67e-08	6.4119e-06
	1.67e-08	6.4119e-06
	1.67e-08	6.4119e-06
	1.67e-08	6.4404e-06
	1.68e-08	6.4404e-06
	1.68e-08	6.4404e-06
	1.68e-08	6.4404e-06
	1.68e-08	6.4404e-06
	1.68e-08	6.4404e-06
	1.68e-08	6.4404e-06
	1.68e-08	6.4404e-06
	1.68e-08	6.4404e-06
	1.68e-08	6.4404e-06
	1.68e-08	6.4404e-06
	1.68e-08	6.4689e-06
	1.68e-08	6.4689e-06
	1.68e-08	6.4689e-06
	1.68e-08	6.4689e-06
	1.69e-08	6.4689e-06
	1.69e-08	6.4689e-06
	1.69e-08	6.4689e-06
	1.69e-08	6.4689e-06
	1.69e-08	6.4689e-06
	1.69e-08	6.4689e-06
	1.69e-08	6.49739e-06
	1.69e-08	6.49739e-06
	1.69e-08	6.49739e-06
	1.69e-08	6.49739e-06
	1.69e-08	6.49739e-06
	1.69e-08	6.49739e-06
	1.69e-08	6.49739e-06
	1.69e-08	6.49739e-06
	1.69e-08	6.49739e-06
	1.7e-08	6.49739e-06
	1.7e-08	6.49739e-06
	1.7e-08	6.52589e-06
	1.7e-08	6.52589e-06
	1.7e-08	6.52589e-06
	1.7e-08	6.52589e-06
	1.7e-08	6.52589e-06
	1.7e-08	6.52589e-06
	1.7e-08	6.52589e-06
	1.7e-08	6.52589e-06
	1.7e-08	6.52589e-06
	1.7e-08	6.52589e-06
	1.7e-08	6.55439e-06
	1.7e-08	6.55439e-06
	1.71e-08	6.55439e-06
	1.71e-08	6.55439e-06
	1.71e-08	6.55439e-06
	1.71e-08	6.55439e-06
	1.71e-08	6.55439e-06
	1.71e-08	6.55439e-06
	1.71e-08	6.55439e-06
	1.71e-08	6.55439e-06
	1.71e-08	6.55439e-06
	1.71e-08	6.58288e-06
	1.71e-08	6.58288e-06
	1.71e-08	6.58288e-06
	1.71e-08	6.58288e-06
	1.71e-08	6.58288e-06
	1.72e-08	6.58288e-06
	1.72e-08	6.58288e-06
	1.72e-08	6.58288e-06
	1.72e-08	6.58288e-06
	1.72e-08	6.58288e-06
	1.72e-08	6.61138e-06
	1.72e-08	6.61138e-06
	1.72e-08	6.61138e-06
	1.72e-08	6.61138e-06
	1.72e-08	6.61138e-06
	1.72e-08	6.61138e-06
	1.72e-08	6.61138e-06
	1.72e-08	6.61138e-06
	1.72e-08	6.61138e-06
	1.73e-08	6.61138e-06
	1.73e-08	6.61138e-06
	1.73e-08	6.63988e-06
	1.73e-08	6.63988e-06
	1.73e-08	6.63988e-06
	1.73e-08	6.63988e-06
	1.73e-08	6.63988e-06
	1.73e-08	6.63988e-06
	1.73e-08	6.63988e-06
	1.73e-08	6.63988e-06
	1.73e-08	6.63988e-06
	1.73e-08	6.63988e-06
	1.73e-08	6.66838e-06
	1.73e-08	6.66838e-06
	1.74e-08	6.66838e-06
	1.74e-08	6.66838e-06
	1.74e-08	6.66838e-06
	1.74e-08	6.66838e-06
	1.74e-08	6.66838e-06
	1.74e-08	6.66838e-06
	1.74e-08	6.66838e-06
	1.74e-08	6.66838e-06
	1.74e-08	6.69687e-06
	1.74e-08	6.69687e-06
	1.74e-08	6.69687e-06
	1.74e-08	6.69687e-06
	1.74e-08	6.69687e-06
	1.74e-08	6.69687e-06
	1.75e-08	6.69687e-06
	1.75e-08	6.69687e-06
	1.75e-08	6.69687e-06
	1.75e-08	6.69687e-06
	1.75e-08	6.69687e-06
	1.75e-08	6.72537e-06
	1.75e-08	6.72537e-06
	1.75e-08	6.72537e-06
	1.75e-08	6.72537e-06
	1.75e-08	6.72537e-06
	1.75e-08	6.72537e-06
	1.75e-08	6.72537e-06
	1.75e-08	6.72537e-06
	1.75e-08	6.72537e-06
	1.76e-08	6.72537e-06
	1.76e-08	6.75387e-06
	1.76e-08	6.75387e-06
	1.76e-08	6.75387e-06
	1.76e-08	6.75387e-06
	1.76e-08	6.75387e-06
	1.76e-08	6.75387e-06
	1.76e-08	6.75387e-06
	1.76e-08	6.75387e-06
	1.76e-08	6.75387e-06
	1.76e-08	6.75387e-06
	1.76e-08	6.78237e-06
	1.76e-08	6.78237e-06
	1.77e-08	6.78237e-06
	1.77e-08	6.78237e-06
	1.77e-08	6.78237e-06
	1.77e-08	6.78237e-06
	1.77e-08	6.78237e-06
	1.77e-08	6.78237e-06
	1.77e-08	6.78237e-06
	1.77e-08	6.78237e-06
	1.77e-08	6.81086e-06
	1.77e-08	6.81086e-06
	1.77e-08	6.81086e-06
	1.77e-08	6.81086e-06
	1.77e-08	6.81086e-06
	1.77e-08	6.81086e-06
	1.78e-08	6.81086e-06
	1.78e-08	6.81086e-06
	1.78e-08	6.81086e-06
	1.78e-08	6.81086e-06
	1.78e-08	6.83936e-06
	1.78e-08	6.83936e-06
	1.78e-08	6.83936e-06
	1.78e-08	6.83936e-06
	1.78e-08	6.83936e-06
	1.78e-08	6.83936e-06
	1.78e-08	6.83936e-06
	1.78e-08	6.83936e-06
	1.78e-08	6.83936e-06
	1.79e-08	6.83936e-06
	1.79e-08	6.86786e-06
	1.79e-08	6.86786e-06
	1.79e-08	6.86786e-06
	1.79e-08	6.86786e-06
	1.79e-08	6.86786e-06
	1.79e-08	6.86786e-06
	1.79e-08	6.86786e-06
	1.79e-08	6.86786e-06
	1.79e-08	6.86786e-06
	1.79e-08	6.86786e-06
	1.79e-08	6.89636e-06
	1.79e-08	6.89636e-06
	1.79e-08	6.89636e-06
	1.8e-08	6.89636e-06
	1.8e-08	6.89636e-06
	1.8e-08	6.89636e-06
	1.8e-08	6.89636e-06
	1.8e-08	6.89636e-06
	1.8e-08	6.89636e-06
	1.8e-08	6.89636e-06
	1.8e-08	6.92485e-06
	1.8e-08	6.92485e-06
	1.8e-08	6.92485e-06
	1.8e-08	6.92485e-06
	1.8e-08	6.92485e-06
	1.8e-08	6.92485e-06
	1.81e-08	6.92485e-06
	1.81e-08	6.92485e-06
	1.81e-08	6.92485e-06
	1.81e-08	6.92485e-06
	1.81e-08	6.95335e-06
	1.81e-08	6.95335e-06
	1.81e-08	6.95335e-06
	1.81e-08	6.95335e-06
	1.81e-08	6.95335e-06
	1.81e-08	6.95335e-06
	1.81e-08	6.95335e-06
	1.81e-08	6.95335e-06
	1.81e-08	6.95335e-06
	1.81e-08	6.95335e-06
	1.82e-08	6.98185e-06
	1.82e-08	6.98185e-06
	1.82e-08	6.98185e-06
	1.82e-08	6.98185e-06
	1.82e-08	6.98185e-06
	1.82e-08	6.98185e-06
	1.82e-08	6.98185e-06
	1.82e-08	6.98185e-06
	1.82e-08	6.98185e-06
	1.82e-08	6.98185e-06
	1.82e-08	7.01034e-06
	1.82e-08	7.01034e-06
	1.82e-08	7.01034e-06
	1.83e-08	7.01034e-06
	1.83e-08	7.01034e-06
	1.83e-08	7.01034e-06
	1.83e-08	7.01034e-06
	1.83e-08	7.01034e-06
	1.83e-08	7.01034e-06
	1.83e-08	7.01034e-06
	1.83e-08	7.03884e-06
	1.83e-08	7.03884e-06
	1.83e-08	7.03884e-06
	1.83e-08	7.03884e-06
	1.83e-08	7.03884e-06
	1.83e-08	7.03884e-06
	1.84e-08	7.03884e-06
	1.84e-08	7.03884e-06
	1.84e-08	7.03884e-06
	1.84e-08	7.06734e-06
	1.84e-08	7.06734e-06
	1.84e-08	7.06734e-06
	1.84e-08	7.06734e-06
	1.84e-08	7.06734e-06
	1.84e-08	7.06734e-06
	1.84e-08	7.06734e-06
	1.84e-08	7.06734e-06
	1.84e-08	7.06734e-06
	1.84e-08	7.06734e-06
	1.85e-08	7.09584e-06
	1.85e-08	7.09584e-06
	1.85e-08	7.09584e-06
	1.85e-08	7.09584e-06
	1.85e-08	7.09584e-06
	1.85e-08	7.09584e-06
	1.85e-08	7.09584e-06
	1.85e-08	7.09584e-06
	1.85e-08	7.09584e-06
	1.85e-08	7.09584e-06
	1.85e-08	7.12433e-06
	1.85e-08	7.12433e-06
	1.85e-08	7.12433e-06
	1.86e-08	7.12433e-06
	1.86e-08	7.12433e-06
	1.86e-08	7.12433e-06
	1.86e-08	7.12433e-06
	1.86e-08	7.12433e-06
	1.86e-08	7.12433e-06
	1.86e-08	7.12433e-06
	1.86e-08	7.15283e-06
	1.86e-08	7.15283e-06
	1.86e-08	7.15283e-06
	1.86e-08	7.15283e-06
	1.86e-08	7.15283e-06
	1.86e-08	7.15283e-06
	1.87e-08	7.15283e-06
	1.87e-08	7.15283e-06
	1.87e-08	7.15283e-06
	1.87e-08	7.18133e-06
	1.87e-08	7.18133e-06
	1.87e-08	7.18133e-06
	1.87e-08	7.18133e-06
	1.87e-08	7.18133e-06
	1.87e-08	7.18133e-06
	1.87e-08	7.18133e-06
	1.87e-08	7.18133e-06
	1.87e-08	7.18133e-06
	1.87e-08	7.18133e-06
	1.88e-08	7.20983e-06
	1.88e-08	7.20983e-06
	1.88e-08	7.20983e-06
	1.88e-08	7.20983e-06
	1.88e-08	7.20983e-06
	1.88e-08	7.20983e-06
	1.88e-08	7.20983e-06
	1.88e-08	7.20983e-06
	1.88e-08	7.20983e-06
	1.88e-08	7.23832e-06
	1.88e-08	7.23832e-06
	1.88e-08	7.23832e-06
	1.88e-08	7.23832e-06
	1.89e-08	7.23832e-06
	1.89e-08	7.23832e-06
	1.89e-08	7.23832e-06
	1.89e-08	7.23832e-06
	1.89e-08	7.23832e-06
	1.89e-08	7.23832e-06
	1.89e-08	7.26682e-06
	1.89e-08	7.26682e-06
	1.89e-08	7.26682e-06
	1.89e-08	7.26682e-06
	1.89e-08	7.26682e-06
	1.89e-08	7.26682e-06
	1.89e-08	7.26682e-06
	1.9e-08	7.26682e-06
	1.9e-08	7.26682e-06
	1.9e-08	7.29532e-06
	1.9e-08	7.29532e-06
	1.9e-08	7.29532e-06
	1.9e-08	7.29532e-06
	1.9e-08	7.29532e-06
	1.9e-08	7.29532e-06
	1.9e-08	7.29532e-06
	1.9e-08	7.29532e-06
	1.9e-08	7.29532e-06
	1.9e-08	7.29532e-06
	1.91e-08	7.32382e-06
	1.91e-08	7.32382e-06
	1.91e-08	7.32382e-06
	1.91e-08	7.32382e-06
	1.91e-08	7.32382e-06
	1.91e-08	7.32382e-06
	1.91e-08	7.32382e-06
	1.91e-08	7.32382e-06
	1.91e-08	7.32382e-06
	1.91e-08	7.35231e-06
	1.91e-08	7.35231e-06
	1.91e-08	7.35231e-06
	1.91e-08	7.35231e-06
	1.92e-08	7.35231e-06
	1.92e-08	7.35231e-06
	1.92e-08	7.35231e-06
	1.92e-08	7.35231e-06
	1.92e-08	7.35231e-06
	1.92e-08	7.38081e-06
	1.92e-08	7.38081e-06
	1.92e-08	7.38081e-06
	1.92e-08	7.38081e-06
	1.92e-08	7.38081e-06
	1.92e-08	7.38081e-06
	1.92e-08	7.38081e-06
	1.92e-08	7.38081e-06
	1.93e-08	7.38081e-06
	1.93e-08	7.38081e-06
	1.93e-08	7.40931e-06
	1.93e-08	7.40931e-06
	1.93e-08	7.40931e-06
	1.93e-08	7.40931e-06
	1.93e-08	7.40931e-06
	1.93e-08	7.40931e-06
	1.93e-08	7.40931e-06
	1.93e-08	7.40931e-06
	1.93e-08	7.40931e-06
	1.93e-08	7.4378e-06
	1.94e-08	7.4378e-06
	1.94e-08	7.4378e-06
	1.94e-08	7.4378e-06
	1.94e-08	7.4378e-06
	1.94e-08	7.4378e-06
	1.94e-08	7.4378e-06
	1.94e-08	7.4378e-06
	1.94e-08	7.4378e-06
	1.94e-08	7.4663e-06
	1.94e-08	7.4663e-06
	1.94e-08	7.4663e-06
	1.94e-08	7.4663e-06
	1.94e-08	7.4663e-06
	1.95e-08	7.4663e-06
	1.95e-08	7.4663e-06
	1.95e-08	7.4663e-06
	1.95e-08	7.4663e-06
	1.95e-08	7.4948e-06
	1.95e-08	7.4948e-06
	1.95e-08	7.4948e-06
	1.95e-08	7.4948e-06
	1.95e-08	7.4948e-06
	1.95e-08	7.4948e-06
	1.95e-08	7.4948e-06
	1.95e-08	7.4948e-06
	1.96e-08	7.4948e-06
	1.96e-08	7.4948e-06
	1.96e-08	7.5233e-06
	1.96e-08	7.5233e-06
	1.96e-08	7.5233e-06
	1.96e-08	7.5233e-06
	1.96e-08	7.5233e-06
	1.96e-08	7.5233e-06
	1.96e-08	7.5233e-06
	1.96e-08	7.5233e-06
	1.96e-08	7.5233e-06
	1.96e-08	7.55179e-06
	1.97e-08	7.55179e-06
	1.97e-08	7.55179e-06
	1.97e-08	7.55179e-06
	1.97e-08	7.55179e-06
	1.97e-08	7.55179e-06
	1.97e-08	7.55179e-06
	1.97e-08	7.55179e-06
	1.97e-08	7.55179e-06
	1.97e-08	7.58029e-06
	1.97e-08	7.58029e-06
	1.97e-08	7.58029e-06
	1.97e-08	7.58029e-06
	1.97e-08	7.58029e-06
	1.98e-08	7.58029e-06
	1.98e-08	7.58029e-06
	1.98e-08	7.58029e-06
	1.98e-08	7.58029e-06
	1.98e-08	7.60879e-06
	1.98e-08	7.60879e-06
	1.98e-08	7.60879e-06
	1.98e-08	7.60879e-06
	1.98e-08	7.60879e-06
	1.98e-08	7.60879e-06
	1.98e-08	7.60879e-06
	1.98e-08	7.60879e-06
	1.99e-08	7.60879e-06
	1.99e-08	7.63729e-06
	1.99e-08	7.63729e-06
	1.99e-08	7.63729e-06
	1.99e-08	7.63729e-06
	1.99e-08	7.63729e-06
	1.99e-08	7.63729e-06
	1.99e-08	7.63729e-06
	1.99e-08	7.63729e-06
	1.99e-08	7.63729e-06
	1.99e-08	7.66578e-06
	1.99e-08	7.66578e-06
	2e-08	7.66578e-06
	2e-08	7.66578e-06
	2e-08	7.66578e-06
	2e-08	7.66578e-06
	2e-08	7.66578e-06
	2e-08	7.66578e-06
	2e-08	7.66578e-06
	2e-08	7.69428e-06
	2e-08	7.69428e-06
	2e-08	7.69428e-06
	2e-08	7.69428e-06
	2e-08	7.69428e-06
	2.01e-08	7.69428e-06
	2.01e-08	7.69428e-06
	2.01e-08	7.69428e-06
	2.01e-08	7.69428e-06
	2.01e-08	7.72278e-06
	2.01e-08	7.72278e-06
	2.01e-08	7.72278e-06
	2.01e-08	7.72278e-06
	2.01e-08	7.72278e-06
	2.01e-08	7.72278e-06
	2.01e-08	7.72278e-06
	2.01e-08	7.72278e-06
	2.02e-08	7.72278e-06
	2.02e-08	7.75128e-06
	2.02e-08	7.75128e-06
	2.02e-08	7.75128e-06
	2.02e-08	7.75128e-06
	2.02e-08	7.75128e-06
	2.02e-08	7.75128e-06
	2.02e-08	7.75128e-06
	2.02e-08	7.75128e-06
	2.02e-08	7.75128e-06
	2.02e-08	7.77977e-06
	2.02e-08	7.77977e-06
	2.03e-08	7.77977e-06
	2.03e-08	7.77977e-06
	2.03e-08	7.77977e-06
	2.03e-08	7.77977e-06
	2.03e-08	7.77977e-06
	2.03e-08	7.77977e-06
	2.03e-08	7.80827e-06
	2.03e-08	7.80827e-06
	2.03e-08	7.80827e-06
	2.03e-08	7.80827e-06
	2.03e-08	7.80827e-06
	2.03e-08	7.80827e-06
	2.04e-08	7.80827e-06
	2.04e-08	7.80827e-06
	2.04e-08	7.80827e-06
	2.04e-08	7.83677e-06
	2.04e-08	7.83677e-06
	2.04e-08	7.83677e-06
	2.04e-08	7.83677e-06
	2.04e-08	7.83677e-06
	2.04e-08	7.83677e-06
	2.04e-08	7.83677e-06
	2.04e-08	7.83677e-06
	2.04e-08	7.83677e-06
	2.05e-08	7.86526e-06
	2.05e-08	7.86526e-06
	2.05e-08	7.86526e-06
	2.05e-08	7.86526e-06
	2.05e-08	7.86526e-06
	2.05e-08	7.86526e-06
	2.05e-08	7.86526e-06
	2.05e-08	7.86526e-06
	2.05e-08	7.86526e-06
	2.05e-08	7.89376e-06
	2.05e-08	7.89376e-06
	2.06e-08	7.89376e-06
	2.06e-08	7.89376e-06
	2.06e-08	7.89376e-06
	2.06e-08	7.89376e-06
	2.06e-08	7.89376e-06
	2.06e-08	7.89376e-06
	2.06e-08	7.92226e-06
	2.06e-08	7.92226e-06
	2.06e-08	7.92226e-06
	2.06e-08	7.92226e-06
	2.06e-08	7.92226e-06
	2.06e-08	7.92226e-06
	2.07e-08	7.92226e-06
	2.07e-08	7.92226e-06
	2.07e-08	7.92226e-06
	2.07e-08	7.95076e-06
	2.07e-08	7.95076e-06
	2.07e-08	7.95076e-06
	2.07e-08	7.95076e-06
	2.07e-08	7.95076e-06
	2.07e-08	7.95076e-06
	2.07e-08	7.95076e-06
	2.07e-08	7.95076e-06
	2.07e-08	7.95076e-06
	2.08e-08	7.97925e-06
	2.08e-08	7.97925e-06
	2.08e-08	7.97925e-06
	2.08e-08	7.97925e-06
	2.08e-08	7.97925e-06
	2.08e-08	7.97925e-06
	2.08e-08	7.97925e-06
	2.08e-08	7.97925e-06
	2.08e-08	8.00775e-06
	2.08e-08	8.00775e-06
	2.08e-08	8.00775e-06
	2.09e-08	8.00775e-06
	2.09e-08	8.00775e-06
	2.09e-08	8.00775e-06
	2.09e-08	8.00775e-06
	2.09e-08	8.00775e-06
	2.09e-08	8.00775e-06
	2.09e-08	8.03625e-06
	2.09e-08	8.03625e-06
	2.09e-08	8.03625e-06
	2.09e-08	8.03625e-06
	2.09e-08	8.03625e-06
	2.09e-08	8.03625e-06
	2.1e-08	8.03625e-06
	2.1e-08	8.03625e-06
	2.1e-08	8.03625e-06
	2.1e-08	8.06475e-06
	2.1e-08	8.06475e-06
	2.1e-08	8.06475e-06
	2.1e-08	8.06475e-06
	2.1e-08	8.06475e-06
	2.1e-08	8.06475e-06
	2.1e-08	8.06475e-06
	2.1e-08	8.06475e-06
	2.11e-08	8.09324e-06
	2.11e-08	8.09324e-06
	2.11e-08	8.09324e-06
	2.11e-08	8.09324e-06
	2.11e-08	8.09324e-06
	2.11e-08	8.09324e-06
	2.11e-08	8.09324e-06
	2.11e-08	8.09324e-06
	2.11e-08	8.09324e-06
	2.11e-08	8.12174e-06
	2.11e-08	8.12174e-06
	2.11e-08	8.12174e-06
	2.12e-08	8.12174e-06
	2.12e-08	8.12174e-06
	2.12e-08	8.12174e-06
	2.12e-08	8.12174e-06
	2.12e-08	8.12174e-06
	2.12e-08	8.15024e-06
	2.12e-08	8.15024e-06
	2.12e-08	8.15024e-06
	2.12e-08	8.15024e-06
	2.12e-08	8.15024e-06
	2.12e-08	8.15024e-06
	2.13e-08	8.15024e-06
	2.13e-08	8.15024e-06
	2.13e-08	8.17874e-06
	2.13e-08	8.17874e-06
	2.13e-08	8.17874e-06
	2.13e-08	8.17874e-06
	2.13e-08	8.17874e-06
	2.13e-08	8.17874e-06
	2.13e-08	8.17874e-06
	2.13e-08	8.17874e-06
	2.13e-08	8.17874e-06
	2.14e-08	8.20723e-06
	2.14e-08	8.20723e-06
	2.14e-08	8.20723e-06
	2.14e-08	8.20723e-06
	2.14e-08	8.20723e-06
	2.14e-08	8.20723e-06
	2.14e-08	8.20723e-06
	2.14e-08	8.20723e-06
	2.14e-08	8.23573e-06
	2.14e-08	8.23573e-06
	2.14e-08	8.23573e-06
	2.14e-08	8.23573e-06
	2.15e-08	8.23573e-06
	2.15e-08	8.23573e-06
	2.15e-08	8.23573e-06
	2.15e-08	8.23573e-06
	2.15e-08	8.23573e-06
	2.15e-08	8.26423e-06
	2.15e-08	8.26423e-06
	2.15e-08	8.26423e-06
	2.15e-08	8.26423e-06
	2.15e-08	8.26423e-06
	2.15e-08	8.26423e-06
	2.16e-08	8.26423e-06
	2.16e-08	8.26423e-06
	2.16e-08	8.29272e-06
	2.16e-08	8.29272e-06
	2.16e-08	8.29272e-06
	2.16e-08	8.29272e-06
	2.16e-08	8.29272e-06
	2.16e-08	8.29272e-06
	2.16e-08	8.29272e-06
	2.16e-08	8.29272e-06
	2.16e-08	8.32122e-06
	2.17e-08	8.32122e-06
	2.17e-08	8.32122e-06
	2.17e-08	8.32122e-06
	2.17e-08	8.32122e-06
	2.17e-08	8.32122e-06
	2.17e-08	8.32122e-06
	2.17e-08	8.32122e-06
	2.17e-08	8.34972e-06
	2.17e-08	8.34972e-06
	2.17e-08	8.34972e-06
	2.17e-08	8.34972e-06
	2.18e-08	8.34972e-06
	2.18e-08	8.34972e-06
	2.18e-08	8.34972e-06
	2.18e-08	8.34972e-06
	2.18e-08	8.34972e-06
	2.18e-08	8.37822e-06
	2.18e-08	8.37822e-06
	2.18e-08	8.37822e-06
	2.18e-08	8.37822e-06
	2.18e-08	8.37822e-06
	2.18e-08	8.37822e-06
	2.19e-08	8.37822e-06
	2.19e-08	8.37822e-06
	2.19e-08	8.40671e-06
	2.19e-08	8.40671e-06
	2.19e-08	8.40671e-06
	2.19e-08	8.40671e-06
	2.19e-08	8.40671e-06
	2.19e-08	8.40671e-06
	2.19e-08	8.40671e-06
	2.19e-08	8.40671e-06
	2.19e-08	8.43521e-06
	2.2e-08	8.43521e-06
	2.2e-08	8.43521e-06
	2.2e-08	8.43521e-06
	2.2e-08	8.43521e-06
	2.2e-08	8.43521e-06
	2.2e-08	8.43521e-06
	2.2e-08	8.43521e-06
	2.2e-08	8.46371e-06
	2.2e-08	8.46371e-06
	2.2e-08	8.46371e-06
	2.2e-08	8.46371e-06
	2.21e-08	8.46371e-06
	2.21e-08	8.46371e-06
	2.21e-08	8.46371e-06
	2.21e-08	8.46371e-06
	2.21e-08	8.49221e-06
	2.21e-08	8.49221e-06
	2.21e-08	8.49221e-06
	2.21e-08	8.49221e-06
	2.21e-08	8.49221e-06
	2.21e-08	8.49221e-06
	2.21e-08	8.49221e-06
	2.22e-08	8.49221e-06
	2.22e-08	8.5207e-06
	2.22e-08	8.5207e-06
	2.22e-08	8.5207e-06
	2.22e-08	8.5207e-06
	2.22e-08	8.5207e-06
	2.22e-08	8.5207e-06
	2.22e-08	8.5207e-06
	2.22e-08	8.5207e-06
	2.22e-08	8.5207e-06
	2.22e-08	8.5492e-06
	2.23e-08	8.5492e-06
	2.23e-08	8.5492e-06
	2.23e-08	8.5492e-06
	2.23e-08	8.5492e-06
	2.23e-08	8.5492e-06
	2.23e-08	8.5492e-06
	2.23e-08	8.5492e-06
	2.23e-08	8.5777e-06
	2.23e-08	8.5777e-06
	2.23e-08	8.5777e-06
	2.23e-08	8.5777e-06
	2.24e-08	8.5777e-06
	2.24e-08	8.5777e-06
	2.24e-08	8.5777e-06
	2.24e-08	8.5777e-06
	2.24e-08	8.6062e-06
	2.24e-08	8.6062e-06
	2.24e-08	8.6062e-06
	2.24e-08	8.6062e-06
	2.24e-08	8.6062e-06
	2.24e-08	8.6062e-06
	2.24e-08	8.6062e-06
	2.25e-08	8.6062e-06
	2.25e-08	8.63469e-06
	2.25e-08	8.63469e-06
	2.25e-08	8.63469e-06
	2.25e-08	8.63469e-06
	2.25e-08	8.63469e-06
	2.25e-08	8.63469e-06
	2.25e-08	8.63469e-06
	2.25e-08	8.63469e-06
	2.25e-08	8.66319e-06
	2.26e-08	8.66319e-06
	2.26e-08	8.66319e-06
	2.26e-08	8.66319e-06
	2.26e-08	8.66319e-06
	2.26e-08	8.66319e-06
	2.26e-08	8.66319e-06
	2.26e-08	8.66319e-06
	2.26e-08	8.69169e-06
	2.26e-08	8.69169e-06
	2.26e-08	8.69169e-06
	2.26e-08	8.69169e-06
	2.27e-08	8.69169e-06
	2.27e-08	8.69169e-06
	2.27e-08	8.69169e-06
	2.27e-08	8.72018e-06
	2.27e-08	8.72018e-06
	2.27e-08	8.72018e-06
	2.27e-08	8.72018e-06
	2.27e-08	8.72018e-06
	2.27e-08	8.72018e-06
	2.27e-08	8.72018e-06
	2.27e-08	8.72018e-06
	2.28e-08	8.74868e-06
	2.28e-08	8.74868e-06
	2.28e-08	8.74868e-06
	2.28e-08	8.74868e-06
	2.28e-08	8.74868e-06
	2.28e-08	8.74868e-06
	2.28e-08	8.74868e-06
	2.28e-08	8.74868e-06
	2.28e-08	8.77718e-06
	2.28e-08	8.77718e-06
	2.29e-08	8.77718e-06
	2.29e-08	8.77718e-06
	2.29e-08	8.77718e-06
	2.29e-08	8.77718e-06
[truncated: 48,002 more rows]

## Sheet: Fig 3D
	Comparison of growth rates of wild type, evolved D27G and reconstituted D27C strain
		Growth rate in the absence of FolAmix (h-1)
		Average	stdev
	WT	0.354521	0.0260154
	D27C reconstituted	0.32752	0.0232051
	evolved D27G	0.356815	0.0308643

## Sheet: Fig 3E
	Dose-dependent growth inhibition by trimethoprim determined for wild type and reconstituted D27C mutant
		Wild type				D27C
	TMP (ug/mL)	growth rate (h-1)	stdev		TMP (ug/mL)	growth rate (h-1)	stdev
	1000	0.00292	0.00164		1000	0.01179	0.000698284
	400	-0.00699	0.02187		400	0.0432	0.00596
	160	0.00715	0.01717		160	0.09564	0.0257
	64	0.00741	0.00856		64	0.19638	0.02404
	25.6	-0.000256564	0.000235415		25.6	0.27023	0.02312
	10.24	0.01942	0.00977		10.24	0.28495	0.02434
	4.096	0.03273	0.01518		4.096	0.31763	0.01051
	1.6384	0.11465	0.01632		1.6384	0.32733	0.01543
	0.65536	0.20438	0.01352		0.65536	0.32818	0.01514
	0.26214	0.31089	0.0099		0.26214	0.33266	0.01733
	0.10486	0.34502	0.04937		0.10486	0.33208	0.01596
	0	0.35452	0.0260154		0	0.32752	0.0232051
