# Supplementary material for: Adaptation to mutational inactivation of an essential gene converges to an accessible suboptimal fitness peak
Source: eLife. 2019 Oct 1;8:e50509. doi: 10.7554/eLife.50509 (PMC6828540; doi:10.7554/eLife.50509)
Supplement: Figure 4—source data 1. [file elife-50509-fig4-data1.xlsx]

## Sheet: Fig 4A
Evolutionary profiles of each trajectory in D27F
	FolAmix concentration (fold dilution)
time (days)	T1	T2	T3	T4	T5	T6
1.39092	0.1	0.1	0.1	0.1	0.1	0.1
2.14796	0.1	0.1	0.1	0.1	0.1	0.1
2.54683	0.1	0.1	0.1	0.1	0.1	0.1
3.01088	0.1	0.1	0.1	0.1	0.1	0.1
3.71792	0.1	0.1	0.1	0.1	0.1	0.1
4.71154	0.1	0.1	0.1	0.1	0.1	0.1
5.46288	0.1	0.1	0.1	0.1	0.1	0.1
6.14996	0.1	0.1	0.1	0.1	0.1	0.1
6.71933	0.1	0.1	0.1	0.1	0.1	0.1
6.96354	0.1	0.1	0.1	0.1	0.1	0.1
7.54258	0.05	0.1	0.1	0.1	0.1	0.1
7.56658	0.05	0.1	0.1	0.1	0.1	0.1
8.46367	0.05	0.1	0.05	0.1	0.1	0.1
9.02304	0.05	0.1	0.05	0.1	0.1	0.1
9.70888	0.05	0.1	0.05	0.1	0.05	0.05
9.75492	0.05	0.1	0.05	0.1	0.05	0.05
10.8728	0.05	0.1	0.05	0.1	0.05	0.05
11.3676	0.05	0.1	0.05	0.1	0.05	0.05
11.7683	0.025	0.05	0.05	0.1	0.05	0.05
12.0262	0.025	0.05	0.05	0.1	0.05	0.05
12.6273	0.025	0.05	0.05	0.1	0.05	0.05
12.9294	0.025	0.05	0.05	0.1	0.05	0.05
13.8013	0.025	0.05	0.05	0.1	0.05	0.05
14.2886	0.025	0.05	0.05	0.1	0.05	0.05
14.468	0.01	0.05	0.05	0.05	0.05	0.05
14.6244	0.01	0.05	0.05	0.05	0.05	0.05
15.1389	0.01	0.05	0.05	0.05	0.05	0.05
15.6308	0.01	0.05	0.05	0.05	0.05	0.05
16.0957	0.01	0.025	0.025	0.025	0.025	0.025
16.4937	0.01	0.025	0.025	0.025	0.025	0.025
17.2093	0.01	0.025	0.025	0.025	0.025	0.025
17.4533	0.01	0.025	0.025	0.025	0.025	0.025
18.4525	0.01	0.025	0.025	0.025	0.025	0.025
19.0069	0.01	0.025	0.025	0.025	0.025	0.025
19.4281	0.005	0.01	0.01	0.01	0.01	0.01
19.9382	0.005	0.01	0.01	0.01	0.01	0.01
20.4475	0.0025	0.005	0.01	0.01	0.01	0.01
21.4269	0.0025	0.005	0.01	0.01	0.01	0.01
22.1263	0.0025	0.005	0.005	0.01	0.005	0.01
22.5249	0.0025	0.005	0.005	0.01	0.005	0.01
23.4312	0.0025	0.005	0.005	0.01	0.0025	0.01
24.2651	0.0025	0.005	0.005	0.01	0.0025	0.01
25.1352	0.0025	0.005	0.005	0.01	0.0025	0.005
25.1609	0.0025	0.005	0.005	0.01	0.0025	0.005
25.7133	0.0025	0.005	0.005	0.01	0.0025	0.005
25.9525	0.0025	0.005	0.005	0.01	0.0025	0.005
26.8584	0.0025	0.005	0.005	0.01	0.0025	0.0025
27.8813	0.0025	0.005	0.005	0.01	0.0025	0.0025
28.1265	0.001	0.0025	0.0025	0.005	0.001	0.001
28.3028	0.001	0.0025	0.0025	0.005	0.001	0.001
29.0218	0.001	0.001	0.001	0.005	0.001	0.001
29.3182	0.001	0.001	0.001	0.005	0.001	0.001
29.9152	0.001	0.001	0.0005	0.0025	0.001	0.001
29.9392	0.001	0.001	0.0005	0.0025	0.001	0.001
30.9901	0.001	0.001	--	0.001	0.001	0.001
31.0141	0.001	0.001	--	0.001	0.001	0.001
32.2712	0.001	0.001	--	0.001	0.001	0.0005
33.0354	0.001	0.001	--	0.001	0.001	0.0005
33.5292	0.0005	0.0005	--	0.001	0.0005	0.0005
34.2266	0.0005	0.0005	--	0.001	0.0005	0.0005
34.8645	0.0005	0.00025	--	0.0005	0.0005	0.00025
35.7677	0.0005	0.00025	--	0.0005	0.0005	0.00025
36.9311	0.0005	0.00025	--	0.0005	0.0005	0.00025
37.3291	0.0005	0.00025	--	0.0005	0.0005	0.00025
38.7213	0.0005	0.00025	--	0.0005	0.0005	0.00025
39.7356	0.0005	0.00025	--	0.0005	0.0005	0.00025
40.9866	0.0005	0.00025	--	0.0005	0.0005	0.00025
41.7939	0.0005	0.00025	--	0.0005	0.0005	0.00025
42.9524	0.0005	0.00025	--	0.0005	0.0005	0.00025
43.8943	0.0005	0.00025	--	0.0005	0.0005	0.00025
44.2564	0.0005	0.00025	--	0.0005	0.00025	0.00025
44.6869	0.0005	0.00025	--	0.0005	0.00025	0.00025
45.0938	0.0005	0.00025	--	0.0005	0.00025	0.00025
45.7453	0.0005	0.00025	--	0.0005	0.00025	0.00025
45.9498	0.0005	0.00025	--	0.00025	0.00025	0.00025
46.6686	0.0005	0.00025	--	0.0005	0.00025	0.00025
46.9852	0.0005	0.00025	--	0.0005	0.00025	0.00025
47.7266	0.0005	0.00025	--	0.0005	0.00025	0.00025
49.0071	0.0005	0.00025	--	0.00025	0.00025	0.00025
49.3902	0.0005	0.00025	--	0.00025	0.00025	0.00025
50.1717	0.0005	0.00025	--	0.00025	0.00025	0.00025
51.1152	0.0005	0.00025	--	0.00025	0.00025	0.00025
51.1405	0.00025	0.00025	--	0.00025	0.00025	0.00025
52.2408	0.00025	0.00025	--	0.00025	0.00025	0.00025
52.7025	0.00025	0.00025	--	0.00025	0.00025	0.00025
53.2655	0.00025	0.00025	--	0.00025	0.00025	0.00025

## Sheet: Fig 4B
Evolutionary profiles of each trajectory in D27N
	FolAmix concentration (fold dilution)
time (days)	T1	T2	T3	T4	T5	T6
0.63396	0.1	0.1	0.1	0.1	0.1	0.1
2.70896	0.1	0.1	0.1	0.1	0.1	0.1
3.71192	0.1	0.1	0.1	0.1	0.1	0.1
4.63833	0.1	0.1	0.1	0.1	0.1	0.1
4.94792	0.1	0.1	0.1	0.1	0.1	0.1
5.56617	0.1	0.1	0.05	0.1	0.1	0.05
6.32608	0.1	0.1	0.05	0.1	0.1	0.05
7.08696	0.1	0.1	0.05	0.1	0.1	0.05
7.85071	0.1	0.1	0.05	0.1	0.1	0.05
8.61542	0.1	0.1	0.05	0.1	0.1	0.05
9.38087	0.1	0.1	0.05	0.1	0.1	0.05
10.4317	0.1	0.1	0.05	0.1	0.05	0.05
11.3271	0.05	0.05	0.025	0.05	0.025	0.025
12.0905	0.05	0.05	0.025	0.05	0.025	0.025
12.8546	0.05	0.05	0.025	0.05	0.025	0.025
13.6172	0.05	0.05	0.025	0.05	0.025	0.025
14.3745	0.05	0.05	0.025	0.05	0.025	0.025
15.1709	0.05	0.05	0.025	0.05	0.025	0.025
15.9679	0.05	0.05	0.025	0.05	0.025	0.025
16.7653	0.05	0.05	0.025	0.05	0.025	0.025
17.5632	0.05	0.05	0.025	0.05	0.025	0.025
18.4018	0.05	0.05	0.025	0.05	0.025	0.025
19.1955	0.05	0.05	0.025	0.05	0.025	0.025
20.0149	0.05	0.05	0.025	0.05	0.025	0.025
20.7666	0.025	0.025	0.01	0.025	0.01	0.01
21.5238	0.01	0.01	0.005	0.01	0.005	0.005
22.2779	0.01	0.01	0.005	0.01	0.005	0.005
23.032	0.01	0.005	0.005	0.01	0.005	0.005
23.9349	0.01	0.005	0.005	0.01	0.005	0.005
24.782	0.01	0.01	0.005	0.025	0.005	0.005
25.6293	0.025	0.025	0.005	0.025	0.005	0.005
26.4901	0.025	0.025	0.005	0.025	0.005	0.005
27.335	0.025	0.025	0.005	0.025	0.005	0.005
28.2172	0.025	0.025	0.005	0.025	0.005	0.005
29.0645	0.025	0.025	0.005	0.025	0.005	0.005
29.9086	0.025	0.025	0.005	0.01	0.005	0.005
30.7851	0.01	0.025	0.0025	0.005	0.005	0.0025
31.584	0.005	0.025	0.001	0.005	0.005	0.0025
32.3369	0.0025	0.025	0.001	0.005	0.005	0.0025
33.0903	0.001	0.025	0.001	0.0025	0.0025	0.0025
33.7533	0.001	0.025	0.001	0.0025	0.0025	0.0025
34.4107	0.001	0.025	0.001	0.0025	0.001	0.001
35.1641	0.001	0.025	0.001	0.001	0.0005	0.0005
36.0078	0.001	0.01	0.001	0.0025	0.0005	0.0005
36.825	0.001	0.025	0.01	0.001	0.005	0.0005
37.7082	0.001	0.025	0.01	0.001	0.005	0.0005
38.5051	0.001	0.01	0.01	0.001	0.005	0.0005
39.3738	0.0005	0.01	0.01	0.001	0.005	0.0005
40.6828	0.0005	0.01	0.01	0.001	0.005	0.0005
41.4379	0.0005	0.01	0.01	0.001	0.005	0.0005
42.5428	0.0005	0.01	0.01	0.001	0.005	0.0005
43.3613	0.00025	0.005	0.005	0.001	0.005	0.0005
43.997	0.0001	0.005	0.0025	0.0005	0.005	0.0005
44.7063	0.0001	0.0025	0.001	0.0005	0.005	0.0005
45.4584	0.00025	0.0025	0.001	0.0005	0.005	0.00025
46.2777	0.0005	0.001	0.001	0.0005	0.0025	0.00025
47.1623	0.0005	0.001	0.001	0.0005	0.0025	0.00025
48.0444	0.0005	0.001	0.0005	0.0005	0.0025	0.00025
48.9264	0.0005	0.001	0.0005	0.0005	0.001	0.00025
49.8079	0.0005	0.001	0.0005	0.0005	0.001	0.00025
50.6928	0.00025	0.001	0.0005	0.0005	0.001	0.00025
51.5744	0.00025	0.0005	0.0005	0.0005	0.001	0.0001
52.4156	0.00025	0.00025	0.00025	0.0005	0.0005	0.0001
53.2944	0.00025	0.00025	0.00025	0.0005	0.0005	0.0001
54.1113	0.00025	0.00025	0.00025	0.0005	0.0005	0.0001
54.8048	0.0001	0.0001	0.00025	0.0005	0.0005	0.0001

## Sheet: Fig 4C
	Comparison of growth dependence on folAmix concentration determined for wild type, both naïve and evolved D27F and evolved D27N
		Wild type				D27F				D27N				Evolved D27F				Evolved D27N
	folAmix	growth rate (h-1)	stdev		folAmix	growth rate (h-1)	stdev		folAmix	growth rate (h-1)	stdev		folAmix	growth rate (h-1)	stdev		folAmix	growth rate (h-1)	stdev
	1	0.33483	0.0284		1	0.23298	0.02472		1	0.257641	0.031628		1	0.34009	0.05728		1	0.32353	0.02003
	0.44444	0.34981	0.01821		0.44444	0.24737	0.01481		0.444444	0.264469	0.0403781		0.444444	0.30588	0.04747		0.444444	0.27323	0.02887
	0.19753	0.32551	0.02944		0.19753	0.18627	0.02947		0.197531	0.213926	0.0188698		0.197531	0.28194	0.03762		0.197531	0.24188	0.00759
	0.08779	0.32474	0.02391		0.08779	0.14268	0.03853		0.0877915	0.177698	0.0271036		0.0877915	0.20918	0.02085		0.0877915	0.19714	0.01647
	0.03902	0.33747	0.02507		0.03902	0.08193	0.02818		0.0390184	0.134103	0.026022		0.0390184	0.19941	0.03578		0.0390184	0.20733	0.00606
	0.01734	0.35032	0.03591		0.01734	0.03095	0.02798		0.0173415	0.0408537	0.0414576		0.0173415	0.18944	0.0081		0.0173415	0.21517	0.00648
	0.00771	0.34605	0.01751		0.00771	-0.00279	0.0206		0.00770735	0.0103767	0.0116837		0.00770735	0.17918	0.01477		0.00770735	0.21622	0.00291
	0.00343	0.3512	0.01636		0.00343	-0.01029	0.000992307		0.00342549	-0.000990279	0.00838732		0.00342549	0.18676	0.00327		0.00342549	0.21353	0.00315
	0.00152	0.34931	0.01875		0.00152	-0.01461	0.00169		0.00152244	-0.00265222	0.0110782		0.00152244	0.18443	0.02123		0.00152244	0.19663	0.01563
	0.000676639	0.35308	0.02917		0.000676639	-0.00391	0.01236		0.000676639	-0.00251045	0.00706566		0.000676639	0.15789	0.02299		0.000676639	0.18105	0.00099661
	0.000300729	0.35367	0.02644		0.000300729	-0.00552	0.0095		0.000300729	0.00340075	0.0180721		0.000300729	0.09261	0.07247		0.000300729	0.05282	0.00176
	0.000133657	0.34408	0.01539		0.000133657	-0.00849	0.02255		0.000133657	-0.00384554	0.0172093		0.000133657	0.01968	0.00779		0.000133657	0.02909	0.01322
	0	0.35452	0.02602		0	-0.00764	0.00888		0	-0.00472622	0.00544768		0	-0.000335354	0.0199681		0	0.00237624	0.00959061
