# Supplementary material for: Adaptation to mutational inactivation of an essential gene converges to an accessible suboptimal fitness peak
Source: eLife. 2019 Oct 1;8:e50509. doi: 10.7554/eLife.50509 (PMC6828540; doi:10.7554/eLife.50509)
Supplement: Figure 5—source data 1. [file elife-50509-fig5-data1.xlsx]

## Sheet: Fig 5D
Expression of wild type DeoB in evolved D27F strain reverts phenotype to high folAmix requirement
Evolved D27F+ plasmid.deoB WT						Evolved D27F+ plasmid.deoB p.309.STOP						Evolved D27F
folAmix (fold dilution)	growth rate (h-1)	stdev				folAmix (fold dilution)	growth rate (h-1)	stdev				folAmix (fold dilution)	growth rate (h-1)	stdev
1	0.01293	0.00264				1	0.17169	0.04429				1	0.18443	0.02123
0.1	0.00424	0.00689				0.1	0.21125	0.01533				0.1	0.18944	0.0081
0.01	0.18603	0.01369				0.01	0.18972	0.00897				0.01	0.20918	0.02085
0.001	0.30932	0.00983				0.001	0.33929	0.01518				0.001	0.34009	0.05728

## Sheet: Fig 5E
Expression of wild type ThyA in evolved D27F strain reverts phenotype to high folAmix requirement
Evolved D27F+ plasmid.thyA WT						Evolved D27F+ plasmid.thyA 755-762del						Evolved D27F
folAmix (fold dilution)	growth rate (h-1)	stdev				folAmix (fold dilution)	growth rate (h-1)	stdev				folAmix (fold dilution)	growth rate (h-1)	stdev
1	0.08072	0.06046				1	0.19209	0.0049				1	0.18443	0.02123
0.1	0.21316	0.00702				0.1	0.21159	0.00262				0.1	0.18944	0.0081
0.01	0.20398	0.01076				0.01	0.17731	0.01312				0.01	0.20918	0.02085
0.001	0.34452	0.02621				0.001	0.33552	0.01575				0.001	0.34009	0.05728
