# Supplementary material for: Adaptation to mutational inactivation of an essential gene converges to an accessible suboptimal fitness peak
Source: eLife. 2019 Oct 1;8:e50509. doi: 10.7554/eLife.50509 (PMC6828540; doi:10.7554/eLife.50509)
Supplement: Figure 6—source data 1. [file elife-50509-fig6-data1.xlsx]

## Sheet: Fig 6B
	Evolved D27F transformed with a plasmid expressing wild type DeoB are able to growth at low external concentrations of thymidine and dTMP, but not at low concentrations of thymine
	thymine (fold dilution)	growth rate (h-1)	stdev		thymidine (fold dilution)	growth rate (h-1)	stdev		dTMP (fold dilution)	growth rate (h-1)	stdev
	1	-0.0081	0.02574		1	0.01369	0.00448		1	0.000200217	0.00609
	0.1	0.00158	0.01327		0.1	0.08383	0.0243		0.1	0.1229	0.01248
	0.01	0.13437	0.00676		0.01	0.1334	0.00622		0.01	0.12547	0.0074
	0.001	0.13613	0.00487		0.001	0.11664	0.00189		0.001	0.12666	0.00182

## Sheet: Fig 6C
Evolved D27F strains transformed a plasmid expressing inactive DeoB mutant grow to the same extent with either thymine, thymidine or dTMP
thymine (fold dilution)	growth rate (h-1)	stdev		thymidine (fold dilution)	growth rate (h-1)	stdev		dTMP (fold dilution)	growth rate (h-1)	stdev
1	0.10391	0.0124		1	0.09864	0.01452		1	-0.000279456	0.00329
0.1	0.123	0.0117		0.1	0.11736	0.01472		0.1	0.11271	0.01303
0.01	0.12149	0.01512		0.01	0.11984	0.01563		0.01	0.11481	0.00893
0.001	0.11662	0.01065		0.001	0.11809	0.00852		0.001	0.11739	0.01341

## Sheet: Fig 6D
		DeoB- strains cannot grow on thymidine as the sole carbon source unless complemented with a plasmid expressing wild type DeoB
			growth rate (h-1)	stdev
		wild type	0.21594	0.00702
		Naïve D27F	0.07603	0.00148
		D27F thyA-	0.11813	0.01506
		D27F thyA- deoB-	1.76363e-18	2.24819e-17
		D27F thyA- deoB- + plasmid deoB WT	0.12832	0.00967
		D27F thyA- deoB- + plasmid deoB p.309.stop	0.000150628	0.000260895
