# Supplementary material for: Adaptation to mutational inactivation of an essential gene converges to an accessible suboptimal fitness peak
Source: eLife. 2019 Oct 1;8:e50509. doi: 10.7554/eLife.50509 (PMC6828540; doi:10.7554/eLife.50509)
Supplement: Figure 7—source data 1. [file elife-50509-fig7-data1.xlsx]

## Sheet: Fig 7C
	Changes in intracellular levels of various purine and pyrimidine species determined by targeted metabolomics for naïve D27F strain, represented as Z-scores relative to wild type.
	metabolite	Z-score (Naïve D27F versus wild type)	stdev
	Adenine	-1.44919	0.21603
	deoxyadenosine	-0.33096	0.24566
	AMP	-1.2393	0.32409
	GMP	-1.20094	0.28423
	Guanosine	-2.88292	0.07773
	Guanine	-3.30449	0.31282
	IMP	-2.83433	0.19782
	Inosine	-4.94215	0.10703
	deoxyguanosine	-1.66952	0.45859
	deoxyinosine	-2.67706	0.31402
	Xanthine	-2.24769	0.15899
	Hypoxanthine	-5.72644	0.27802
	Cytidine	-0.72169	0.44644
	CMP	-1.14269	0.14534
	UMP	-1.18747	0.19439
	dUMP	2.9978	0.14332
	Cytosine	0.07866	0.11513
	uridine	-2.01973	0.20666
	deoxyuridine	-0.30849	0.74429
	Uracil	-3.61849	0.68901

## Sheet: Fig 7D
	Metabolite levels changes obtained for evolved D27F strain, represented as Z-scores relative to naïve D27F strain.
	metabolite	Z-score (Naïve D27F versus wild type)	stdev
	Adenine	-2.02859	0.44066
	deoxyadenosine	-0.53936	0.36098
	AMP	0.74609	0.25806
	GMP	0.49985	0.18642
	Guanosine	1.45107	0.25191
	Guanine	-0.25064	0.67646
	IMP	2.79627	0.16262
	Inosine	3.14937	0.1399
	deoxyguanosine	1.75623	0.97555
	deoxyinosine	2.95003	0.3983
	Xanthine	2.63364	0.13868
	Hypoxanthine	3.10908	0.40659
	Cytidine	-1.04705	0.27583
	CMP	0.60633	0.15341
	UMP	1.38053	0.17643
	dUMP	0.55319	0.12273
	Cytosine	-0.74531	0.52426
	uridine	2.28696	0.24328
	deoxyuridine	1.72985	0.168
	Uracil	3.54715	0.59523

## Sheet: Fig 7E
			Effect of individual metabolites on growth of naïve and evolved D27F mutant strains.
				Relative growth with respect to control a
				Naïve D27F	stdev	Evolved D27F	stdev
			Adenine	0.09005	0.01362	1.07619	0.23902
			deoxyadenosine	0.08116	0.0384	0.90385	0.0702
			AMP	0.13592	0.01166	0.89014	0.05758
			GMP	0.10797	0.03415	0.92233	0.04845
			Guanosine	0.14255	0.07611	0.924	0.10818
			Guanine	0.17896	0.1054	1.01525	0.04109
			IMP	0.11131	0.02105	0.91162	0.05894
			Inosine	0.07975	0.05045	0.88457	0.09141
			deoxyguanosine	0.10821	0.02514	1.01334	0.08213
			deoxyinosine	0.10567	0.02574	0.90453	0.08742
			Xanthine	0.19943	0.13099	0.89716	0.08327
			Hypoxanthine	0.11188	0.02524	1.15313	0.12739
			Cytidine	1.31109	0.37961	1.11262	0.06538
			CMP	1.21747	0.31689	1.08637	0.04957
			UMP	1.21008	0.33048	1.08861	0.05524
			dUMP	1.14323	0.20787	1.10004	0.03446
			Cytosine	1.22603	0.33812	1.07627	0.03942
			uridine	1.18313	0.27074	1.12816	0.05037
			deoxyuridine	1.05884	0.10904	1.08957	0.04617
			Uracil	1.23205	0.36153	1.13128	0.06812
				a Control is the final OD of naïve or evolved D27F in the presence of thymine alone
