# Supplementary material for: Adaptation to mutational inactivation of an essential gene converges to an accessible suboptimal fitness peak
Source: eLife. 2019 Oct 1;8:e50509. doi: 10.7554/eLife.50509 (PMC6828540; doi:10.7554/eLife.50509)
Supplement: Source code 1. [file elife-50509-code1.zip]

Archive with 2 entries (2 files):
- Evolution script.zip
- Figures 2 to 7 - source data.zip
