# Supplementary material for: Adaptation to mutational inactivation of an essential gene converges to an accessible suboptimal fitness peak
Source: eLife. 2019 Oct 1;8:e50509. doi: 10.7554/eLife.50509 (PMC6828540; doi:10.7554/eLife.50509)
Supplement: Supplementary file 1. — All abundances are measured relative to WT strain which is taken as reference. Z-scores of abundance variation are calculated as outlined in text (see also Bershtein et al., 2015a) [file elife-50509-supp1.xlsx]

## Sheet: Proteomics Intensity data
Protein FDR Confidence: Combined	Master	Accession	Description	Exp. q-value: Combined	Contaminant	Sum PEP Score	Coverage [%]	# Peptides	# PSMs	# Unique Peptides	# Protein Groups	# AAs	MW [kDa]	calc. pI	Score Sequest HT: Sequest HT	# Peptides (by Search Engine): Sequest HT	# Razor Peptides	Abundance Ratio: naïve_D27F/WT	Abundance Ratio: evolved_D27F/WT	Abundance Ratio: D27N_evolved/WT	Abundance Ratio: D27G evolved/WT	Abundances (Grouped):WT	Abundances (Grouped): Naïve_D27F	Abundances (Grouped): evolved_D27F	Abundances (Grouped): evolved_D27N	Abundances (Grouped): Evolved_D27G
High	Master Protein	P0A6M8	Elongation factor G OS=Escherichia coli (strain K12) GN=fusA PE=1 SV=2	0	FALSE	198.435	39	26	237	26	1	704	77.5	5.38	464.17	26	0	0.73	1.231	0.968	1.012	2.59194e+07	1.8921e+07	3.18947e+07	2.50779e+07	2.62394e+07
High	Master Protein	P0A6Y8	Chaperone protein DnaK OS=Escherichia coli (strain K12) GN=dnaK PE=1 SV=2	0	FALSE	177.327	34	28	204	28	1	638	69.1	4.97	372.7	28	0	0.973	1.171	0.878	1.01	8.65209e+06	8.41877e+06	1.01313e+07	7.59835e+06	8.73744e+06
High	Master Protein	P0A8T7	DNA-directed RNA polymerase subunit beta' OS=Escherichia coli (strain K12) GN=rpoC PE=1 SV=1	0	FALSE	169.841	24	36	103	36	1	1407	155.1	7.08	203.65	36	0	0.671	0.716	1.163	1.211	9.57722e+06	6.42353e+06	6.85735e+06	1.11364e+07	1.15959e+07
High	Master Protein	P23843	Periplasmic oligopeptide-binding protein OS=Escherichia coli (strain K12) GN=oppA PE=1 SV=2	0	FALSE	167.195	38	23	249	23	1	543	60.9	6.49	533.74	23	0	2.651	1.098	3.526	1.346	1.27433e+07	3.37773e+07	1.39939e+07	4.49347e+07	1.71485e+07
High	Master Protein	P0A9P0	Dihydrolipoyl dehydrogenase OS=Escherichia coli (strain K12) GN=lpdA PE=1 SV=2	0	FALSE	159.876	36	18	242	18	1	474	50.7	6.15	431.65	18	0	1.167	0.927	0.874	1.006	1.19791e+07	1.39776e+07	1.11001e+07	1.04741e+07	1.20566e+07
High	Master Protein	P0A9B2	Glyceraldehyde-3-phosphate dehydrogenase A OS=Escherichia coli (strain K12) GN=gapA PE=1 SV=2	0	FALSE	155.891	52	19	258	19	1	331	35.5	7.11	539.42	19	0	0.514	1.067	1.901	0.853	1.95501e+07	1.00474e+07	2.08543e+07	3.71564e+07	1.66713e+07
High	Master Protein	P0A850	Trigger factor OS=Escherichia coli (strain K12) GN=tig PE=1 SV=1	0	FALSE	142.102	41	21	282	21	1	432	48.2	4.88	572.2	21	0	0.947	0.685	0.425	1	2.09359e+07	1.9832e+07	1.43398e+07	8.8875e+06	2.094e+07
High	Master Protein	P05793	Ketol-acid reductoisomerase OS=Escherichia coli (strain K12) GN=ilvC PE=1 SV=4	0	FALSE	138.725	39	20	154	20	1	491	54	5.31	208.88	20	0	0.617	0.375	0.659	1.724	6.40617e+06	3.94988e+06	2.39973e+06	4.22361e+06	1.10432e+07
High	Master Protein	P0AD61	Pyruvate kinase I OS=Escherichia coli (strain K12) GN=pykF PE=1 SV=1	0	FALSE	138.05	49	21	189	21	1	470	50.7	6.09	397.75	21	0	1.108	1.784	0.893	0.896	9.64332e+06	1.06876e+07	1.72059e+07	8.61464e+06	8.63673e+06
High	Master Protein	P09831	Glutamate synthase [NADPH] large chain OS=Escherichia coli (strain K12) GN=gltB PE=1 SV=3	0	FALSE	138.002	22	29	73	29	1	1486	163.2	6.6	142.1	29	0	0.258	0.311	0.728	1.275	3.8518e+06	992162	1.1991e+06	2.80283e+06	4.91287e+06
High	Master Protein	P0A8V2	DNA-directed RNA polymerase subunit beta OS=Escherichia coli (strain K12) GN=rpoB PE=1 SV=1	0	FALSE	137.783	23	32	123	32	1	1342	150.5	5.26	217.8	32	0	0.858	0.914	1.518	1.238	6.14032e+06	5.26866e+06	5.61081e+06	9.32084e+06	7.60037e+06
High	Master Protein	P25665	5-methyltetrahydropteroyltriglutamate--homocysteine methyltransferase OS=Escherichia coli (strain K12) GN=metE PE=1 SV=6	0	FALSE	137.194	28	22	197	22	1	753	84.6	5.92	394.46	22	0	0.573	0.517	1.114	1.839	1.00474e+07	5.75572e+06	5.19188e+06	1.11906e+07	1.84815e+07
High	Master Protein	P0ADG7	Inosine-5'-monophosphate dehydrogenase OS=Escherichia coli (strain K12) GN=guaB PE=1 SV=1	0	FALSE	136.736	35	17	157	17	1	488	52	6.42	333.97	17	0	1.779	1.257	1.048	1.002	3.72912e+06	6.6332e+06	4.68634e+06	3.90789e+06	3.73704e+06
High	Master Protein	P0A6P9	Enolase OS=Escherichia coli (strain K12) GN=eno PE=1 SV=2	0	FALSE	132.809	33	15	319	15	1	432	45.6	5.48	599.87	15	0	1.671	1.493	1.096	1.166	1.72015e+07	2.8739e+07	2.56898e+07	1.88598e+07	2.0053e+07
High	Master Protein	P0CE47	Elongation factor Tu 1 OS=Escherichia coli (strain K12) GN=tufA PE=1 SV=1	0	FALSE	129.235	44	16	270	16	1	394	43.3	5.45	485.27	16	0	0.744	0.907	0.9	1.08	1.73879e+07	1.29419e+07	1.57677e+07	1.56508e+07	1.87738e+07
High	Master Protein	P0AG67	30S ribosomal protein S1 OS=Escherichia coli (strain K12) GN=rpsA PE=1 SV=1	0	FALSE	127.223	37	27	200	27	1	557	61.1	4.98	462.04	27	0	0.906	0.829	0.542	0.914	1.59041e+07	1.44103e+07	1.31892e+07	8.62157e+06	1.45314e+07
High	Master Protein	P0A6F5	60 kDa chaperonin OS=Escherichia coli (strain K12) GN=groL PE=1 SV=2	0	FALSE	126.706	31	17	152	17	1	548	57.3	4.94	232.45	17	0	1.147	1.213	1.383	1.343	5.12025e+06	5.87385e+06	6.21329e+06	7.08151e+06	6.87854e+06
High	Master Protein	P0ABK5	Cysteine synthase A OS=Escherichia coli (strain K12) GN=cysK PE=1 SV=2	0	FALSE	125.513	53	12	123	12	1	323	34.5	6.06	255.18	12	0	0.816	1.029	0.781	1.02	3.1828e+06	2.59582e+06	3.27488e+06	2.48535e+06	3.24588e+06
High	Master Protein	P0A705	Translation initiation factor IF-2 OS=Escherichia coli (strain K12) GN=infB PE=1 SV=1	0	FALSE	122.267	22	19	105	19	1	890	97.3	6.07	198.52	19	0	1.091	0.972	0.662	0.889	3.19653e+06	3.48692e+06	3.10803e+06	2.1147e+06	2.84071e+06
High	Master Protein	P60422	50S ribosomal protein L2 OS=Escherichia coli (strain K12) GN=rplB PE=1 SV=2	0	FALSE	122.07	56	14	157	14	1	273	29.8	10.93	341.55	14	0	0.603	0.88	0.717	0.782	1.5111e+07	9.11558e+06	1.33022e+07	1.08386e+07	1.18194e+07
High	Master Protein	P16700	Thiosulfate-binding protein OS=Escherichia coli (strain K12) GN=cysP PE=1 SV=1	0	FALSE	118.161	53	21	160	21	1	338	37.6	8.15	237.15	21	0	1.834	0.866	0.56	0.795	5.04096e+06	9.24633e+06	4.36429e+06	2.82184e+06	4.00712e+06
High	Master Protein	P08200	Isocitrate dehydrogenase [NADP] OS=Escherichia coli (strain K12) GN=icd PE=1 SV=1	0	FALSE	117.77	38	19	231	19	1	416	45.7	5.26	434.94	19	0	1.035	0.717	1.039	1.518	7.19956e+06	7.45217e+06	5.1631e+06	7.47739e+06	1.09283e+07
High	Master Protein	P0A7W1	30S ribosomal protein S5 OS=Escherichia coli (strain K12) GN=rpsE PE=1 SV=2	0	FALSE	117.661	63	10	189	10	1	167	17.6	10.11	410.34	10	0	0.736	0.648	0.476	0.902	1.00905e+07	7.42289e+06	6.53817e+06	4.79862e+06	9.10138e+06
High	Master Protein	P0A799	Phosphoglycerate kinase OS=Escherichia coli (strain K12) GN=pgk PE=1 SV=2	0	FALSE	113.297	44	17	129	17	1	387	41.1	5.22	196.87	17	0	1.333	0.878	0.752	1.319	5.92834e+06	7.90502e+06	5.2072e+06	4.46068e+06	7.8173e+06
High	Master Protein	P09373	Formate acetyltransferase 1 OS=Escherichia coli (strain K12) GN=pflB PE=1 SV=2	0	FALSE	112.985	28	20	88	20	1	760	85.3	6.01	150.51	20	0	0.872	1.083	1.471	1.373	1.85905e+06	1.62098e+06	2.01263e+06	2.73391e+06	2.55324e+06
High	Master Protein	P36683	Aconitate hydratase 2 OS=Escherichia coli (strain K12) GN=acnB PE=1 SV=3	0	FALSE	110.42	34	29	140	29	1	865	93.4	5.4	173.16	29	0	1.776	0.555	1.076	1.503	3.44918e+06	6.12545e+06	1.91572e+06	3.71249e+06	5.18422e+06
High	Master Protein	P0A6P1	Elongation factor Ts OS=Escherichia coli (strain K12) GN=tsf PE=1 SV=2	0	FALSE	108.864	46	15	150	15	1	283	30.4	5.29	318.45	15	0	1.49	1.094	0.781	1.008	1.20415e+07	1.79422e+07	1.31742e+07	9.40848e+06	1.21404e+07
High	Master Protein	P0ABZ6	Chaperone surA OS=Escherichia coli (strain K12) GN=surA PE=1 SV=1	0	FALSE	108.617	42	19	102	18	1	428	47.3	6.98	195.51	19	1	1.561	0.936	1.026	0.92	3.49289e+06	5.45342e+06	3.27066e+06	3.58541e+06	3.21223e+06
High	Master Protein	P0ABB0	ATP synthase subunit alpha OS=Escherichia coli (strain K12) GN=atpA PE=1 SV=1	0	FALSE	107.613	32	16	83	15	1	513	55.2	6.13	152.22	16	1	0.511	0.579	1.067	1.696	3.28721e+06	1.68046e+06	1.90249e+06	3.50844e+06	5.57634e+06
High	Master Protein	P0C0V0	Periplasmic serine endoprotease DegP OS=Escherichia coli (strain K12) GN=degP PE=1 SV=1	0	FALSE	107.586	36	16	62	16	1	474	49.3	8.56	124.51	16	0	1.045	1.179	0.827	1.141	1.66907e+06	1.74451e+06	1.9685e+06	1.37958e+06	1.90465e+06
High	Master Protein	P00957	Alanyl-tRNA synthetase OS=Escherichia coli (strain K12) GN=alaS PE=1 SV=2	0	FALSE	104.761	26	20	69	20	1	876	96	5.81	144.46	20	0	0.813	0.788	1.126	1.353	2.44549e+06	1.98931e+06	1.92772e+06	2.75264e+06	3.30896e+06
High	Master Protein	P06959	Dihydrolipoyllysine-residue acetyltransferase component of pyruvate dehydrogenase complex OS=Escherichia coli (strain K12) GN=aceF PE=1 SV=3	0	FALSE	103.603	28	17	85	17	1	630	66.1	5.17	138.05	17	0	0.666	1.092	1.144	0.902	3.66464e+06	2.44064e+06	4.00151e+06	4.19403e+06	3.30695e+06
High	Master Protein	P0A7R1	50S ribosomal protein L9 OS=Escherichia coli (strain K12) GN=rplI PE=1 SV=1	0	FALSE	103.421	72	12	287	12	1	149	15.8	6.58	543.74	12	0	0.84	0.924	0.645	0.849	1.6772e+07	1.40806e+07	1.54895e+07	1.0825e+07	1.42469e+07
High	Master Protein	P00350	6-phosphogluconate dehydrogenase, decarboxylating OS=Escherichia coli (strain K12) GN=gnd PE=1 SV=2	0	FALSE	102.322	30	14	103	14	1	468	51.4	5.15	174.81	14	0	0.848	0.734	1.02	1.326	1.80079e+06	1.52734e+06	1.32139e+06	1.83625e+06	2.38712e+06
High	Master Protein	P21599	Pyruvate kinase II OS=Escherichia coli (strain K12) GN=pykA PE=1 SV=3	0	FALSE	101.243	29	14	111	14	1	480	51.3	6.68	213.99	14	0	1.118	1.578	0.827	0.985	7.13487e+06	7.97677e+06	1.12584e+07	5.90253e+06	7.02843e+06
High	Master Protein	P76177	Protein ydgH OS=Escherichia coli (strain K12) GN=ydgH PE=1 SV=1	0	FALSE	99.169	46	16	111	16	1	314	33.9	9.28	227.33	16	0	1.425	1.051	0.859	0.958	2.79447e+06	3.98333e+06	2.93619e+06	2.39974e+06	2.67808e+06
High	Master Protein	P35340	Alkyl hydroperoxide reductase subunit F OS=Escherichia coli (strain K12) GN=ahpF PE=1 SV=2	0	FALSE	97.807	29	14	54	14	1	521	56.1	5.68	101.11	14	0	0.973	0.909	1.31	1.303	1.45582e+06	1.41584e+06	1.32369e+06	1.90757e+06	1.89635e+06
High	Master Protein	P0A7L0	50S ribosomal protein L1 OS=Escherichia coli (strain K12) GN=rplA PE=1 SV=2	0	FALSE	97.571	48	14	133	14	1	234	24.7	9.64	327.4	14	0	0.829	0.944	0.782	0.89	6.28576e+06	5.2098e+06	5.93164e+06	4.91656e+06	5.59723e+06
High	Master Protein	P00968	Carbamoyl-phosphate synthase large chain OS=Escherichia coli (strain K12) GN=carB PE=1 SV=2	0	FALSE	96.717	24	26	57	26	1	1073	117.8	5.34	99.6	26	0	0.431	0.301	0.546	1.208	2.8628e+06	1.23409e+06	862928	1.56181e+06	3.45885e+06
High	Master Protein	P06612	DNA topoisomerase 1 OS=Escherichia coli (strain K12) GN=topA PE=1 SV=2	0	FALSE	95.717	25	22	41	22	1	865	97.3	8.46	83.48	22	0	0.859	0.989	0.631	1.026	2.18667e+06	1.87809e+06	2.16233e+06	1.38046e+06	2.24347e+06
High	Master Protein	P15639	Bifunctional purine biosynthesis protein PurH OS=Escherichia coli (strain K12) GN=purH PE=1 SV=1	0	FALSE	95.438	28	15	93	15	1	529	57.3	5.78	141.43	15	0	0.734	0.571	0.966	1.453	4.38721e+06	3.21907e+06	2.50345e+06	4.23648e+06	6.37337e+06
High	Master Protein	P0A9C5	Glutamine synthetase OS=Escherichia coli (strain K12) GN=glnA PE=1 SV=2	0	FALSE	94.556	20	10	83	10	1	469	51.9	5.47	158.88	10	0	0.529	0.438	0.775	1.048	7.53155e+06	3.98518e+06	3.2987e+06	5.83839e+06	7.8947e+06
High	Master Protein	P62399	50S ribosomal protein L5 OS=Escherichia coli (strain K12) GN=rplE PE=1 SV=2	0	FALSE	93.035	69	14	97	14	1	179	20.3	9.48	186.12	14	0	0.81	0.765	0.604	1.223	4.71291e+06	3.81674e+06	3.60506e+06	2.84834e+06	5.76228e+06
High	Master Protein	P0A825	Serine hydroxymethyltransferase OS=Escherichia coli (strain K12) GN=glyA PE=1 SV=1	0	FALSE	91.634	27	13	157	13	1	417	45.3	6.48	278.68	13	0	1.76	1.241	1.635	1.532	1.14712e+07	2.01889e+07	1.42322e+07	1.87527e+07	1.75751e+07
High	Master Protein	P0A7V8	30S ribosomal protein S4 OS=Escherichia coli (strain K12) GN=rpsD PE=1 SV=2	0	FALSE	91.525	61	15	112	15	1	206	23.5	10.05	236.78	15	0	0.73	0.809	0.617	0.849	6.16971e+06	4.50429e+06	4.99248e+06	3.8063e+06	5.23935e+06
High	Master Protein	P15254	Phosphoribosylformylglycinamidine synthase OS=Escherichia coli (strain K12) GN=purL PE=1 SV=3	0	FALSE	90.714	15	17	52	17	1	1295	141.3	5.41	92.43	17	0	1.101	0.414	0.668	1.91	2.62068e+06	2.88542e+06	1.08555e+06	1.75095e+06	5.00496e+06
High	Master Protein	P33136	Glucans biosynthesis protein G OS=Escherichia coli (strain K12) GN=mdoG PE=1 SV=1	0	FALSE	90.275	34	16	64	16	1	511	57.9	7.21	116.11	16	0	0.919	0.925	0.549	0.894	2.53506e+06	2.3295e+06	2.34434e+06	1.3917e+06	2.26604e+06
High	Master Protein	P0AG55	50S ribosomal protein L6 OS=Escherichia coli (strain K12) GN=rplF PE=1 SV=2	0	FALSE	88.052	50	10	164	10	1	177	18.9	9.7	348.77	10	0	0.831	0.769	0.778	0.976	7.02486e+06	5.83986e+06	5.40033e+06	5.46389e+06	6.85828e+06
High	Master Protein	P0ACJ8	Catabolite gene activator OS=Escherichia coli (strain K12) GN=crp PE=1 SV=1	0	FALSE	87.753	52	11	91	11	1	210	23.6	8.25	139.5	11	0	2.14	1.343	0.718	1.834	1.28015e+06	2.739e+06	1.71871e+06	918546	2.348e+06
High	Master Protein	P0A786	Aspartate carbamoyltransferase catalytic chain OS=Escherichia coli (strain K12) GN=pyrB PE=1 SV=2	0	FALSE	87.492	39	12	122	12	1	311	34.4	6.61	252.31	12	0	0.381	0.394	0.721	0.896	4.19075e+06	1.59549e+06	1.65038e+06	3.02267e+06	3.75508e+06
High	Master Protein	P0AG30	Transcription termination factor Rho OS=Escherichia coli (strain K12) GN=rho PE=1 SV=1	0	FALSE	87.128	28	14	93	14	1	419	47	7.25	167.58	14	0	1.08	0.798	0.596	1.276	4.15221e+06	4.48249e+06	3.31416e+06	2.47629e+06	5.2967e+06
High	Master Protein	P08839	Phosphoenolpyruvate-protein phosphotransferase OS=Escherichia coli (strain K12) GN=ptsI PE=1 SV=1	0	FALSE	85.764	31	17	62	16	1	575	63.5	4.87	112.58	17	2	1.435	0.909	1.085	1.221	1.45597e+06	2.08991e+06	1.32373e+06	1.5794e+06	1.77795e+06
High	Master Protein	P62707	2,3-bisphosphoglycerate-dependent phosphoglycerate mutase OS=Escherichia coli (strain K12) GN=gpmA PE=1 SV=2	0	FALSE	85.222	32	9	128	9	1	250	28.5	6.18	325.6	9	0	1.097	1.324	0.905	0.982	4.65597e+06	5.10972e+06	6.16438e+06	4.21348e+06	4.57355e+06
High	Master Protein	P0A836	Succinyl-CoA ligase [ADP-forming] subunit beta OS=Escherichia coli (strain K12) GN=sucC PE=1 SV=1	0	FALSE	84.229	33	13	54	13	1	388	41.4	5.52	102.66	13	0	0.708	0.424	0.871	2.009	1.75046e+06	1.23906e+06	742935	1.52443e+06	3.5163e+06
High	Master Protein	P10408	Protein translocase subunit SecA OS=Escherichia coli (strain K12) GN=secA PE=1 SV=2	0	FALSE	83.144	20	16	32	15	1	901	102	5.6	60.72	16	1	1.068	0.85	1.602	1.126	736824	786730	625988	1.18005e+06	829368
High	Master Protein	P00509	Aspartate aminotransferase OS=Escherichia coli (strain K12) GN=aspC PE=1 SV=1	0	FALSE	82.651	43	17	57	17	1	396	43.5	5.77	98.42	17	0	0.549	0.537	1.166	1.87	2.82539e+06	1.55213e+06	1.51597e+06	3.29324e+06	5.28446e+06
High	Master Protein	P21889	Aspartyl-tRNA synthetase OS=Escherichia coli (strain K12) GN=aspS PE=1 SV=1	0	FALSE	82.107	26	14	52	14	1	590	65.9	5.69	87.5	14	0	0.991	0.654	0.609	1.283	1.39882e+06	1.38591e+06	915050	851454	1.79516e+06
High	Master Protein	P0AES4	DNA gyrase subunit A OS=Escherichia coli (strain K12) GN=gyrA PE=1 SV=1	0	FALSE	82.092	20	19	71	19	1	875	96.9	5.2	144.61	19	0	1.046	0.934	0.552	0.912	5.00827e+06	5.23964e+06	4.67806e+06	2.76419e+06	4.56612e+06
High	Master Protein	P0AB91	Phospho-2-dehydro-3-deoxyheptonate aldolase, Phe-sensitive OS=Escherichia coli (strain K12) GN=aroG PE=1 SV=1	0	FALSE	80.93	38	12	72	11	1	350	38	6.6	146.24	12	1	0.746	0.61	0.655	1.216	3.53634e+06	2.63887e+06	2.15819e+06	2.31531e+06	4.29979e+06
High	Master Protein	P0AFF6	Transcription elongation protein nusA OS=Escherichia coli (strain K12) GN=nusA PE=1 SV=1	0	FALSE	80.883	29	15	91	15	1	495	54.8	4.64	161.28	15	0	0.983	1.093	0.628	0.895	3.81652e+06	3.75088e+06	4.1733e+06	2.39844e+06	3.41471e+06
High	Master Protein	P0AD96	Leu/Ile/Val-binding protein OS=Escherichia coli (strain K12) GN=livJ PE=1 SV=1	0	FALSE	80.351	29	12	188	10	1	367	39.1	5.8	389.28	12	3	0.822	0.428	0.365	0.949	2.41577e+07	1.98694e+07	1.0342e+07	8.81205e+06	2.29218e+07
High	Master Protein	P0ABB4	ATP synthase subunit beta OS=Escherichia coli (strain K12) GN=atpD PE=1 SV=2	0	FALSE	79.501	27	10	62	10	1	460	50.3	5.01	98.36	10	0	0.685	0.633	2.46	1.442	954866	654278	604654	2.34938e+06	1.3768e+06
High	Master Protein	P00864	Phosphoenolpyruvate carboxylase OS=Escherichia coli (strain K12) GN=ppc PE=1 SV=1	0	FALSE	78.6	21	18	54	18	1	883	99	5.68	101.3	18	0	0.406	0.462	0.894	1.972	1.09115e+06	442536	504364	975718	2.15145e+06
High	Master Protein	P69441	Adenylate kinase OS=Escherichia coli (strain K12) GN=adk PE=1 SV=1	0	FALSE	78.188	47	9	117	9	1	214	23.6	5.76	224.98	9	0	0.843	0.629	0.353	0.976	9.41311e+06	7.93658e+06	5.92324e+06	3.32305e+06	9.18803e+06
High	Master Protein	P0AEQ3	Glutamine-binding periplasmic protein OS=Escherichia coli (strain K12) GN=glnH PE=1 SV=1	0	FALSE	78.031	49	14	89	14	1	248	27.2	8.51	204.07	14	0	1.264	0.77	0.449	0.748	5.11007e+06	6.45735e+06	3.93468e+06	2.29647e+06	3.82175e+06
High	Master Protein	P60438	50S ribosomal protein L3 OS=Escherichia coli (strain K12) GN=rplC PE=1 SV=1	0	FALSE	77.552	60	15	154	15	1	209	22.2	9.91	301.79	15	0	1.077	0.894	0.849	0.838	1.40167e+07	1.50959e+07	1.25285e+07	1.19069e+07	1.17396e+07
High	Master Protein	P0A953	3-oxoacyl-[acyl-carrier-protein] synthase 1 OS=Escherichia coli (strain K12) GN=fabB PE=1 SV=1	0	FALSE	77.346	29	11	104	11	1	406	42.6	5.54	235.35	11	0	2.015	1.924	2.838	1.182	4.37361e+06	8.81351e+06	8.4157e+06	1.24145e+07	5.17153e+06
High	Master Protein	P0A6B7	Cysteine desulfurase OS=Escherichia coli (strain K12) GN=iscS PE=1 SV=1	0	FALSE	76.572	43	15	54	15	1	404	45.1	6.37	108.08	15	0	1.154	0.957	0.841	1.3	1.07128e+06	1.23602e+06	1.02481e+06	901382	1.39221e+06
High	Master Protein	P02413	50S ribosomal protein L15 OS=Escherichia coli (strain K12) GN=rplO PE=1 SV=1	0	FALSE	76.285	61	11	115	11	1	144	15	11.18	298.1	11	0	0.769	0.742	0.775	1.034	7.90463e+06	6.07568e+06	5.86328e+06	6.12566e+06	8.17042e+06
High	Master Protein	P09551	Lysine-arginine-ornithine-binding periplasmic protein OS=Escherichia coli (strain K12) GN=argT PE=1 SV=3	0	FALSE	75.953	42	10	77	9	1	260	28	5.86	168.27	10	1	0.622	0.338	0.303	0.822	4.31175e+06	2.68076e+06	1.45727e+06	1.30689e+06	3.54247e+06
High	Master Protein	P00961	Glycyl-tRNA synthetase beta subunit OS=Escherichia coli (strain K12) GN=glyS PE=1 SV=4	0	FALSE	75.774	20	13	42	13	1	689	76.8	5.44	82.81	13	0	0.896	0.905	0.922	2.092	432079	387333	391034	398194	903854
High	Master Protein	P0A9Q7	Aldehyde-alcohol dehydrogenase OS=Escherichia coli (strain K12) GN=adhE PE=1 SV=2	0	FALSE	73.804	21	17	40	17	1	891	96.1	6.79	86.85	17	0	0.716	0.87	1.484	1.259	930919	666378	809625	1.38186e+06	1.17202e+06
High	Master Protein	P0AFG8	Pyruvate dehydrogenase E1 component OS=Escherichia coli (strain K12) GN=aceE PE=1 SV=2	0	FALSE	73.303	19	19	59	19	1	887	99.6	5.68	131.44	19	0	0.332	0.558	1.75	1.352	2.76003e+06	917082	1.54131e+06	4.82989e+06	3.73243e+06
High	Master Protein	P0A9A6	Cell division protein FtsZ OS=Escherichia coli (strain K12) GN=ftsZ PE=1 SV=1	0	FALSE	72.587	26	8	43	8	1	383	40.3	4.78	96.5	8	0	2.037	0.818	1.55	1.019	691536	1.40839e+06	565912	1.07212e+06	704394
High	Master Protein	P69783	Glucose-specific phosphotransferase enzyme IIA component OS=Escherichia coli (strain K12) GN=crr PE=1 SV=2	0	FALSE	70.826	39	6	84	6	1	169	18.2	4.84	194.14	6	0	0.172	1.392	0.748	0.832	5.44576e+06	938723	7.5779e+06	4.07089e+06	4.52899e+06
High	Master Protein	P0A7J3	50S ribosomal protein L10 OS=Escherichia coli (strain K12) GN=rplJ PE=1 SV=2	0	FALSE	69.957	60	10	78	10	1	165	17.7	8.98	148.31	10	0	0.834	0.876	0.654	1.005	2.68279e+06	2.23665e+06	2.35011e+06	1.7542e+06	2.69727e+06
High	Master Protein	P30860	ABC transporter arginine-binding protein 1 OS=Escherichia coli (strain K12) GN=artJ PE=1 SV=2	0	FALSE	69.731	47	10	58	10	1	243	26.8	7.36	114.13	10	0	0.613	0.19	0.232	0.812	8.20551e+06	5.02645e+06	1.55837e+06	1.9042e+06	6.66318e+06
High	Master Protein	P0A9T0	D-3-phosphoglycerate dehydrogenase OS=Escherichia coli (strain K12) GN=serA PE=1 SV=2	0	FALSE	69.437	29	12	75	12	1	410	44.1	6.35	137.57	12	0	0.604	0.787	1.625	1.508	4.55505e+06	2.75123e+06	3.58263e+06	7.40196e+06	6.86743e+06
High	Master Protein	P0AEG4	Thiol:disulfide interchange protein DsbA OS=Escherichia coli (strain K12) GN=dsbA PE=1 SV=1	0	FALSE	68.395	34	8	94	8	1	208	23.1	6.34	169.91	8	0	2.876	1.01	0.536	1.272	4.28991e+06	1.23379e+07	4.33362e+06	2.29829e+06	5.45654e+06
High	Master Protein	P15288	Cytosol non-specific dipeptidase OS=Escherichia coli (strain K12) GN=pepD PE=1 SV=3	0	FALSE	68.188	25	10	38	10	1	485	52.9	5.39	77.71	10	0	1.219	1.425	0.981	1.147	878346	1.07078e+06	1.25155e+06	861706	1.00766e+06
High	Master Protein	P0AEM9	Cystine-binding periplasmic protein OS=Escherichia coli (strain K12) GN=fliY PE=1 SV=1	0	FALSE	67.388	36	11	59	11	1	266	29	6.64	109.88	11	0	0.988	0.592	0.524	1.173	6.22474e+06	6.15087e+06	3.68238e+06	3.25961e+06	7.30179e+06
High	Master Protein	P0A7F3	Aspartate carbamoyltransferase regulatory chain OS=Escherichia coli (strain K12) GN=pyrI PE=1 SV=2	0	FALSE	67.271	46	11	143	11	1	153	17.1	7.37	343.61	11	0	0.302	0.351	0.536	0.66	1.4774e+07	4.46143e+06	5.18237e+06	7.92481e+06	9.74459e+06
High	Master Protein	P32132	GTP-binding protein typA/BipA OS=Escherichia coli (strain K12) GN=typA PE=1 SV=2	0	FALSE	67.052	19	12	58	12	1	607	67.3	5.33	101.39	12	0	1.012	0.773	0.435	1.817	2.70508e+06	2.73746e+06	2.09066e+06	1.17711e+06	4.91436e+06
High	Master Protein	P00370	NADP-specific glutamate dehydrogenase OS=Escherichia coli (strain K12) GN=gdhA PE=1 SV=1	0	FALSE	66.623	33	13	33	13	1	447	48.6	6.4	54.08	13	0	0.471	0.416	0.984	1.473	622945	293658	258872	613269	917421
High	Master Protein	P0A9G6	Isocitrate lyase OS=Escherichia coli (strain K12) GN=aceA PE=1 SV=1	0	FALSE	66.348	34	12	34	12	1	434	47.5	5.31	41.02	12	0	0.472	0.416	0.779	1.334	1.44468e+06	681800	600796	1.12469e+06	1.92686e+06
High	Master Protein	P0A7D4	Adenylosuccinate synthetase OS=Escherichia coli (strain K12) GN=purA PE=1 SV=2	0	FALSE	66.2	29	12	47	12	1	432	47.3	5.49	98.36	12	0	2.148	1.028	2.066	2.081	532661	1.14397e+06	547513	1.10041e+06	1.10847e+06
High	Master Protein	P61889	Malate dehydrogenase OS=Escherichia coli (strain K12) GN=mdh PE=1 SV=1	0	FALSE	66.037	29	10	63	10	1	312	32.3	5.77	136.18	10	0	0.714	0.766	0.966	1.62	1.23826e+06	883756	949071	1.19556e+06	2.0059e+06
High	Master Protein	P0AAI3	ATP-dependent zinc metalloprotease FtsH OS=Escherichia coli (strain K12) GN=ftsH PE=1 SV=1	0	FALSE	65.825	18	11	34	11	1	644	70.7	6.24	69.71	11	0	0.676	0.752	1.013	1.189	476686	322207	358586	483090	566839
High	Master Protein	P0A7V0	30S ribosomal protein S2 OS=Escherichia coli (strain K12) GN=rpsB PE=1 SV=2	0	FALSE	65.598	43	11	109	11	1	241	26.7	7.14	240.86	11	0	1.7	0.768	0.532	1.369	6.33428e+06	1.07669e+07	4.8619e+06	3.37289e+06	8.67008e+06
High	Master Protein	P37902	Glutamate/aspartate periplasmic-binding protein OS=Escherichia coli (strain K12) GN=gltI PE=1 SV=2	0	FALSE	65.134	43	15	92	15	1	302	33.4	8.53	182.13	15	0	0.864	0.491	0.385	0.797	1.71046e+07	1.47833e+07	8.40181e+06	6.59073e+06	1.36303e+07
High	Master Protein	P0A6L0	Deoxyribose-phosphate aldolase OS=Escherichia coli (strain K12) GN=deoC PE=1 SV=1	0	FALSE	65.121	49	13	56	13	1	259	27.7	5.73	106.57	13	0	1.205	1.226	71.886	0.9	694668	837041	851983	4.99369e+07	625544
High	Master Protein	P0A7Z4	DNA-directed RNA polymerase subunit alpha OS=Escherichia coli (strain K12) GN=rpoA PE=1 SV=1	0	FALSE	65.035	34	14	111	14	1	329	36.5	5.06	223.28	14	0	1.288	1.298	1.095	1.044	6.87438e+06	8.85433e+06	8.91985e+06	7.53065e+06	7.17931e+06
High	Master Protein	P0A7K6	50S ribosomal protein L19 OS=Escherichia coli (strain K12) GN=rplS PE=1 SV=2	0	FALSE	64.447	68	8	97	8	1	115	13.1	10.62	182.61	8	0	0.805	0.867	0.548	0.922	1.49208e+07	1.20113e+07	1.29332e+07	8.17705e+06	1.37612e+07
High	Master Protein	P0AG82	Phosphate-binding protein pstS OS=Escherichia coli (strain K12) GN=pstS PE=1 SV=1	0	FALSE	64.326	36	13	31	13	1	346	37	8.47	67.61	13	0	0.785	0.798	0.508	0.92	2.20495e+06	1.73092e+06	1.75936e+06	1.12042e+06	2.02805e+06
High	Master Protein	P0A7W7	30S ribosomal protein S8 OS=Escherichia coli (strain K12) GN=rpsH PE=1 SV=2	0	FALSE	63.422	46	8	162	8	1	130	14.1	9.42	264.41	8	0	0.959	0.855	0.721	0.836	9.59341e+06	9.20362e+06	8.2009e+06	6.91396e+06	8.02468e+06
High	Master Protein	P17846	Sulfite reductase [NADPH] hemoprotein beta-component OS=Escherichia coli (strain K12) GN=cysI PE=1 SV=4	0	FALSE	63.339	25	13	46	13	1	570	64	7.64	94.83	13	0	0.759	1.021	0.874	0.903	2.2206e+06	1.68603e+06	2.26779e+06	1.94141e+06	2.00474e+06
High	Master Protein	P0ABT2	DNA protection during starvation protein OS=Escherichia coli (strain K12) GN=dps PE=1 SV=2	0	FALSE	63.276	44	8	90	8	1	167	18.7	6.11	201.93	8	0	0.458	1.977	0.715	0.404	5.51218e+06	2.52353e+06	1.08983e+07	3.9395e+06	2.22806e+06
High	Master Protein	P0A8N3	Lysyl-tRNA synthetase OS=Escherichia coli (strain K12) GN=lysS PE=1 SV=2	0	FALSE	63.19	25	15	55	8	1	505	57.6	5.24	85.38	15	7	0.818	0.885	0.834	1.228	1.91648e+06	1.56708e+06	1.6958e+06	1.59852e+06	2.35302e+06
High	Master Protein	P61175	50S ribosomal protein L22 OS=Escherichia coli (strain K12) GN=rplV PE=1 SV=1	0	FALSE	63.002	51	9	100	9	1	110	12.2	10.23	167.77	9	0	0.87	0.852	0.589	0.806	5.90376e+06	5.13709e+06	5.031e+06	3.47927e+06	4.75693e+06
High	Master Protein	P68919	50S ribosomal protein L25 OS=Escherichia coli (strain K12) GN=rplY PE=1 SV=1	0	FALSE	62.74	53	8	160	8	1	94	10.7	9.6	417.27	8	0	0.898	1.031	0.382	0.937	1.69472e+07	1.52225e+07	1.74646e+07	6.47948e+06	1.58875e+07
High	Master Protein	P0AB24	UPF0409 protein ycdO OS=Escherichia coli (strain K12) GN=ycdO PE=1 SV=1	0	FALSE	62.486	31	12	56	12	1	375	41.1	5.11	96.42	12	0	0.817	0.431	0.533	1.137	2.13965e+06	1.74886e+06	921836	1.14058e+06	2.43212e+06
High	Master Protein	P05055	Polyribonucleotide nucleotidyltransferase OS=Escherichia coli (strain K12) GN=pnp PE=1 SV=3	0	FALSE	62.172	17	11	45	11	1	711	77.1	5.21	86.3	11	0	0.518	0.706	0.689	1.096	2.35109e+06	1.21839e+06	1.66087e+06	1.61888e+06	2.57657e+06
High	Master Protein	P0ACZ4	Positive transcription regulator evgA OS=Escherichia coli (strain K12) GN=evgA PE=1 SV=1	0	FALSE	61.075	49	10	26	10	1	204	22.7	7.33	54.67	10	0	0.67	0.745	0.802	1.189	519540	348251	387118	416477	617792
High	Master Protein	P0ACF0	DNA-binding protein HU-alpha OS=Escherichia coli (strain K12) GN=hupA PE=1 SV=1	0	FALSE	60.851	72	6	140	5	1	90	9.5	9.58	211.83	6	1	1.645	1.132	0.987	0.939	2.45482e+06	4.03921e+06	2.7793e+06	2.42179e+06	2.30435e+06
High	Master Protein	P16659	Prolyl-tRNA synthetase OS=Escherichia coli (strain K12) GN=proS PE=1 SV=4	0	FALSE	60.664	22	11	29	11	1	572	63.7	5.24	52.63	11	0	0.802	0.79	1.454	1.214	481156	385936	380181	699598	584282
High	Master Protein	P04816	Leucine-specific-binding protein OS=Escherichia coli (strain K12) GN=livK PE=1 SV=2	0	FALSE	60.453	24	10	76	8	1	369	39.4	5.77	172.86	10	0	0.456	0.328	0.362	0.999	1.11231e+07	5.07172e+06	3.64555e+06	4.02716e+06	1.11066e+07
High	Master Protein	P30859	Putative ABC transporter arginine-binding protein 2 OS=Escherichia coli (strain K12) GN=artI PE=1 SV=3	0	FALSE	60.44	50	10	65	10	1	243	26.9	6.1	150.58	10	0	2.158	0.891	0.817	0.881	2.06531e+06	4.45685e+06	1.83976e+06	1.68721e+06	1.81979e+06
High	Master Protein	P27302	Transketolase 1 OS=Escherichia coli (strain K12) GN=tktA PE=1 SV=5	0	FALSE	60.271	23	16	46	14	1	663	72.2	5.67	59.82	16	2	0.565	0.581	1.277	2.04	916915	518449	532322	1.1706e+06	1.87031e+06
High	Master Protein	P0A910	Outer membrane protein A OS=Escherichia coli (strain K12) GN=ompA PE=1 SV=1	0	FALSE	60.096	23	11	157	11	1	346	37.2	6.42	299.95	11	0	0.434	0.576	0.781	1.141	1.09459e+07	4.74869e+06	6.30574e+06	8.54603e+06	1.24917e+07
High	Master Protein	P0ABU2	GTP-dependent nucleic acid-binding protein engD OS=Escherichia coli (strain K12) GN=engD PE=1 SV=2	0	FALSE	60.057	28	9	36	9	1	363	39.6	4.96	90.33	9	0	0.981	0.464	0.466	1.491	1.21228e+06	1.18942e+06	562464	565322	1.80695e+06
High	Master Protein	P07395	Phenylalanyl-tRNA synthetase beta chain OS=Escherichia coli (strain K12) GN=pheT PE=1 SV=2	0	FALSE	59.668	17	12	33	12	1	795	87.3	5.3	93.04	12	0	0.524	0.789	1.877	1.482	527918	276450	416621	991149	782277
High	Master Protein	P0AE08	Alkyl hydroperoxide reductase subunit C OS=Escherichia coli (strain K12) GN=ahpC PE=1 SV=2	0	FALSE	58.901	43	6	82	6	1	187	20.7	5.17	177.48	6	0	1.153	1.113	1.366	1.007	6.9846e+06	8.05459e+06	7.77069e+06	9.53838e+06	7.03196e+06
High	Master Protein	P09832	Glutamate synthase [NADPH] small chain OS=Escherichia coli (strain K12) GN=gltD PE=1 SV=3	0	FALSE	58.852	23	9	43	9	1	472	52	5.72	43.4	9	0	0.676	0.788	0.838	1.1	916537	619612	722243	768213	1.00824e+06
High	Master Protein	P60624	50S ribosomal protein L24 OS=Escherichia coli (strain K12) GN=rplX PE=1 SV=2	0	FALSE	58.83	78	8	151	8	1	104	11.3	10.21	302.63	8	0	1.003	0.931	0.592	0.853	1.12265e+07	1.12568e+07	1.04508e+07	6.65072e+06	9.57071e+06
High	Master Protein	P0A817	S-adenosylmethionine synthase OS=Escherichia coli (strain K12) GN=metK PE=1 SV=2	0	FALSE	58.771	23	9	50	9	1	384	41.9	5.26	54.49	9	0	1.181	1.057	1.55	1.219	1.21969e+06	1.44021e+06	1.28912e+06	1.89e+06	1.48696e+06
High	Master Protein	P23869	Peptidyl-prolyl cis-trans isomerase B OS=Escherichia coli (strain K12) GN=ppiB PE=1 SV=2	0	FALSE	58.595	42	8	61	7	1	164	18.1	5.8	111.73	8	1	1.142	1.059	0.634	0.978	2.63362e+06	3.00863e+06	2.78911e+06	1.6691e+06	2.57648e+06
High	Master Protein	P0ADV7	Probable phospholipid-binding protein mlaC OS=Escherichia coli (strain K12) GN=mlaC PE=1 SV=1	0	FALSE	58.574	45	11	38	10	1	211	23.9	9.36	66.58	11	1	1.398	1.214	0.641	0.811	1.54178e+06	2.15548e+06	1.87175e+06	988675	1.25108e+06
High	Master Protein	P0A855	Protein tolB OS=Escherichia coli (strain K12) GN=tolB PE=1 SV=1	0	FALSE	58.237	26	10	70	10	1	430	45.9	7.59	124.61	10	0	1.142	1.161	0.703	0.933	1.76474e+06	2.01581e+06	2.04898e+06	1.24084e+06	1.64717e+06
High	Master Protein	P02359	30S ribosomal protein S7 OS=Escherichia coli (strain K12) GN=rpsG PE=1 SV=3	0	FALSE	58.06	37	8	156	8	1	179	20	10.36	248.61	8	0	0.727	0.934	0.625	0.845	1.68553e+07	1.22498e+07	1.57349e+07	1.05312e+07	1.4239e+07
High	Master Protein	P00579	RNA polymerase sigma factor rpoD OS=Escherichia coli (strain K12) GN=rpoD PE=1 SV=2	0	FALSE	57.911	20	14	45	14	1	613	70.2	4.79	91.11	14	0	1.234	1.273	0.694	1.315	1.11316e+06	1.37353e+06	1.41661e+06	772702	1.46329e+06
High	Master Protein	P0A7S9	30S ribosomal protein S13 OS=Escherichia coli (strain K12) GN=rpsM PE=1 SV=2	0	FALSE	57.812	52	7	90	7	1	118	13.1	10.78	206.59	7	0	0.613	0.866	0.572	0.782	5.76294e+06	3.53063e+06	4.99214e+06	3.29658e+06	4.50678e+06
High	Master Protein	P0A9M0	Lon protease OS=Escherichia coli (strain K12) GN=lon PE=1 SV=1	0	FALSE	57.481	14	11	34	11	1	784	87.4	6.39	59.99	11	0	0.884	0.837	0.439	1.173	818275	723373	684659	359505	960126
High	Master Protein	P21513	Ribonuclease E OS=Escherichia coli (strain K12) GN=rne PE=1 SV=6	0	FALSE	57.346	14	13	24	13	1	1061	118.1	5.62	36.87	13	0	0.637	0.617	0.53	1.065	653760	416607	403431	346317	696573
High	Master Protein	P0A7E1	Dihydroorotate dehydrogenase (quinone) OS=Escherichia coli (strain K12) GN=pyrD PE=1 SV=1	0	FALSE	57.119	36	12	39	12	1	336	36.8	7.81	66.02	12	0	0.268	0.378	0.393	0.745	2.95828e+06	794162	1.11686e+06	1.16235e+06	2.20264e+06
High	Master Protein	P0A9W3	Uncharacterized ABC transporter ATP-binding protein YjjK OS=Escherichia coli (strain K12) GN=yjjK PE=1 SV=2	0	FALSE	56.761	17	9	40	9	1	555	62.4	5.6	104.28	9	0	1.653	0.961	1.997	1.218	1.35048e+06	2.23172e+06	1.298e+06	2.69633e+06	1.64471e+06
High	Master Protein	P18843	NH(3)-dependent NAD(+) synthetase OS=Escherichia coli (strain K12) GN=nadE PE=1 SV=2	0	FALSE	56.601	51	13	31	13	1	275	30.6	5.59	71.05	13	0	0.827	1.293	0.95	1.028	855459	707869	1.10648e+06	812844	879224
High	Master Protein	P68767	Cytosol aminopeptidase OS=Escherichia coli (strain K12) GN=pepA PE=1 SV=1	0	FALSE	56.398	24	11	54	11	1	503	54.8	7.23	131.04	11	0	1.327	1.606	1.517	0.718	2.76424e+06	3.66771e+06	4.43896e+06	4.19407e+06	1.9856e+06
High	Master Protein	P0AGE9	Succinyl-CoA ligase [ADP-forming] subunit alpha OS=Escherichia coli (strain K12) GN=sucD PE=1 SV=2	0	FALSE	56.347	35	8	77	8	1	289	29.8	6.79	136.76	8	0	0.795	0.506	0.588	1.624	1.05165e+06	835857	532261	618361	1.70742e+06
High	Master Protein	P07012	Peptide chain release factor 2 OS=Escherichia coli (strain K12) GN=prfB PE=1 SV=3	0	FALSE	55.536	21	9	54	9	1	365	41.2	4.75	101.16	9	0	1.02	1.087	1.019	0.985	2.01304e+06	2.05251e+06	2.18764e+06	2.05077e+06	1.98371e+06
High	Master Protein	P0AFG3	2-oxoglutarate dehydrogenase E1 component OS=Escherichia coli (strain K12) GN=sucA PE=1 SV=1	0	FALSE	55.392	13	11	22	11	1	933	105	6.49	51.07	11	0	0.663	0.494	0.781	2.166	439797	291562	217046	343346	952450
High	Master Protein	P02925	D-ribose-binding periplasmic protein OS=Escherichia coli (strain K12) GN=rbsB PE=1 SV=1	0	FALSE	55.137	34	10	62	10	1	296	30.9	7.47	116.81	10	0	1.396	0.543	0.498	1.092	1.49352e+06	2.08561e+06	811237	743434	1.63092e+06
High	Master Protein	P02930	Outer membrane protein tolC OS=Escherichia coli (strain K12) GN=tolC PE=1 SV=3	0	FALSE	54.798	29	12	50	12	1	493	53.7	5.66	73.57	12	0	0.816	0.786	0.92	0.837	1.99593e+06	1.62841e+06	1.56956e+06	1.83546e+06	1.67088e+06
High	Master Protein	P0A7L3	50S ribosomal protein L20 OS=Escherichia coli (strain K12) GN=rplT PE=1 SV=2	0	FALSE	54.694	58	11	177	11	1	118	13.5	11.47	308.43	11	0	0.649	0.779	0.417	0.827	3.08909e+07	2.00586e+07	2.40644e+07	1.28832e+07	2.55359e+07
High	Master Protein	P67910	ADP-L-glycero-D-manno-heptose-6-epimerase OS=Escherichia coli (strain K12) GN=hldD PE=1 SV=1	0	FALSE	54.561	40	12	40	12	1	310	34.9	4.93	73.45	12	0	0.855	1.17	1.114	1.411	846626	724238	990847	943489	1.19419e+06
High	Master Protein	P0AC41	Succinate dehydrogenase flavoprotein subunit OS=Escherichia coli (strain K12) GN=sdhA PE=1 SV=1	0	FALSE	54.457	22	12	21	12	1	588	64.4	6.27	41.06	12	0	0.609	0.449	0.364	1.996	645880	393156	290179	234819	1.28889e+06
High	Master Protein	P04805	Glutamyl-tRNA synthetase OS=Escherichia coli (strain K12) GN=gltX PE=1 SV=1	0	FALSE	54.27	24	11	47	11	1	471	53.8	5.94	96.27	11	0	1.094	1.106	0.771	1.075	1.28862e+06	1.41014e+06	1.42582e+06	993800	1.3855e+06
High	Master Protein	P0A7R9	30S ribosomal protein S11 OS=Escherichia coli (strain K12) GN=rpsK PE=1 SV=2	0	FALSE	53.657	53	6	78	6	1	129	13.8	11.33	152.85	6	0	0.82	0.877	0.789	1.006	3.27523e+06	2.68721e+06	2.87196e+06	2.58503e+06	3.29557e+06
High	Master Protein	P63284	Chaperone protein ClpB OS=Escherichia coli (strain K12) GN=clpB PE=1 SV=1	0	FALSE	53.641	13	11	17	11	1	857	95.5	5.52	36.69	11	0	0.729	1.389	0.445	0.969	1.11724e+06	814884	1.55156e+06	497571	1.08224e+06
High	Master Protein	P00956	Isoleucyl-tRNA synthetase OS=Escherichia coli (strain K12) GN=ileS PE=1 SV=5	0	FALSE	53.372	15	12	31	12	1	938	104.2	6.01	46.19	12	0	0.779	0.688	1.438	1.381	867039	675630	596936	1.24649e+06	1.1974e+06
High	Master Protein	P0A6E4	Argininosuccinate synthase OS=Escherichia coli (strain K12) GN=argG PE=1 SV=2	0	FALSE	53.26	28	11	25	11	1	447	49.9	5.39	49.12	11	0	0.506	0.304	0.492	1.32	577140	292042	175317	283725	761584
High	Master Protein	P07024	Protein UshA OS=Escherichia coli (strain K12) GN=ushA PE=1 SV=2	0	FALSE	53.067	15	7	22	7	1	550	60.8	5.71	44.91	7	0	1.064	1.09	0.66	0.826	789923	840781	861154	521299	652649
High	Master Protein	P21179	Catalase HPII OS=Escherichia coli (strain K12) GN=katE PE=1 SV=1	0	FALSE	52.936	17	11	21	11	1	753	84.1	5.88	36.75	11	0	0.618	1.094	0.874	0.304	1.26827e+06	783993	1.38689e+06	1.10901e+06	385763
High	Master Protein	P05825	Ferrienterobactin receptor OS=Escherichia coli (strain K12) GN=fepA PE=1 SV=2	0	FALSE	52.513	15	9	27	9	1	746	82.1	5.59	49.52	9	0	0.458	0.245	0.203	1.306	655740	300407	160940	133417	856686
High	Master Protein	P63020	Fe/S biogenesis protein nfuA OS=Escherichia coli (strain K12) GN=nfuA PE=1 SV=1	0	FALSE	51.766	33	5	67	5	1	191	21	4.64	135.52	5	0	1.351	1.15	0.765	1.126	1.79691e+06	2.42815e+06	2.06726e+06	1.37519e+06	2.0226e+06
High	Master Protein	P0A9P4	Thioredoxin reductase OS=Escherichia coli (strain K12) GN=trxB PE=1 SV=2	0	FALSE	51.6	18	5	30	5	1	321	34.6	5.5	60.92	5	0	1.67	0.972	0.627	0.889	1.70838e+06	2.85265e+06	1.6612e+06	1.07177e+06	1.51929e+06
High	Master Protein	P0AA10	50S ribosomal protein L13 OS=Escherichia coli (strain K12) GN=rplM PE=1 SV=1	0	FALSE	51.341	50	7	101	7	1	142	16	9.91	242.33	7	0	0.837	0.699	0.51	0.859	1.85864e+07	1.55564e+07	1.29887e+07	9.48211e+06	1.59657e+07
High	Master Protein	P0A7M2	50S ribosomal protein L28 OS=Escherichia coli (strain K12) GN=rpmB PE=1 SV=2	0	FALSE	51.305	55	7	83	7	1	78	9	11.41	216.5	7	0	0.714	0.663	0.702	0.86	6.51024e+06	4.64988e+06	4.31615e+06	4.56926e+06	5.59755e+06
High	Master Protein	P0A6T1	Glucose-6-phosphate isomerase OS=Escherichia coli (strain K12) GN=pgi PE=1 SV=1	0	FALSE	50.715	19	10	36	10	1	549	61.5	6.29	81.92	10	0	1.491	1.068	2.017	1.554	764295	1.13948e+06	815898	1.54148e+06	1.18793e+06
High	Master Protein	P0A7T3	30S ribosomal protein S16 OS=Escherichia coli (strain K12) GN=rpsP PE=1 SV=1	0	FALSE	50.624	60	6	90	6	1	82	9.2	10.55	200.07	6	0	0.801	0.657	0.45	0.833	6.04021e+06	4.83924e+06	3.96543e+06	2.71666e+06	5.03189e+06
High	Master Protein	P0A6F1	Carbamoyl-phosphate synthase small chain OS=Escherichia coli (strain K12) GN=carA PE=1 SV=1	0	FALSE	50.595	16	6	37	6	1	382	41.4	6.38	101.23	6	0	0.477	0.314	0.591	0.802	740233	353100	232272	437631	593694
High	Master Protein	P37689	2,3-bisphosphoglycerate-independent phosphoglycerate mutase OS=Escherichia coli (strain K12) GN=gpmI PE=1 SV=1	0	FALSE	50.376	18	12	57	12	1	514	56.2	5.29	108.42	12	0	1.019	1.185	1.052	1.252	807011	821968	955971	848818	1.01021e+06
High	Master Protein	P0A6T5	GTP cyclohydrolase 1 OS=Escherichia coli (strain K12) GN=folE PE=1 SV=2	0	FALSE	50.24	32	7	113	7	1	222	24.8	7.33	216	7	0	1.745	0.832	0.988	1.003	2.47693e+06	4.32242e+06	2.0615e+06	2.44706e+06	2.48333e+06
High	Master Protein	P0AEU7	Chaperone protein skp OS=Escherichia coli (strain K12) GN=skp PE=1 SV=1	0	FALSE	50.068	34	6	80	6	1	161	17.7	9.7	102.64	6	0	2.018	1.452	2.226	1.007	4.80684e+06	9.701e+06	6.98062e+06	1.06981e+07	4.83854e+06
High	Master Protein	P21499	Ribonuclease R OS=Escherichia coli (strain K12) GN=rnr PE=1 SV=2	0	FALSE	49.438	16	13	26	13	1	813	92.1	8.62	57.23	13	0	1.459	1.424	1.162	0.912	742678	1.0837e+06	1.05789e+06	862729	677488
High	Master Protein	P05020	Dihydroorotase OS=Escherichia coli (strain K12) GN=pyrC PE=1 SV=2	0	FALSE	49.409	30	8	50	8	1	348	38.8	6.19	91.43	8	0	0.563	0.589	0.624	0.973	1.31791e+06	742262	776313	821836	1.28227e+06
High	Master Protein	P0A940	Outer membrane protein assembly factor yaeT OS=Escherichia coli (strain K12) GN=yaeT PE=1 SV=1	0	FALSE	49.378	13	10	31	10	1	810	90.5	5.12	34.43	10	0	1.376	1.116	1.307	1.236	377449	519197	421046	493512	466371
High	Master Protein	P0A7E5	CTP synthase OS=Escherichia coli (strain K12) GN=pyrG PE=1 SV=2	0	FALSE	48.555	21	12	22	12	1	545	60.3	5.94	44.75	12	0	0.574	0.549	0.853	1.126	1.28689e+06	738763	706029	1.09723e+06	1.44954e+06
High	Master Protein	P0ACJ0	Leucine-responsive regulatory protein OS=Escherichia coli (strain K12) GN=lrp PE=1 SV=2	0	FALSE	48.426	38	9	109	9	1	164	18.9	8.78	230.79	9	0	0.955	0.895	1.168	0.858	4.42126e+06	4.22177e+06	3.9552e+06	5.16432e+06	3.79237e+06
High	Master Protein	P23847	Periplasmic dipeptide transport protein OS=Escherichia coli (strain K12) GN=dppA PE=1 SV=1	0	FALSE	47.958	18	10	60	10	1	535	60.3	6.65	122.43	10	0	1.456	0.915	1.757	1.589	2.27602e+06	3.31317e+06	2.083e+06	3.99835e+06	3.6174e+06
High	Master Protein	P37765	Ribosomal large subunit pseudouridine synthase B OS=Escherichia coli (strain K12) GN=rluB PE=1 SV=2	0	FALSE	47.812	29	9	26	9	1	291	32.7	10.02	70.03	9	0	0.658	0.799	0.525	0.844	1.16589e+06	767412	931161	611784	984105
High	Master Protein	P0A858	Triosephosphate isomerase OS=Escherichia coli (strain K12) GN=tpiA PE=1 SV=1	0	FALSE	47.806	36	8	60	8	1	255	27	5.96	132.27	8	0	1.077	1.948	1.457	1.13	1.8062e+06	1.94593e+06	3.51848e+06	2.63194e+06	2.0412e+06
High	Master Protein	P0AEK4	Enoyl-[acyl-carrier-protein] reductase [NADH] FabI OS=Escherichia coli (strain K12) GN=fabI PE=1 SV=2	0	FALSE	47.616	39	9	51	9	1	262	27.8	5.87	80.14	9	0	0.96	1.073	1.137	1.375	2.07735e+06	1.9945e+06	2.22954e+06	2.36099e+06	2.85708e+06
High	Master Protein	P0AGD7	Signal recognition particle protein OS=Escherichia coli (strain K12) GN=ffh PE=1 SV=1	0	FALSE	47.533	24	9	17	9	1	453	49.8	9.51	39.1	9	0	1.006	0.71	0.617	1.104	807586	812630	573394	498099	891800
High	Master Protein	P0AC53	Glucose-6-phosphate 1-dehydrogenase OS=Escherichia coli (strain K12) GN=zwf PE=1 SV=1	0	FALSE	47.523	23	13	26	13	1	491	55.7	5.76	39.86	13	0	0.794	1.219	1.412	1.328	2.13899e+06	1.69819e+06	2.60684e+06	3.02116e+06	2.84018e+06
High	Master Protein	P0AB71	Fructose-bisphosphate aldolase class 2 OS=Escherichia coli (strain K12) GN=fbaA PE=1 SV=2	0	FALSE	47.153	18	7	57	7	1	359	39.1	5.86	104.3	7	0	1.103	1.043	1.359	1.158	1.59095e+06	1.75549e+06	1.65924e+06	2.16197e+06	1.84228e+06
High	Master Protein	P37329	Molybdate-binding periplasmic protein OS=Escherichia coli (strain K12) GN=modA PE=1 SV=1	0	FALSE	46.704	40	9	18	9	1	257	27.3	8.19	39.84	9	0	0.673	0.618	0.312	0.846	1.16959e+06	787671	723136	365352	989599
High	Master Protein	P36938	Phosphoglucomutase OS=Escherichia coli (strain K12) GN=pgm PE=1 SV=1	0	FALSE	46.664	17	8	23	8	1	546	58.3	5.71	27.43	8	0	0.895	1.124	1.304	1.175	382107	342050	429539	498096	449018
High	Master Protein	P76116	Uncharacterized protein YncE OS=Escherichia coli (strain K12) GN=yncE PE=1 SV=1	0	FALSE	46.652	29	12	76	12	1	353	38.6	9.23	152.18	12	0	0.784	0.402	0.759	1.054	4.00915e+06	3.14441e+06	1.6117e+06	3.04468e+06	4.22595e+06
High	Master Protein	P45523	FKBP-type peptidyl-prolyl cis-trans isomerase fkpA OS=Escherichia coli (strain K12) GN=fkpA PE=1 SV=1	0	FALSE	46.533	35	11	71	11	1	270	28.9	8.47	113.58	11	0	1.292	1.215	0.443	0.958	1.40552e+06	1.81556e+06	1.70734e+06	622330	1.34636e+06
High	Master Protein	P0A6K6	Phosphopentomutase OS=Escherichia coli (strain K12) GN=deoB PE=1 SV=1	0	FALSE	46.497	18	8	48	8	1	407	44.3	5.29	103.72	8	0	1.541	2.089	28.181	0.926	1.21861e+06	1.87735e+06	2.54511e+06	3.43418e+07	1.12867e+06
High	Master Protein	P0ACY1	Putative NAD(P)H nitroreductase ydjA OS=Escherichia coli (strain K12) GN=ydjA PE=1 SV=1	0	FALSE	46.486	38	7	41	7	1	183	20	6.79	73.4	7	0	0.945	1.347	0.548	1.039	949793	897800	1.27919e+06	520130	986446
High	Master Protein	P0AFI7	Pyridoxine/pyridoxamine 5'-phosphate oxidase OS=Escherichia coli (strain K12) GN=pdxH PE=1 SV=2	0	FALSE	46.406	37	8	23	8	1	218	25.5	9.16	33.38	8	0	1.49	1.158	0.871	1.012	745731	1.11077e+06	863811	649258	755022
High	Master Protein	P02358	30S ribosomal protein S6 OS=Escherichia coli (strain K12) GN=rpsF PE=1 SV=1	0	FALSE	46.235	28	5	109	5	1	135	15.7	5	291.41	5	0	0.864	0.922	0.49	0.813	8.35535e+06	7.21959e+06	7.70165e+06	4.09124e+06	6.79074e+06
High	Master Protein	P39180	Antigen 43 OS=Escherichia coli (strain K12) GN=flu PE=1 SV=3	0	FALSE	46.035	15	10	18	10	1	1039	106.8	6.2	21.35	10	0	2.917	1.752	0.644	2.114	192480	561498	337281	123906	406982
High	Master Protein	P0A6W5	Transcription elongation factor greA OS=Escherichia coli (strain K12) GN=greA PE=1 SV=1	0	FALSE	45.981	42	7	41	7	1	158	17.6	4.79	113.68	7	0	1.16	1.187	0.597	0.901	2.6208e+06	3.0391e+06	3.11207e+06	1.56525e+06	2.36183e+06
High	Master Protein	P0A6Z3	Chaperone protein htpG OS=Escherichia coli (strain K12) GN=htpG PE=1 SV=1	0	FALSE	45.937	16	10	43	10	1	624	71.4	5.21	91.84	10	0	0.785	0.81	0.526	1.4	1.91296e+06	1.50156e+06	1.54997e+06	1.00694e+06	2.67826e+06
High	Master Protein	P46837	Protein yhgF OS=Escherichia coli (strain K12) GN=yhgF PE=1 SV=3	0	FALSE	45.859	12	10	18	10	1	773	85.1	6.3	41.39	10	0	1.147	0.794	0.904	1.492	587718	674059	466647	531531	876723
High	Master Protein	P0AC33	Fumarate hydratase class I, aerobic OS=Escherichia coli (strain K12) GN=fumA PE=1 SV=2	0	FALSE	45.687	24	14	24	14	1	548	60.3	6.55	33.32	14	0	0.891	0.644	0.755	1.305	593601	529084	382516	448410	774673
High	Master Protein	P0A9Q5	Acetyl-coenzyme A carboxylase carboxyl transferase subunit beta OS=Escherichia coli (strain K12) GN=accD PE=1 SV=1	0	FALSE	45.612	39	14	26	14	1	304	33.3	7.68	40.73	14	0	2.322	1.118	1.116	1.721	1.53976e+06	3.57576e+06	1.72221e+06	1.71784e+06	2.64946e+06
High	Master Protein	P38489	Oxygen-insensitive NAD(P)H nitroreductase OS=Escherichia coli (strain K12) GN=nfnB PE=1 SV=1	0	FALSE	45.575	23	6	63	6	1	217	23.9	6.23	125.38	6	0	1.861	1.107	1.015	1.06	2.02833e+06	3.77531e+06	2.24633e+06	2.05774e+06	2.14958e+06
High	Master Protein	P29745	Peptidase T OS=Escherichia coli (strain K12) GN=pepT PE=1 SV=2	0	FALSE	45.398	23	8	18	8	1	408	44.9	5.59	28.92	8	0	0.706	1.442	1.108	0.619	327083	230809	471631	362318	202619
High	Master Protein	P31120	Phosphoglucosamine mutase OS=Escherichia coli (strain K12) GN=glmM PE=1 SV=3	0	FALSE	44.993	33	12	18	12	1	445	47.5	6.02	25.82	12	0	0.758	0.828	0.981	1.168	539081	408752	446319	529072	629421
High	Master Protein	P0A796	6-phosphofructokinase isozyme 1 OS=Escherichia coli (strain K12) GN=pfkA PE=1 SV=1	0	FALSE	44.992	24	8	40	8	1	320	34.8	5.72	72.86	8	0	0.667	1.448	1.098	0.994	2.87913e+06	1.92122e+06	4.16956e+06	3.16016e+06	2.86047e+06
High	Master Protein	P0AE18	Methionine aminopeptidase OS=Escherichia coli (strain K12) GN=map PE=1 SV=1	0	FALSE	44.847	27	7	45	7	1	264	29.3	5.96	80.76	7	0	2.34	1.245	1.616	1.057	1.9982e+06	4.67491e+06	2.48677e+06	3.22902e+06	2.11131e+06
High	Master Protein	P30125	3-isopropylmalate dehydrogenase OS=Escherichia coli (strain K12) GN=leuB PE=1 SV=3	0	FALSE	44.77	28	10	39	10	1	363	39.5	5.29	81.28	10	0	0.701	1.059	0.969	0.775	2.42459e+06	1.69899e+06	2.56681e+06	2.35e+06	1.87998e+06
High	Master Protein	P39099	Periplasmic pH-dependent serine endoprotease DegQ OS=Escherichia coli (strain K12) GN=degQ PE=1 SV=1	0	FALSE	44.752	24	11	35	11	1	455	47.2	5.95	55.51	11	0	0.989	1.285	0.758	0.745	733522	725541	942818	556161	546716
High	Master Protein	P0A8L1	Seryl-tRNA synthetase OS=Escherichia coli (strain K12) GN=serS PE=1 SV=1	0	FALSE	44.426	16	7	34	7	1	430	48.4	5.5	69.51	7	0	1.212	2.039	1.847	1.182	964539	1.16892e+06	1.96649e+06	1.78119e+06	1.14016e+06
High	Master Protein	P0A707	Translation initiation factor IF-3 OS=Escherichia coli (strain K12) GN=infC PE=1 SV=1	0	FALSE	44.304	29	5	47	5	1	180	20.6	9.52	44.27	5	0	0.978	1.072	0.533	0.806	1.06407e+06	1.0409e+06	1.14032e+06	566690	857329
High	Master Protein	P0AFK9	Spermidine/putrescine-binding periplasmic protein OS=Escherichia coli (strain K12) GN=potD PE=1 SV=1	0	FALSE	44.053	32	10	26	10	1	348	38.8	5.39	68.34	10	0	1.08	0.563	0.454	1.008	2.85274e+06	3.08094e+06	1.60749e+06	1.29559e+06	2.87692e+06
High	Master Protein	P0ABP8	Purine nucleoside phosphorylase deoD-type OS=Escherichia coli (strain K12) GN=deoD PE=1 SV=2	0	FALSE	43.861	36	9	38	9	1	239	25.9	5.66	84.26	9	0	2.398	1.715	12.511	0.944	795016	1.90647e+06	1.3637e+06	9.94624e+06	750133
High	Master Protein	P08331	2',3'-cyclic-nucleotide 2'-phosphodiesterase/3'-nucleotidase OS=Escherichia coli (strain K12) GN=cpdB PE=1 SV=2	0	FALSE	43.74	14	9	14	9	1	647	70.8	5.73	32.34	9	0	1.756	1.029	1.614	1.116	339890	596720	349769	548524	379258
High	Master Protein	P17315	Colicin I receptor OS=Escherichia coli (strain K12) GN=cirA PE=1 SV=2	0	FALSE	43.739	21	10	15	10	1	663	73.9	5.29	24.87	10	0	0.597	0.425	0.371	1.359	284897	170208	121201	105690	387167
High	Master Protein	P33363	Periplasmic beta-glucosidase OS=Escherichia coli (strain K12) GN=bglX PE=1 SV=2	0	FALSE	43.475	12	10	23	10	1	765	83.4	6.21	39.81	10	0	1.085	0.887	0.867	0.987	604296	655782	535758	523820	596246
High	Master Protein	P0A6Q3	3-hydroxydecanoyl-[acyl-carrier-protein] dehydratase OS=Escherichia coli (strain K12) GN=fabA PE=1 SV=2	0	FALSE	43.397	31	6	60	6	1	172	19	6.57	114.12	6	0	1.809	0.971	1.157	1.324	2.13431e+06	3.86044e+06	2.07263e+06	2.46861e+06	2.82521e+06
High	Master Protein	P0A8M3	Threonyl-tRNA synthetase OS=Escherichia coli (strain K12) GN=thrS PE=1 SV=1	0	FALSE	43.367	17	14	34	14	1	642	74	6.19	31.06	14	0	0.633	0.908	0.806	0.996	929585	588834	844425	749701	925785
High	Master Protein	P0A993	Fructose-1,6-bisphosphatase class 1 OS=Escherichia coli (strain K12) GN=fbp PE=1 SV=1	0	FALSE	43.367	26	7	56	7	1	332	36.8	5.99	110.34	7	0	2.966	0.991	1.175	1.306	404538	1.19969e+06	401010	475186	528318
High	Master Protein	P0AB89	Adenylosuccinate lyase OS=Escherichia coli (strain K12) GN=purB PE=1 SV=1	0	FALSE	43.17	18	9	29	9	1	456	51.5	6.01	76.55	9	0	0.941	0.762	0.851	1.558	901194	847673	686345	766928	1.40391e+06
High	Master Protein	P30136	Phosphomethylpyrimidine synthase OS=Escherichia coli (strain K12) GN=thiC PE=3 SV=2	0	FALSE	43.086	17	9	16	9	1	631	70.8	6.05	21.43	9	0	0.781	0.714	1.189	1.73	188968	147674	134917	224620	326953
High	Master Protein	P0A7V3	30S ribosomal protein S3 OS=Escherichia coli (strain K12) GN=rpsC PE=1 SV=2	0	FALSE	43.059	39	10	40	10	1	233	26	10.27	79.76	10	0	0.915	0.678	0.562	1.312	6.77959e+06	6.20048e+06	4.59814e+06	3.81008e+06	8.89767e+06
High	Master Protein	P23538	Phosphoenolpyruvate synthase OS=Escherichia coli (strain K12) GN=ppsA PE=1 SV=5	0	FALSE	42.451	15	11	29	11	1	792	87.4	5.06	67.52	11	0	1.809	1.294	1.254	2.203	680910	1.23192e+06	880910	853757	1.50011e+06
High	Master Protein	P0ADI4	Isochorismatase OS=Escherichia coli (strain K12) GN=entB PE=1 SV=1	0	FALSE	42.373	25	7	25	7	1	285	32.5	5.25	55.86	7	0	0.631	0.317	0.457	1.476	1.2751e+06	804876	403610	582658	1.8819e+06
High	Master Protein	P06987	Histidine biosynthesis bifunctional protein hisB OS=Escherichia coli (strain K12) GN=hisB PE=1 SV=1	0	FALSE	42.336	25	9	20	9	1	355	40.3	6.18	32.9	9	0	1.247	0.851	0.97	0.977	315194	392924	268101	305764	307873
High	Master Protein	P22523	Chromosome partition protein MukB OS=Escherichia coli (strain K12) GN=mukB PE=1 SV=2	0	FALSE	42.321	6	10	15	10	1	1486	170.1	5.35	25.43	10	0	0.907	0.859	0.867	1.291	267134	242228	229439	231567	344915
High	Master Protein	P0A9M8	Phosphate acetyltransferase OS=Escherichia coli (strain K12) GN=pta PE=1 SV=2	0	FALSE	42.251	13	9	16	9	1	714	77.1	5.41	26.67	9	0	0.819	1.01	1.513	1.331	365853	299737	369664	553674	486864
High	Master Protein	P0ABA6	ATP synthase gamma chain OS=Escherichia coli (strain K12) GN=atpG PE=1 SV=1	0	FALSE	42.12	34	9	38	9	1	287	31.6	8.76	57.56	9	0	0.705	0.592	0.661	1.745	907092	639342	536561	599143	1.58297e+06
High	Master Protein	P0AFG6	Dihydrolipoyllysine-residue succinyltransferase component of 2-oxoglutarate dehydrogenase complex OS=Escherichia coli (strain K12) GN=sucB PE=1 SV=2	0	FALSE	41.774	27	11	40	11	1	405	44	5.81	58.18	11	0	0.738	0.566	0.497	1.575	836498	617388	473175	415937	1.31733e+06
High	Master Protein	P00934	Threonine synthase OS=Escherichia coli (strain K12) GN=thrC PE=1 SV=1	0	FALSE	41.719	27	7	17	7	1	428	47.1	5.4	42.6	7	0	1.43	0.501	1.749	1.424	154422	220863	77365.4	270045	219915
High	Master Protein	P0A7U3	30S ribosomal protein S19 OS=Escherichia coli (strain K12) GN=rpsS PE=1 SV=2	0	FALSE	41.62	55	6	76	6	1	92	10.4	10.52	198.3	6	0	0.796	0.721	0.684	0.844	8.8523e+06	7.04323e+06	6.38458e+06	6.05342e+06	7.47016e+06
High	Master Protein	P0A9U3	Uncharacterized ABC transporter ATP-binding protein YbiT OS=Escherichia coli (strain K12) GN=ybiT PE=3 SV=1	0	FALSE	41.407	18	10	26	10	1	530	59.8	5.08	49.28	10	0	0.821	0.599	0.693	1.267	622144	510537	372663	430922	788539
High	Master Protein	P75691	Uncharacterized zinc-type alcohol dehydrogenase-like protein YahK OS=Escherichia coli (strain K12) GN=yahK PE=1 SV=1	0	FALSE	41.32	21	7	33	7	1	349	38	6.23	55.01	7	0	1.26	1.448	0.58	0.547	930122	1.17188e+06	1.34703e+06	539136	508501
High	Master Protein	P23721	Phosphoserine aminotransferase OS=Escherichia coli (strain K12) GN=serC PE=1 SV=4	0	FALSE	41.18	25	9	25	9	1	362	39.8	5.59	39.22	9	0	0.507	0.785	1.539	1.693	1.44519e+06	732447	1.13381e+06	2.22349e+06	2.44692e+06
High	Master Protein	P07001	NAD(P) transhydrogenase subunit alpha OS=Escherichia coli (strain K12) GN=pntA PE=1 SV=2	0	FALSE	41.169	23	10	19	10	1	510	54.6	5.83	30.72	10	0	0.389	0.357	0.557	1.714	1.12737e+06	438940	402573	627912	1.93204e+06
High	Master Protein	P0A763	Nucleoside diphosphate kinase OS=Escherichia coli (strain K12) GN=ndk PE=1 SV=2	0	FALSE	40.971	38	5	75	5	1	143	15.5	5.81	156.9	5	0	0.382	0.521	0.423	1.039	4.52807e+06	1.72906e+06	2.35756e+06	1.91649e+06	4.70328e+06
High	Master Protein	P07118	Valyl-tRNA synthetase OS=Escherichia coli (strain K12) GN=valS PE=1 SV=2	0	FALSE	40.935	14	12	18	12	1	951	108.1	5.34	29.27	12	0	1.142	0.777	1.5	1.499	309974	353942	240721	464856	464606
High	Master Protein	P0A7I4	Peptide chain release factor 3 OS=Escherichia coli (strain K12) GN=prfC PE=1 SV=2	0	FALSE	40.529	22	12	27	12	1	529	59.5	5.97	40.49	12	0	0.907	0.9	1.849	1.109	1.03432e+06	937648	931002	1.91232e+06	1.147e+06
High	Master Protein	P0A7D7	Phosphoribosylaminoimidazole-succinocarboxamide synthase OS=Escherichia coli (strain K12) GN=purC PE=1 SV=1	0	FALSE	40.385	30	10	54	10	1	237	27	5.16	67.13	10	0	2.735	1.162	1.93	2.183	5.91514e+06	1.61768e+07	6.87589e+06	1.14183e+07	1.29146e+07
High	Master Protein	P0A9L3	FKBP-type 22 kDa peptidyl-prolyl cis-trans isomerase OS=Escherichia coli (strain K12) GN=fklB PE=1 SV=2	0	FALSE	40.225	21	4	37	4	1	206	22.2	4.89	98.51	4	0	2.106	0.937	1.327	1.127	1.04077e+06	2.19215e+06	975031	1.38063e+06	1.17289e+06
High	Master Protein	P16703	Cysteine synthase B OS=Escherichia coli (strain K12) GN=cysM PE=1 SV=1	0	FALSE	39.809	24	5	17	5	1	303	32.6	5.55	33.95	5	0	1.11	0.863	0.781	1.084	594500	659983	513171	464445	644691
High	Master Protein	P0AES6	DNA gyrase subunit B OS=Escherichia coli (strain K12) GN=gyrB PE=1 SV=2	0	FALSE	39.552	13	10	21	10	1	804	89.9	6.06	52.4	10	0	0.978	0.711	0.515	1.63	1.21091e+06	1.18373e+06	860445	623895	1.97432e+06
High	Master Protein	P23836	Transcriptional regulatory protein phoP OS=Escherichia coli (strain K12) GN=phoP PE=1 SV=1	0	FALSE	39.434	37	6	12	6	1	223	25.5	5.26	25.64	6	0	0.883	0.741	0.914	0.917	268893	237549	199225	245720	246496
High	Master Protein	P0A862	Thiol peroxidase OS=Escherichia coli (strain K12) GN=tpx PE=1 SV=2	0	FALSE	39.255	38	5	52	5	1	168	17.8	4.92	144.29	5	0	1.755	1.211	0.607	1.294	1.35095e+06	2.37048e+06	1.63603e+06	820337	1.74862e+06
High	Master Protein	P40120	Glucans biosynthesis protein D OS=Escherichia coli (strain K12) GN=mdoD PE=1 SV=3	0	FALSE	39.253	19	9	15	9	1	551	62.7	6.32	18.68	9	0	1.075	1.063	0.784	1.179	84792.5	91112.9	90134	66447.5	99968.3
High	Master Protein	P0A6D7	Shikimate kinase 1 OS=Escherichia coli (strain K12) GN=aroK PE=1 SV=2	0	FALSE	39.096	27	5	19	5	1	173	19.5	5.34	32.77	5	0	0.997	0.81	0.478	0.967	302139	301218	244641	144510	292161
High	Master Protein	P0AEE5	D-galactose-binding periplasmic protein OS=Escherichia coli (strain K12) GN=mglB PE=1 SV=1	0	FALSE	38.787	25	7	15	7	1	332	35.7	6.02	39.37	7	0	0.904	0.226	0.243	1.298	592852	536024	133928	144333	769637
High	Master Protein	P0A8W8	UPF0304 protein yfbU OS=Escherichia coli (strain K12) GN=yfbU PE=1 SV=1	0	FALSE	38.765	48	9	32	9	1	164	19.5	6.52	89.18	9	0	1.943	1.7	1.452	1.288	2.69402e+06	5.23561e+06	4.57954e+06	3.91283e+06	3.46917e+06
High	Master Protein	P62768	UPF0325 protein yaeH OS=Escherichia coli (strain K12) GN=yaeH PE=3 SV=1	0	FALSE	38.577	46	8	43	8	1	128	15.1	7.18	55.7	8	0	1.738	1.514	3.394	0.834	1.32051e+06	2.29525e+06	1.99961e+06	4.48201e+06	1.10144e+06
High	Master Protein	P0A6A6	3-isopropylmalate dehydratase large subunit OS=Escherichia coli (strain K12) GN=leuC PE=1 SV=2	0	FALSE	38.553	20	7	21	7	1	466	49.9	6.32	37.26	7	0	0.861	0.818	0.999	0.832	271974	234144	222439	271620	226245
High	Master Protein	P38038	Sulfite reductase [NADPH] flavoprotein alpha-component OS=Escherichia coli (strain K12) GN=cysJ PE=1 SV=4	0	FALSE	38.395	17	11	18	11	1	599	66.2	5.02	31.02	11	0	0.791	1.129	1.086	0.857	2.04583e+06	1.61818e+06	2.30971e+06	2.2225e+06	1.75255e+06
High	Master Protein	P04079	GMP synthase [glutamine-hydrolyzing] OS=Escherichia coli (strain K12) GN=guaA PE=1 SV=1	0	FALSE	38.245	17	10	15	10	1	525	58.6	5.39	34.64	10	0	0.774	0.626	1.257	1.7	379528	293737	237407	477176	645340
High	Master Protein	P0A8F0	Uracil phosphoribosyltransferase OS=Escherichia coli (strain K12) GN=upp PE=1 SV=1	0	FALSE	37.971	38	7	31	7	1	208	22.5	5.47	61.99	7	0	0.452	0.351	0.258	0.038	3.63647e+06	1.64535e+06	1.27557e+06	938271	137688
High	Master Protein	P75863	Uncharacterized protein ycbX OS=Escherichia coli (strain K12) GN=ycbX PE=1 SV=1	0	FALSE	37.955	23	8	23	8	1	369	40.6	7.65	39.52	8	0	1.093	1.171	0.616	1.031	309849	338762	362854	190932	319540
High	Master Protein	P21170	Biosynthetic arginine decarboxylase OS=Escherichia coli (strain K12) GN=speA PE=1 SV=2	0	FALSE	37.937	13	10	22	10	1	658	73.9	4.94	38.12	10	0	0.79	0.742	1.054	1.236	538928	425846	399856	568247	666154
High	Master Protein	P0A9Q9	Aspartate-semialdehyde dehydrogenase OS=Escherichia coli (strain K12) GN=asd PE=1 SV=1	0	FALSE	37.899	16	5	25	5	1	367	40	5.58	36.4	5	0	0.45	1.108	0.861	1.115	507461	228435	562014	437123	566069
High	Master Protein	P22256	4-aminobutyrate aminotransferase GabT OS=Escherichia coli (strain K12) GN=gabT PE=1 SV=1	0	FALSE	37.725	19	7	13	7	1	426	45.7	6.16	36.73	7	0	0.553	0.787	0.682	0.779	305730	169192	240495	208534	238284
High	Master Protein	P25888	ATP-dependent RNA helicase rhlE OS=Escherichia coli (strain K12) GN=rhlE PE=1 SV=3	0	FALSE	37.626	20	8	13	8	1	454	50	10.05	24.35	8	0	1.018	0.796	0.731	0.829	169069	172109	134550	123555	140159
High	Master Protein	P0AG44	50S ribosomal protein L17 OS=Escherichia coli (strain K12) GN=rplQ PE=1 SV=1	0	FALSE	37.568	39	8	69	8	1	127	14.4	11.05	117.54	8	0	0.787	0.848	0.428	0.824	4.96383e+06	3.90889e+06	4.21074e+06	2.12448e+06	4.08803e+06
High	Master Protein	P07650	Thymidine phosphorylase OS=Escherichia coli (strain K12) GN=deoA PE=1 SV=3	0	FALSE	37.422	22	9	16	9	1	440	47.2	5.38	34.82	9	0	0.979	0.845	65.623	1.232	231002	226188	195146	1.5159e+07	284519
High	Master Protein	P60723	50S ribosomal protein L4 OS=Escherichia coli (strain K12) GN=rplD PE=1 SV=1	0	FALSE	37.394	39	8	111	8	1	201	22.1	9.73	205.18	8	0	0.797	0.653	0.61	0.96	1.28427e+07	1.02342e+07	8.39139e+06	7.83463e+06	1.2328e+07
High	Master Protein	P76550	Uncharacterized protein yffS OS=Escherichia coli (strain K12) GN=yffS PE=4 SV=2	0	FALSE	37.355	25	7	17	7	1	269	29.7	5.52	32.22	7	0	1.179	1.012	0.67	1.005	301502	355502	305041	202148	303050
High	Master Protein	P0A6C8	Acetylglutamate kinase OS=Escherichia coli (strain K12) GN=argB PE=1 SV=1	0	FALSE	37.232	35	9	27	9	1	258	27.1	5.62	26.55	9	0	0.665	0.408	0.413	1.001	1.29563e+06	862193	528097	535317	1.29731e+06
High	Master Protein	P0AE06	Acriflavine resistance protein A OS=Escherichia coli (strain K12) GN=acrA PE=1 SV=1	0	FALSE	37.19	25	8	13	8	1	397	42.2	7.99	29.35	8	0	0.683	0.539	0.741	1.143	990331	676754	533375	734163	1.13151e+06
High	Master Protein	P0AAB6	UTP--glucose-1-phosphate uridylyltransferase OS=Escherichia coli (strain K12) GN=galF PE=1 SV=1	0	FALSE	37.118	21	5	22	5	1	297	32.8	6	58.19	5	0	0.963	0.871	0.818	1.416	993476	956509	865798	812729	1.40707e+06
High	Master Protein	P0A7L8	50S ribosomal protein L27 OS=Escherichia coli (strain K12) GN=rpmA PE=1 SV=2	0	FALSE	37.063	39	4	55	4	1	85	9.1	10.58	117.45	4	0	0.957	0.778	0.814	0.811	5.53475e+06	5.2957e+06	4.30404e+06	4.50363e+06	4.48868e+06
High	Master Protein	P0ABH9	ATP-dependent Clp protease ATP-binding subunit ClpA OS=Escherichia coli (strain K12) GN=clpA PE=1 SV=1	0	FALSE	36.999	10	8	27	8	1	758	84.2	6.32	22.88	8	0	0.74	0.499	0.585	0.937	730453	540676	364160	427556	684712
High	Master Protein	P0A7M9	50S ribosomal protein L31 OS=Escherichia coli (strain K12) GN=rpmE PE=1 SV=1	0	FALSE	36.933	73	5	40	5	1	70	7.9	9.32	98.41	5	0	0.902	0.954	1.1	0.708	4.31601e+06	3.89144e+06	4.11681e+06	4.74909e+06	3.0536e+06
High	Master Protein	P0AC59	Glutaredoxin-2 OS=Escherichia coli (strain K12) GN=grxB PE=1 SV=1	0	FALSE	36.602	25	8	73	8	1	215	24.3	7.96	153.84	8	0	1.832	1.906	0.709	0.675	7.36164e+06	1.34842e+07	1.4028e+07	5.21922e+06	4.96715e+06
High	Master Protein	P13029	Catalase-peroxidase OS=Escherichia coli (strain K12) GN=katG PE=1 SV=2	0	FALSE	36.55	11	9	13	9	1	726	80	5.31	31.42	9	0	1.023	1.331	1.573	1.408	684006	699565	910258	1.07614e+06	963217
High	Master Protein	P31550	Thiamine-binding periplasmic protein OS=Escherichia coli (strain K12) GN=thiB PE=1 SV=2	0	FALSE	36.507	25	9	37	9	1	327	36.1	7.2	74.63	9	0	1.689	0.763	0.599	0.999	771023	1.30241e+06	588003	462150	770517
High	Master Protein	P05791	Dihydroxy-acid dehydratase OS=Escherichia coli (strain K12) GN=ilvD PE=1 SV=5	0	FALSE	36.462	14	9	16	9	1	616	65.5	5.9	30.88	9	0	0.87	0.757	1.053	1.225	441610	384231	334231	465140	540816
High	Master Protein	P0ADK8	Uncharacterized protein yibL OS=Escherichia coli (strain K12) GN=yibL PE=1 SV=1	0	FALSE	36.407	50	7	40	7	1	120	13.7	9.5	81.66	7	0	1.706	1.249	0.541	0.965	1.61961e+06	2.76297e+06	2.0236e+06	875671	1.56287e+06
High	Master Protein	P0ADY1	Peptidyl-prolyl cis-trans isomerase D OS=Escherichia coli (strain K12) GN=ppiD PE=1 SV=1	0	FALSE	36.356	11	8	18	7	1	623	68.1	5.07	33.77	8	1	1.164	0.757	1.23	1.627	1.05298e+06	1.22549e+06	797448	1.29536e+06	1.71322e+06
High	Master Protein	P21507	ATP-dependent RNA helicase SrmB OS=Escherichia coli (strain K12) GN=srmB PE=1 SV=1	0	FALSE	36.302	23	10	26	10	1	444	49.9	9.25	39.57	10	0	0.825	0.805	0.387	1.025	866305	715065	697318	335085	887959
High	Master Protein	P0AE91	Protein CreA OS=Escherichia coli (strain K12) GN=creA PE=4 SV=1	0	FALSE	36.223	34	7	19	7	1	157	17.1	8.95	30.81	7	0	1.659	1.06	0.897	0.946	687070	1.13981e+06	728634	616391	650221
High	Master Protein	P0C0L2	Peroxiredoxin osmC OS=Escherichia coli (strain K12) GN=osmC PE=1 SV=2	0	FALSE	36.223	36	6	43	6	1	143	15.1	5.86	90.55	6	0	1.815	4.975	2.103	0.536	1.5739e+06	2.85713e+06	7.83032e+06	3.30982e+06	844336
High	Master Protein	P0A7G6	Protein RecA OS=Escherichia coli (strain K12) GN=recA PE=1 SV=2	0	FALSE	36.086	14	4	8	4	1	353	38	5.19	23.04	4	0	1.586	2.659	0.938	1.745	415906	659796	1.106e+06	389979	725939
High	Master Protein	P0AG48	50S ribosomal protein L21 OS=Escherichia coli (strain K12) GN=rplU PE=1 SV=1	0	FALSE	36.081	44	5	117	5	1	103	11.6	9.85	181.58	5	0	0.643	0.818	0.894	0.84	7.594e+06	4.88296e+06	6.21541e+06	6.79269e+06	6.37548e+06
High	Master Protein	P0ADS6	Uncharacterized protein yggE OS=Escherichia coli (strain K12) GN=yggE PE=4 SV=1	0	FALSE	36.053	28	8	29	8	1	246	26.6	6.57	34.81	8	0	0.881	1.576	1.115	0.652	1.04781e+06	923478	1.65138e+06	1.16807e+06	683007
High	Master Protein	P0AG51	50S ribosomal protein L30 OS=Escherichia coli (strain K12) GN=rpmD PE=1 SV=2	0	FALSE	36.051	46	3	53	3	1	59	6.5	10.96	81.95	3	0	0.861	0.791	0.895	0.821	1.65173e+06	1.42254e+06	1.30615e+06	1.47779e+06	1.35678e+06
High	Master Protein	P0AA39	Ribosomal large subunit pseudouridine synthase C OS=Escherichia coli (strain K12) GN=rluC PE=1 SV=1	0	FALSE	35.966	27	10	34	10	1	319	36	9.85	77.93	10	0	0.804	0.737	0.338	0.922	1.54215e+06	1.23947e+06	1.13704e+06	521498	1.42235e+06
High	Master Protein	P0A9W9	Protein YrdA OS=Escherichia coli (strain K12) GN=yrdA PE=1 SV=1	0	FALSE	35.774	23	5	33	5	1	184	20.2	5.55	72.38	5	0	0.914	1.363	0.802	0.921	734974	671547	1.00143e+06	589804	677193
High	Master Protein	P00448	Superoxide dismutase [Mn] OS=Escherichia coli (strain K12) GN=sodA PE=1 SV=2	0	FALSE	35.612	23	6	68	6	1	206	23.1	6.96	148.09	6	0	1.494	1.564	3.797	1.704	1.07566e+07	1.6075e+07	1.68217e+07	4.08427e+07	1.8331e+07
High	Master Protein	P33599	NADH-quinone oxidoreductase subunit C/D OS=Escherichia coli (strain K12) GN=nuoC PE=1 SV=3	0	FALSE	35.517	13	7	10	7	1	596	68.2	6.42	22.77	7	0	0.458	0.371	0.878	1.652	308241	141046	114443	270573	509207
High	Master Protein	P45464	Penicillin-binding protein activator LpoA OS=Escherichia coli (strain K12) GN=lpoA PE=1 SV=1	0	FALSE	35.326	12	7	12	7	1	678	72.8	5.41	19.65	7	0	0.805	0.739	0.677	1.473	280425	225750	207184	189909	413029
High	Master Protein	P0A8M0	Asparaginyl-tRNA synthetase OS=Escherichia coli (strain K12) GN=asnS PE=1 SV=2	0	FALSE	34.842	21	8	20	8	1	466	52.5	5.31	32.53	8	0	0.366	0.58	0.656	1.643	519120	190023	300877	340454	853083
High	Master Protein	P28635	D-methionine-binding lipoprotein metQ OS=Escherichia coli (strain K12) GN=metQ PE=1 SV=2	0	FALSE	34.762	33	7	26	7	1	271	29.4	5.29	56.79	7	0	1.166	0.73	1.184	1.114	954655	1.11291e+06	696433	1.12993e+06	1.06322e+06
High	Master Protein	P0A955	KHG/KDPG aldolase OS=Escherichia coli (strain K12) GN=eda PE=1 SV=1	0	FALSE	34.652	35	7	38	7	1	213	22.3	5.67	55.3	7	0	1.187	0.899	1.109	1.121	1.11607e+06	1.32484e+06	1.00379e+06	1.23806e+06	1.2512e+06
High	Master Protein	P06149	D-lactate dehydrogenase OS=Escherichia coli (strain K12) GN=dld PE=1 SV=3	0	FALSE	34.341	18	9	11	9	1	571	64.6	6.67	27.66	9	0	0.766	1.456	0.821	1.76	976091	748059	1.42111e+06	801810	1.71821e+06
High	Master Protein	P0AEP3	UTP--glucose-1-phosphate uridylyltransferase OS=Escherichia coli (strain K12) GN=galU PE=1 SV=2	0	FALSE	34.321	20	5	26	5	1	302	32.9	5.24	45.95	5	0	0.923	0.838	0.793	1.043	480411	443589	402783	380993	500918
High	Master Protein	P0ACF4	DNA-binding protein HU-beta OS=Escherichia coli (strain K12) GN=hupB PE=1 SV=1	0	FALSE	33.93	48	5	85	4	1	90	9.2	9.7	151.05	5	0	1.436	0.906	0.863	0.891	6.02619e+06	8.65286e+06	5.45797e+06	5.20077e+06	5.36897e+06
High	Master Protein	P37330	Malate synthase G OS=Escherichia coli (strain K12) GN=glcB PE=1 SV=3	0	FALSE	33.875	11	7	13	7	1	723	80.4	6.18	31.09	7	0	0.653	0.581	0.563	1.863	195958	127997	113865	110280	365151
High	Master Protein	P00959	Methionyl-tRNA synthetase OS=Escherichia coli (strain K12) GN=metG PE=1 SV=2	0	FALSE	33.754	14	9	9	9	1	677	76.2	5.86	17.9	9	0	0.834	0.663	0.91	1.119	296425	247311	196497	269866	331577
High	Master Protein	P00962	Glutaminyl-tRNA synthetase OS=Escherichia coli (strain K12) GN=glnS PE=1 SV=3	0	FALSE	33.606	13	9	14	9	1	554	63.4	6.28	32.61	9	0	0.582	0.795	1.028	1.326	499096	290504	396620	512863	661770
High	Master Protein	P23882	Methionyl-tRNA formyltransferase OS=Escherichia coli (strain K12) GN=fmt PE=1 SV=4	0	FALSE	33.573	27	7	19	7	1	315	34.1	5.76	27.85	7	0	1.16	1.477	0.697	1.094	194453	225547	287196	135525	212713
High	Master Protein	P0AFM6	Phage shock protein A OS=Escherichia coli (strain K12) GN=pspA PE=1 SV=2	0	FALSE	33.348	27	7	36	7	1	222	25.5	5.49	63.56	7	0	1.626	6.126	0.685	0.847	3.91323e+06	6.36311e+06	2.39707e+07	2.67935e+06	3.31472e+06
High	Master Protein	P0ADG4	Inositol-1-monophosphatase OS=Escherichia coli (strain K12) GN=suhB PE=1 SV=1	0	FALSE	33.239	25	7	21	7	1	267	29.2	6.96	30.92	7	0	0.826	0.587	0.591	0.832	640719	529394	376171	378466	533290
High	Master Protein	P14081	Selenocysteine-specific elongation factor OS=Escherichia coli (strain K12) GN=selB PE=1 SV=3	0	FALSE	33.175	15	8	17	8	1	614	68.8	6.58	36.09	8	0	1.091	0.93	1.125	1.707	228332	249127	212328	256841	389699
High	Master Protein	P0A717	Ribose-phosphate pyrophosphokinase OS=Escherichia coli (strain K12) GN=prs PE=1 SV=2	0	FALSE	33.157	19	5	19	5	1	315	34.2	5.44	38.21	5	0	0.631	0.629	1.198	1.383	256331	161765	161240	307199	354399
High	Master Protein	P39286	Putative ribosome biogenesis GTPase RsgA OS=Escherichia coli (strain K12) GN=rsgA PE=1 SV=2	0	FALSE	33.146	17	5	9	5	1	350	39.2	5.92	24.74	5	0	2.087	1.388	1.256	1.25	212376	443276	294847	266826	265367
High	Master Protein	P08506	D-alanyl-D-alanine carboxypeptidase dacC OS=Escherichia coli (strain K12) GN=dacC PE=1 SV=2	0	FALSE	33.12	14	6	9	6	1	400	43.6	8.03	20.72	6	0	0.498	1.14	0.127	1.25	278118	138547	317172	35249.7	347737
High	Master Protein	P23839	UPF0701 protein yicC OS=Escherichia coli (strain K12) GN=yicC PE=1 SV=2	0	FALSE	32.974	26	8	19	8	1	287	33.2	5.12	28.96	8	0	0.834	1.166	1.478	1.208	447146	372736	521174	661096	540115
High	Master Protein	P0A9Z1	Nitrogen regulatory protein P-II 1 OS=Escherichia coli (strain K12) GN=glnB PE=1 SV=1	0	FALSE	32.831	37	5	71	5	1	112	12.4	5.34	112.88	5	0	1.592	1.308	0.413	0.85	1.23548e+07	1.96664e+07	1.61634e+07	5.10758e+06	1.04955e+07
High	Master Protein	P15640	Phosphoribosylamine--glycine ligase OS=Escherichia coli (strain K12) GN=purD PE=1 SV=2	0	FALSE	32.452	23	9	31	9	1	429	45.9	5.08	34.19	9	0	0.952	0.773	0.878	1.222	250586	238664	193795	219964	306169
High	Master Protein	P23865	Tail-specific protease OS=Escherichia coli (strain K12) GN=prc PE=1 SV=2	0	FALSE	32.376	14	10	22	10	1	682	76.6	6.55	46.41	10	0	0.821	0.951	1.115	0.903	739317	606702	703349	824372	667515
High	Master Protein	P45577	ProP effector OS=Escherichia coli (strain K12) GN=proQ PE=1 SV=2	0	FALSE	32.334	31	8	43	7	1	232	25.9	9.64	65.76	8	0	0.898	0.963	0.738	0.902	2.25763e+06	2.0269e+06	2.17379e+06	1.66547e+06	2.0362e+06
High	Master Protein	P0ABF1	Poly(A) polymerase OS=Escherichia coli (strain K12) GN=pcnB PE=1 SV=2	0	FALSE	32.314	17	9	13	9	1	465	53.8	9.64	28.59	9	0	1.017	0.877	0.86	1.125	299393	304574	262676	257466	336904
High	Master Protein	P60906	Histidyl-tRNA synthetase OS=Escherichia coli (strain K12) GN=hisS PE=1 SV=2	0	FALSE	32.224	17	7	19	7	1	424	47	5.91	37.71	7	0	1.063	1.041	0.75	1.715	537288	571191	559354	402805	921275
High	Master Protein	P0A6L2	Dihydrodipicolinate synthase OS=Escherichia coli (strain K12) GN=dapA PE=1 SV=1	0	FALSE	32.125	22	6	22	5	1	292	31.3	6.44	52	6	0	1.003	0.728	1.974	1.453	697469	699813	507730	1.37702e+06	1.01332e+06
High	Master Protein	P21888	Cysteinyl-tRNA synthetase OS=Escherichia coli (strain K12) GN=cysS PE=1 SV=2	0	FALSE	32.056	13	6	9	6	1	461	52.2	5.57	23.5	6	0	1.064	0.871	0.729	1.367	227896	242369	198528	166030	311479
High	Master Protein	P0A7Z0	Ribose-5-phosphate isomerase A OS=Escherichia coli (strain K12) GN=rpiA PE=1 SV=1	0	FALSE	32.043	24	6	36	6	1	219	22.8	5.4	75.93	6	0	1.514	1.109	0.638	1.066	797616	1.20777e+06	884375	508847	850384
High	Master Protein	P0A7K2	50S ribosomal protein L7/L12 OS=Escherichia coli (strain K12) GN=rplL PE=1 SV=2	0	FALSE	31.963	38	7	84	7	1	121	12.3	4.65	97.45	7	0	0.84	0.846	0.508	0.829	2.41017e+06	2.02389e+06	2.03827e+06	1.22335e+06	1.99738e+06
High	Master Protein	P0C8J6	D-tagatose-1,6-bisphosphate aldolase subunit GatY OS=Escherichia coli (strain K12) GN=gatY PE=1 SV=1	0	FALSE	31.856	20	6	12	6	1	284	30.8	6.34	23.61	6	0	0.826	0.52	0.774	2.15	341929	282530	177704	264587	735042
High	Master Protein	P11447	Argininosuccinate lyase OS=Escherichia coli (strain K12) GN=argH PE=1 SV=3	0	FALSE	31.64	19	8	12	8	1	457	50.3	5.27	24.04	8	0	0.558	0.361	0.59	0.993	289017	161270	104445	170471	287134
High	Master Protein	P30850	Exoribonuclease 2 OS=Escherichia coli (strain K12) GN=rnb PE=1 SV=3	0	FALSE	31.613	11	7	27	7	1	644	72.4	5.62	47.61	7	0	0.823	0.67	0.809	1.246	1.13189e+06	931514	758259	915249	1.41074e+06
High	Master Protein	P0ADE8	tRNA-modifying protein ygfZ OS=Escherichia coli (strain K12) GN=ygfZ PE=1 SV=2	0	FALSE	31.525	21	7	25	7	1	326	36.1	5.27	17.57	7	0	0.723	1.112	0.999	1.069	413283	298952	459751	412704	441644
High	Master Protein	P0A8E7	UPF0234 protein yajQ OS=Escherichia coli (strain K12) GN=yajQ PE=1 SV=2	0	FALSE	31.484	25	4	50	4	1	163	18.3	6.24	92.09	4	0	1.279	1.25	1.045	1.015	1.43275e+06	1.83193e+06	1.79114e+06	1.49766e+06	1.4547e+06
High	Master Protein	P0A8B5	UPF0133 protein ybaB OS=Escherichia coli (strain K12) GN=ybaB PE=1 SV=1	0	FALSE	31.449	38	4	25	4	1	109	12	5.07	45.65	4	0	1.339	0.894	1.222	1.18	426552	571303	381138	521295	503377
High	Master Protein	P68066	Autonomous glycyl radical cofactor OS=Escherichia coli (strain K12) GN=grcA PE=1 SV=1	0	FALSE	31.449	41	5	28	5	1	127	14.3	5.17	93.84	5	0	1.265	1.251	0.788	0.492	2.26814e+06	2.86963e+06	2.83775e+06	1.78838e+06	1.11592e+06
High	Master Protein	P76268	Transcriptional regulator kdgR OS=Escherichia coli (strain K12) GN=kdgR PE=1 SV=1	0	FALSE	31.226	28	8	11	8	1	263	30	5.58	20.85	8	0	0.944	0.941	0.825	0.995	480795	453992	452631	396494	478439
High	Master Protein	P0A9Y6	Cold shock-like protein CspC OS=Escherichia coli (strain K12) GN=cspC PE=1 SV=2	0	FALSE	31.189	62	4	188	3	1	69	7.4	7.24	285.2	4	0	0.632	1.395	0.197	0.817	1.27663e+07	8.07193e+06	1.78058e+07	2.5092e+06	1.0424e+07
High	Master Protein	P0A6P5	GTPase Der OS=Escherichia coli (strain K12) GN=der PE=1 SV=1	0	FALSE	31.01	18	8	12	8	1	490	55	5.85	21.61	8	0	1.629	1.33	0.649	1.642	519606	846520	691130	337292	853356
High	Master Protein	P0AEZ1	5,10-methylenetetrahydrofolate reductase OS=Escherichia coli (strain K12) GN=metF PE=1 SV=1	0	FALSE	30.983	23	6	23	6	1	296	33.1	6.44	37.01	6	0	0.824	0.78	1.084	1.167	344500	283834	268553	373287	401871
High	Master Protein	P0AC69	Glutaredoxin-4 OS=Escherichia coli (strain K12) GN=grxD PE=1 SV=1	0	FALSE	30.76	35	3	28	3	1	115	12.9	4.75	57.92	3	0	1.662	1.302	0.553	0.944	1.45351e+06	2.41625e+06	1.89192e+06	803129	1.37164e+06
High	Master Protein	P27298	Oligopeptidase A OS=Escherichia coli (strain K12) GN=prlC PE=3 SV=3	0	FALSE	30.566	10	8	13	8	1	680	77.1	5.26	16.52	8	0	0.937	0.977	1.033	1.621	216522	202933	211494	223750	351051
High	Master Protein	P77804	Protein ydgA OS=Escherichia coli (strain K12) GN=ydgA PE=1 SV=1	0	FALSE	30.48	13	6	11	6	1	502	54.7	5.17	26.79	6	0	0.489	0.83	1.153	1	351180	171792	291536	404866	351285
High	Master Protein	P45578	S-ribosylhomocysteine lyase OS=Escherichia coli (strain K12) GN=luxS PE=1 SV=3	0	FALSE	30.439	36	7	36	7	1	171	19.4	5.36	42.7	7	0	1.483	2.717	0.714	0.802	1.10263e+06	1.63519e+06	2.9956e+06	787200	884006
High	Master Protein	P0A9X4	Rod shape-determining protein MreB OS=Escherichia coli (strain K12) GN=mreB PE=1 SV=1	0	FALSE	30.42	25	8	22	8	1	347	36.9	5.26	36.08	8	0	0.567	0.777	0.93	1.169	463960	262979	360428	431648	542263
High	Master Protein	P22106	Asparagine synthetase B [glutamine-hydrolyzing] OS=Escherichia coli (strain K12) GN=asnB PE=1 SV=3	0	FALSE	30.272	14	9	15	9	1	554	62.6	5.87	28.14	9	0	0.549	0.634	1.036	1.392	702907	385908	445654	728293	978355
High	Master Protein	P12008	Chorismate synthase OS=Escherichia coli (strain K12) GN=aroC PE=1 SV=4	0	FALSE	30.271	16	6	11	6	1	361	39.1	6.2	29.13	6	0	0.91	0.792	0.557	1.012	425360	387088	337086	236885	430276
High	Master Protein	P09372	Protein grpE OS=Escherichia coli (strain K12) GN=grpE PE=1 SV=1	0	FALSE	30.151	26	6	19	6	1	197	21.8	4.75	43.62	6	0	0.857	0.954	0.574	0.827	1.03502e+06	887357	986894	594189	855538
High	Master Protein	P0A879	Tryptophan synthase beta chain OS=Escherichia coli (strain K12) GN=trpB PE=1 SV=2	0	FALSE	30.139	21	9	15	9	1	397	43	6.09	29.1	9	0	0.491	0.594	0.675	1.296	851794	418375	505938	574800	1.10363e+06
High	Master Protein	P07813	Leucyl-tRNA synthetase OS=Escherichia coli (strain K12) GN=leuS PE=1 SV=2	0	FALSE	30.132	9	8	13	8	1	860	97.2	5.3	17.5	8	0	0.68	0.627	0.707	1.632	1.05655e+06	718802	662730	747276	1.72398e+06
High	Master Protein	P13482	Periplasmic trehalase OS=Escherichia coli (strain K12) GN=treA PE=1 SV=1	0	FALSE	30.078	14	8	10	8	1	565	63.6	5.9	16.88	8	0	0.795	0.979	1.099	0.519	335218	266648	328093	368440	173850
High	Master Protein	P69908	Glutamate decarboxylase alpha OS=Escherichia coli (strain K12) GN=gadA PE=1 SV=1	0	FALSE	29.995	15	7	14	2	1	466	52.7	5.41	36.7	7	6	0.895	9.483	10.955	2.798	1.23665e+06	1.10668e+06	1.17267e+07	1.35481e+07	3.4607e+06
High	Master Protein	P0AF28	Nitrate/nitrite response regulator protein narL OS=Escherichia coli (strain K12) GN=narL PE=1 SV=1	0	FALSE	29.922	33	6	24	6	1	216	23.9	6.07	71.57	6	0	1.248	0.943	0.895	0.828	954119	1.19041e+06	899711	853514	790384
High	Master Protein	P0A8N5	Lysyl-tRNA synthetase, heat inducible OS=Escherichia coli (strain K12) GN=lysU PE=1 SV=2	0	FALSE	29.904	12	8	27	1	1	505	57.8	5.24	28.68	8	0	1.147	1.158	2.367	1.02	4740.1	5438.98	5487.27	11218.1	4836.96
High	Master Protein	P18956	Gamma-glutamyltranspeptidase OS=Escherichia coli (strain K12) GN=ggt PE=1 SV=1	0	FALSE	29.816	12	7	15	7	1	580	61.7	5.6	40.31	7	0	0.67	0.989	1.058	0.583	777885	521150	769118	822796	453431
High	Master Protein	P42641	GTPase ObgE/CgtA OS=Escherichia coli (strain K12) GN=obgE PE=1 SV=1	0	FALSE	29.678	18	8	36	7	1	390	43.3	4.88	53.22	8	1	1.177	1.214	0.754	0.998	923095	1.0866e+06	1.12018e+06	696007	921329
High	Master Protein	P0A9D8	2,3,4,5-tetrahydropyridine-2,6-dicarboxylate N-succinyltransferase OS=Escherichia coli (strain K12) GN=dapD PE=1 SV=1	0	FALSE	29.51	23	6	19	6	1	274	29.9	5.74	49.77	6	0	0.996	0.88	1.95	1.224	529993	527744	466479	1.03341e+06	648594
High	Master Protein	P00452	Ribonucleoside-diphosphate reductase 1 subunit alpha OS=Escherichia coli (strain K12) GN=nrdA PE=1 SV=2	0	FALSE	29.425	10	8	12	8	1	761	85.7	6.18	15.09	8	0	0.699	0.744	0.967	1.498	253919	177470	188984	245499	380278
High	Master Protein	P00954	Tryptophanyl-tRNA synthetase OS=Escherichia coli (strain K12) GN=trpS PE=1 SV=3	0	FALSE	29.376	15	6	11	6	1	334	37.4	6.74	24.46	6	0	0.775	0.749	1.007	1.942	484330	375358	362920	487735	940360
High	Master Protein	P0AB55	Protein yciI OS=Escherichia coli (strain K12) GN=yciI PE=1 SV=1	0	FALSE	29.375	30	3	56	3	1	98	10.6	5.39	63.58	3	0	1.795	1.861	1.126	1.142	821728	1.47535e+06	1.52939e+06	924871	938061
High	Master Protein	P0A9Q1	Aerobic respiration control protein ArcA OS=Escherichia coli (strain K12) GN=arcA PE=1 SV=1	0	FALSE	29.361	27	7	42	7	1	238	27.3	5.33	52.9	7	0	1.954	1.712	1.591	1.122	3.09098e+06	6.03988e+06	5.29233e+06	4.91622e+06	3.46871e+06
High	Master Protein	P0AE52	Putative peroxiredoxin bcp OS=Escherichia coli (strain K12) GN=bcp PE=1 SV=1	0	FALSE	29.256	33	5	29	5	1	156	17.6	5.24	32.39	5	0	1.31	1.341	0.952	1.176	698972	915872	937203	665347	822337
High	Master Protein	P00946	Mannose-6-phosphate isomerase OS=Escherichia coli (strain K12) GN=manA PE=1 SV=1	0	FALSE	29.256	21	7	10	7	1	391	42.8	5.44	18.86	7	0	1.199	1.347	1.62	1.34	139397	167109	187700	225792	186813
High	Master Protein	P77552	Uncharacterized protein ydhQ OS=Escherichia coli (strain K12) GN=ydhQ PE=4 SV=1	0	FALSE	29.144	17	6	6	6	1	418	42.9	4.54	14.69	6	0	0.997	1.252	0.601	1.094	117089	116738	146594	70417.2	128127
High	Master Protein	P37747	UDP-galactopyranose mutase OS=Escherichia coli (strain K12) GN=glf PE=1 SV=1	0	FALSE	29.127	14	6	15	6	1	367	42.9	7.11	21.31	6	0	0.265	0.56	0.684	0.946	5.85187e+06	1.54912e+06	3.27848e+06	4.00496e+06	5.53573e+06
High	Master Protein	P0A6N4	Elongation factor P OS=Escherichia coli (strain K12) GN=efp PE=1 SV=2	0	FALSE	29.108	28	5	36	5	1	188	20.6	5.02	52.34	5	0	1.446	0.904	0.714	0.934	789936	1.14214e+06	713845	564086	737752
High	Master Protein	P0A7J7	50S ribosomal protein L11 OS=Escherichia coli (strain K12) GN=rplK PE=1 SV=2	0	FALSE	28.935	28	4	63	4	1	142	14.9	9.63	150.75	4	0	0.808	0.793	0.618	1.02	4.79878e+06	3.87592e+06	3.80709e+06	2.96544e+06	4.89373e+06
High	Master Protein	P0AF93	RutC family protein yjgF OS=Escherichia coli (strain K12) GN=yjgF PE=1 SV=2	0	FALSE	28.794	34	6	92	6	1	128	13.6	5.5	165.47	6	0	0.964	0.634	0.402	0.676	7.64722e+06	7.37146e+06	4.84553e+06	3.07281e+06	5.16726e+06
High	Master Protein	P0AF18	N-acetylglucosamine-6-phosphate deacetylase OS=Escherichia coli (strain K12) GN=nagA PE=1 SV=1	0	FALSE	28.748	9	3	14	3	1	382	40.9	5.97	20.65	3	0	0.617	2.187	1.406	0.82	546801	337539	1.19578e+06	769027	448401
High	Master Protein	P0A9J0	Ribonuclease G OS=Escherichia coli (strain K12) GN=rng PE=1 SV=2	0	FALSE	28.694	12	6	12	6	1	489	55.3	5.87	27.52	6	0	0.764	1.172	0.902	1.001	276088	210922	323622	248963	276344
High	Master Protein	P64596	Uncharacterized protein yraP OS=Escherichia coli (strain K12) GN=yraP PE=4 SV=1	0	FALSE	28.565	21	4	7	4	1	191	20	8.98	24.04	4	0	1.405	1.179	0.846	1.101	353305	496346	416619	298761	388861
High	Master Protein	P69407	Capsular synthesis regulator component B OS=Escherichia coli (strain K12) GN=rcsB PE=1 SV=1	0	FALSE	28.541	35	8	21	8	1	216	23.7	7.47	38.8	8	0	1.234	0.793	0.561	0.905	1.14979e+06	1.41913e+06	912075	644989	1.04104e+06
High	Master Protein	P0ACY3	Uncharacterized protein yeaG OS=Escherichia coli (strain K12) GN=yeaG PE=3 SV=1	0	FALSE	28.483	13	9	15	9	1	644	74.4	5.85	20.64	9	0	0.486	0.804	0.656	0.494	930834	452629	748699	610811	459750
High	Master Protein	P0A6H5	ATP-dependent protease ATPase subunit HslU OS=Escherichia coli (strain K12) GN=hslU PE=1 SV=1	0	FALSE	28.395	14	6	12	6	1	443	49.6	5.35	24.71	6	0	0.778	0.945	0.664	1.247	218885	170251	206815	145327	272982
High	Master Protein	P0ACP7	HTH-type transcriptional repressor purR OS=Escherichia coli (strain K12) GN=purR PE=1 SV=2	0	FALSE	28.392	20	6	17	6	1	341	38.2	6.74	23.37	6	0	1.164	1.3	1.031	1.344	335087	390205	435582	345452	450300
High	Master Protein	P0A6Q6	(3R)-hydroxymyristoyl-[acyl-carrier-protein] dehydratase OS=Escherichia coli (strain K12) GN=fabZ PE=1 SV=1	0	FALSE	28.324	29	4	33	4	1	151	17	7.39	71.22	4	0	2.047	1.259	0.978	1	2.08549e+06	4.2692e+06	2.62527e+06	2.03961e+06	2.08585e+06
High	Master Protein	P13009	Methionine synthase OS=Escherichia coli (strain K12) GN=metH PE=1 SV=5	0	FALSE	28.31	3	4	20	3	1	1227	135.9	5.07	43.45	4	1	0.905	0.482	1.229	1.539	327758	296653	157969	402921	504376
High	Master Protein	P09030	Exodeoxyribonuclease III OS=Escherichia coli (strain K12) GN=xthA PE=1 SV=4	0	FALSE	28.282	21	6	32	6	1	268	31	6.19	55.98	6	0	1.58	1.223	1.11	1.001	407661	644200	498490	452549	408250
High	Master Protein	P69797	PTS system mannose-specific EIIAB component OS=Escherichia coli (strain K12) GN=manX PE=1 SV=2	0	FALSE	28.111	22	6	22	6	1	323	35	6.02	47.49	6	0	0.771	0.746	0.938	1.454	823494	634824	613976	772661	1.19734e+06
High	Master Protein	P0AGK4	RNA-binding protein YhbY OS=Escherichia coli (strain K12) GN=yhbY PE=1 SV=1	0	FALSE	28.098	46	5	60	5	1	97	10.8	9.38	125.21	5	0	1.325	1.06	0.296	0.947	4.03837e+06	5.35109e+06	4.28185e+06	1.19694e+06	3.82275e+06
High	Master Protein	P04825	Aminopeptidase N OS=Escherichia coli (strain K12) GN=pepN PE=1 SV=2	0	FALSE	28.096	9	8	9	8	1	870	98.9	5.31	23.84	8	0	0.429	0.534	1.05	1.712	544840	233824	290944	571816	932772
High	Master Protein	P0AFU8	Riboflavin synthase alpha chain OS=Escherichia coli (strain K12) GN=ribE PE=1 SV=1	0	FALSE	27.995	23	5	30	5	1	213	23.4	5.99	90.31	5	0	1.901	1.355	1.376	1.054	999807	1.90089e+06	1.35452e+06	1.37567e+06	1.0533e+06
High	Master Protein	P0A6J8	D-alanine--D-alanine ligase A OS=Escherichia coli (strain K12) GN=ddlA PE=3 SV=1	0	FALSE	27.974	21	6	14	6	1	364	39.3	5.19	23.43	6	0	4.091	1.301	1.892	2.095	350935	1.43552e+06	456648	663928	735144
High	Master Protein	P27306	Soluble pyridine nucleotide transhydrogenase OS=Escherichia coli (strain K12) GN=sthA PE=1 SV=5	0	FALSE	27.952	17	7	11	7	1	466	51.5	6.57	26.2	7	0	1.456	0.812	0.724	1.304	270849	394327	220015	196126	353255
High	Master Protein	P0ABA0	ATP synthase subunit b OS=Escherichia coli (strain K12) GN=atpF PE=1 SV=1	0	FALSE	27.877	21	3	19	3	1	156	17.3	6.24	36.33	3	0	0.58	0.604	0.912	1.644	524557	304278	317038	478604	862450
High	Master Protein	P0A8A0	UPF0082 protein yebC OS=Escherichia coli (strain K12) GN=yebC PE=1 SV=1	0	FALSE	27.731	23	6	43	6	1	246	26.4	4.88	95.47	6	0	1.348	1.208	0.615	1.025	5.02221e+06	6.76819e+06	6.06899e+06	3.09116e+06	5.14814e+06
High	Master Protein	P33221	Phosphoribosylglycinamide formyltransferase 2 OS=Escherichia coli (strain K12) GN=purT PE=1 SV=3	0	FALSE	27.642	18	6	9	6	1	392	42.4	5.71	22.44	6	0	0.985	0.414	0.737	1.672	410312	403986	169834	302576	686175
High	Master Protein	P00895	Anthranilate synthase component 1 OS=Escherichia coli (strain K12) GN=trpE PE=1 SV=2	0	FALSE	27.587	13	7	10	7	1	520	57.5	5.52	20.6	7	0	0.29	0.324	0.406	1.656	878435	255024	284383	357047	1.45506e+06
High	Master Protein	P33602	NADH-quinone oxidoreductase subunit G OS=Escherichia coli (strain K12) GN=nuoG PE=1 SV=4	0	FALSE	27.511	7	6	11	6	1	908	100.2	6.25	19.43	6	0	0.664	0.508	0.859	1.359	259836	172561	131934	223315	353205
High	Master Protein	P00547	Homoserine kinase OS=Escherichia coli (strain K12) GN=thrB PE=1 SV=2	0	FALSE	27.423	19	6	11	6	1	310	33.6	5.66	24.14	6	0	1.383	0.395	1.423	1.324	412060	569927	162573	586506	545558
High	Master Protein	P11557	Protein damX OS=Escherichia coli (strain K12) GN=damX PE=1 SV=2	0	FALSE	27.422	17	6	11	6	1	428	46.1	5.81	27.94	6	0	1.143	1.052	1.013	0.949	231725	264872	243848	234736	220018
High	Master Protein	P21367	Uncharacterized protein ycaC OS=Escherichia coli (strain K12) GN=ycaC PE=1 SV=1	0	FALSE	27.386	24	4	8	4	1	208	23.1	5.41	18.25	4	0	1.033	3.16	3.055	0.848	251743	260159	795543	769021	213400
High	Master Protein	P0A6A8	Acyl carrier protein OS=Escherichia coli (strain K12) GN=acpP PE=1 SV=2	0	FALSE	27.36	33	3	44	3	1	78	8.6	4.06	98.98	3	0	1.38	1.153	0.616	1.006	2.0859e+06	2.87956e+06	2.40573e+06	1.28484e+06	2.09915e+06
High	Master Protein	P0A8G6	Flavoprotein wrbA OS=Escherichia coli (strain K12) GN=wrbA PE=1 SV=2	0	FALSE	27.345	30	5	38	5	1	198	20.8	5.86	85.67	5	0	0.807	2.143	0.895	0.591	1.08174e+06	873210	2.3177e+06	967864	638824
High	Master Protein	P76113	Putative NADP-dependent oxidoreductase yncB OS=Escherichia coli (strain K12) GN=yncB PE=3 SV=3	0	FALSE	27.344	21	5	17	5	1	345	37.6	5.82	47.18	5	0	0.887	2.01	0.741	0.6	312350	276965	627897	231457	187338
High	Master Protein	P0C018	50S ribosomal protein L18 OS=Escherichia coli (strain K12) GN=rplR PE=1 SV=1	0	FALSE	27.309	43	7	59	7	1	117	12.8	10.42	111.49	7	0	0.765	0.787	0.686	0.869	1.10514e+07	8.45481e+06	8.69893e+06	7.58238e+06	9.60806e+06
High	Master Protein	P0A734	Cell division topological specificity factor OS=Escherichia coli (strain K12) GN=minE PE=1 SV=1	0	FALSE	27.264	41	5	39	5	1	88	10.2	5.24	66.7	5	0	1.446	0.959	0.916	0.965	1.09307e+06	1.58049e+06	1.04788e+06	1.00117e+06	1.05432e+06
High	Master Protein	P0A7X3	30S ribosomal protein S9 OS=Escherichia coli (strain K12) GN=rpsI PE=1 SV=2	0	FALSE	27.193	33	5	79	5	1	130	14.8	10.95	125.82	5	0	0.668	0.921	0.601	0.814	7.81743e+06	5.22556e+06	7.20241e+06	4.69938e+06	6.3665e+06
High	Master Protein	P0AFX9	Sigma-E factor regulatory protein rseB OS=Escherichia coli (strain K12) GN=rseB PE=1 SV=1	0	FALSE	27.167	17	4	10	4	1	318	35.7	8.57	13.68	4	0	1.134	1.397	1.102	1.178	81449.9	92335.5	113798	89794.5	95920.6
High	Master Protein	P0ABS8	DNA polymerase III subunit theta OS=Escherichia coli (strain K12) GN=holE PE=1 SV=1	0	FALSE	27.053	41	3	7	3	1	76	8.8	9.19	14.55	3	0	1.336	0.839	1.026	0.933	138776	185466	116469	142372	129511
High	Master Protein	P0AEU0	Histidine-binding periplasmic protein OS=Escherichia coli (strain K12) GN=hisJ PE=1 SV=1	0	FALSE	26.999	30	8	42	7	1	260	28.5	5.6	89.16	8	0	1.657	0.406	0.508	1.024	2.45083e+06	4.05989e+06	994918	1.24491e+06	2.50925e+06
High	Master Protein	P45955	Uncharacterized protein YbgF OS=Escherichia coli (strain K12) GN=ybgF PE=1 SV=2	0	FALSE	26.896	17	5	51	5	1	263	28.2	8.65	93.62	5	0	1.02	1.023	0.952	0.859	2.87407e+06	2.9319e+06	2.93893e+06	2.73651e+06	2.46898e+06
High	Master Protein	P69910	Glutamate decarboxylase beta OS=Escherichia coli (strain K12) GN=gadB PE=1 SV=1	0	FALSE	26.79	14	6	12	1	1	466	52.6	5.49	33.69	6	0	0.924	6.747	7.025	2.014	57212.3	52857.9	385995	401915	115249
High	Master Protein	P67080	UPF0001 protein yggS OS=Escherichia coli (strain K12) GN=yggS PE=1 SV=1	0	FALSE	26.721	37	7	15	7	1	234	25.8	6.55	21.54	7	0	1.444	1.307	0.624	0.959	189987	274338	248288	118498	182154
High	Master Protein	P08997	Malate synthase A OS=Escherichia coli (strain K12) GN=aceB PE=1 SV=1	0	FALSE	26.646	12	6	13	6	1	533	60.2	5.59	26.47	6	0	0.548	0.598	0.884	1.14	478081	262049	285662	422628	544825
High	Master Protein	P26612	Cytoplasmic alpha-amylase OS=Escherichia coli (strain K12) GN=amyA PE=3 SV=3	0	FALSE	26.612	9	6	7	6	1	495	56.6	4.65	18.57	6	0	0.599	6.394	6.539	0.509	554854	332586	3.54778e+06	3.62811e+06	282343
High	Master Protein	P00888	Phospho-2-dehydro-3-deoxyheptonate aldolase, Tyr-sensitive OS=Escherichia coli (strain K12) GN=aroF PE=1 SV=1	0	FALSE	26.605	13	5	23	4	1	356	38.8	5.67	42.03	5	0	1.063	0.65	0.61	1.286	258247	274449	167973	157615	332168
High	Master Protein	P63177	23S rRNA (guanosine-2'-O-)-methyltransferase RlmB OS=Escherichia coli (strain K12) GN=rlmB PE=1 SV=1	0	FALSE	26.437	23	5	14	5	1	243	26.5	6.64	28.55	5	0	1.931	1.621	1.606	0.988	504149	973538	817022	809871	498339
High	Master Protein	P0A6A3	Acetate kinase OS=Escherichia coli (strain K12) GN=ackA PE=1 SV=1	0	FALSE	26.407	6	2	15	2	1	400	43.3	6.28	16.81	2	0	0.976	1.8	1.289	1.08	136063	132804	244981	175417	146905
High	Master Protein	P0A6U8	Glycogen synthase OS=Escherichia coli (strain K12) GN=glgA PE=1 SV=1	0	FALSE	26.372	13	5	16	5	1	477	52.8	6.62	31.79	5	0	0.337	1.388	1.563	1.525	872734	293764	1.21132e+06	1.36417e+06	1.33118e+06
High	Master Protein	P0ADA1	Acyl-CoA thioesterase I OS=Escherichia coli (strain K12) GN=tesA PE=1 SV=1	0	FALSE	26.205	25	4	8	4	1	208	23.6	7.58	18.58	4	0	0.953	0.818	0.684	0.921	153308	146111	125342	104915	141177
High	Master Protein	P09151	2-isopropylmalate synthase OS=Escherichia coli (strain K12) GN=leuA PE=1 SV=5	0	FALSE	26.201	18	10	11	10	1	523	57.3	5.72	16.85	10	0	0.771	0.799	0.954	0.985	421839	325387	337170	402393	415330
High	Master Protein	P52697	6-phosphogluconolactonase OS=Escherichia coli (strain K12) GN=pgl PE=1 SV=2	0	FALSE	26.187	15	5	17	5	1	331	36.3	5.27	24.49	5	0	1.013	1.167	0.813	0.838	190431	192973	222246	154911	159493
High	Master Protein	P0A7D1	Peptidyl-tRNA hydrolase OS=Escherichia coli (strain K12) GN=pth PE=1 SV=1	0	FALSE	26.084	27	4	9	4	1	194	21.1	9	18.32	4	0	0.967	0.842	0.439	1.294	218982	211825	184325	96176.3	283422
High	Master Protein	P0A7A9	Inorganic pyrophosphatase OS=Escherichia coli (strain K12) GN=ppa PE=1 SV=2	0	FALSE	25.844	24	5	44	5	1	176	19.7	5.17	135.69	5	0	1.501	1.204	1.427	0.935	5.82606e+06	8.74576e+06	7.01197e+06	8.31311e+06	5.44639e+06
High	Master Protein	P0A870	Transaldolase B OS=Escherichia coli (strain K12) GN=talB PE=1 SV=2	0	FALSE	25.837	15	6	51	6	1	317	35.2	5.21	85.8	6	0	1.648	0.987	1.638	1.495	1.12312e+06	1.85141e+06	1.10844e+06	1.83997e+06	1.67946e+06
High	Master Protein	P0A7S3	30S ribosomal protein S12 OS=Escherichia coli (strain K12) GN=rpsL PE=1 SV=2	0	FALSE	25.792	31	6	20	6	1	124	13.7	10.87	27.54	6	0	0.678	0.78	2.062	0.907	759138	514612	592391	1.56532e+06	688416
High	Master Protein	P0AEB2	D-alanyl-D-alanine carboxypeptidase dacA OS=Escherichia coli (strain K12) GN=dacA PE=1 SV=1	0	FALSE	25.756	19	7	46	6	1	403	44.4	8.28	81.45	7	1	0.83	0.69	0.801	0.84	9.70308e+06	8.05303e+06	6.69424e+06	7.77525e+06	8.1473e+06
High	Master Protein	P07004	Gamma-glutamyl phosphate reductase OS=Escherichia coli (strain K12) GN=proA PE=1 SV=2	0	FALSE	25.702	12	5	13	5	1	417	44.6	5.64	19.72	5	0	1.096	1.531	0.834	1.321	216341	237118	331114	180359	285862
High	Master Protein	P08244	Orotidine 5'-phosphate decarboxylase OS=Escherichia coli (strain K12) GN=pyrF PE=1 SV=1	0	FALSE	25.679	24	6	13	6	1	245	26.3	6.21	39.79	6	0	0.486	0.518	0.793	1.076	1.19234e+06	579460	617564	945815	1.28293e+06
High	Master Protein	P0ABU0	1,4-Dihydroxy-2-naphthoyl-CoA synthase OS=Escherichia coli (strain K12) GN=menB PE=1 SV=1	0	FALSE	25.599	26	8	30	8	1	285	31.6	6.42	34.29	8	0	1.04	0.958	0.557	0.844	1.09795e+06	1.14228e+06	1.05145e+06	612037	926695
High	Master Protein	P05458	Protease 3 OS=Escherichia coli (strain K12) GN=ptrA PE=1 SV=1	0	FALSE	25.538	6	6	8	6	1	962	107.6	6.09	11.7	6	0	0.829	0.864	0.958	0.861	110323	91457.4	95263.8	105665	95001.7
High	Master Protein	P31224	Acriflavine resistance protein B OS=Escherichia coli (strain K12) GN=acrB PE=1 SV=1	0	FALSE	25.488	5	5	6	5	1	1049	113.5	5.57	15.96	5	0	0.572	0.418	0.893	1.58	217185	124238	90850.9	193921	343046
High	Master Protein	P0A6P7	Probable GTP-binding protein EngB OS=Escherichia coli (strain K12) GN=engB PE=1 SV=1	0	FALSE	25.411	19	4	26	4	1	210	23.5	7.49	40.84	4	0	1.719	0.998	0.482	1.018	351953	605149	351397	169771	358308
High	Master Protein	P31133	Putrescine-binding periplasmic protein OS=Escherichia coli (strain K12) GN=potF PE=1 SV=3	0	FALSE	25.374	11	4	8	4	1	370	40.8	6.2	20.92	4	0	0.526	0.479	0.601	0.843	765696	402375	366899	460163	645330
High	Master Protein	P0AFP6	UPF0135 protein ybgI OS=Escherichia coli (strain K12) GN=ybgI PE=1 SV=1	0	FALSE	25.106	20	3	7	3	1	247	26.9	5.19	19.31	3	0	1.013	1.55	2.265	1.074	140977	142752	218544	319259	151406
High	Master Protein	P61316	Outer-membrane lipoprotein carrier protein OS=Escherichia coli (strain K12) GN=lolA PE=1 SV=1	0	FALSE	25.036	24	5	17	5	1	203	22.5	6.8	29.98	5	0	1.216	1.125	0.606	0.874	635917	773109	715535	385665	555889
High	Master Protein	P0ADE6	Uncharacterized protein ygaU OS=Escherichia coli (strain K12) GN=ygaU PE=1 SV=2	0	FALSE	24.93	34	5	11	5	1	149	16.1	6	18.43	5	0	0.73	1.547	1.213	0.512	1.09692e+06	800891	1.69701e+06	1.33072e+06	561118
High	Master Protein	P0A7J0	3,4-dihydroxy-2-butanone 4-phosphate synthase OS=Escherichia coli (strain K12) GN=ribB PE=1 SV=1	0	FALSE	24.902	27	5	6	5	1	217	23.3	5.01	20.15	5	0	1.121	0.943	1.264	0.883	97450.1	109194	91853.1	123131	86054
High	Master Protein	P0A7R5	30S ribosomal protein S10 OS=Escherichia coli (strain K12) GN=rpsJ PE=1 SV=1	0	FALSE	24.877	32	5	36	5	1	103	11.7	9.69	74.43	5	0	0.839	0.693	0.734	1.022	4.08978e+06	3.43212e+06	2.83276e+06	3.00218e+06	4.17898e+06
High	Master Protein	P0AGE0	Single-stranded DNA-binding protein OS=Escherichia coli (strain K12) GN=ssb PE=1 SV=2	0	FALSE	24.847	26	5	14	5	1	178	19	5.58	27.76	5	0	1.575	0.956	2.076	0.77	455631	717826	435623	946096	350691
High	Master Protein	P0ACF8	DNA-binding protein H-NS OS=Escherichia coli (strain K12) GN=hns PE=1 SV=2	0	FALSE	24.799	35	8	66	7	1	137	15.5	5.47	111.95	8	1	1.301	1.166	0.739	0.779	8.86299e+06	1.15314e+07	1.03371e+07	6.55416e+06	6.90227e+06
High	Master Protein	P0AGD1	Superoxide dismutase [Cu-Zn] OS=Escherichia coli (strain K12) GN=sodC PE=1 SV=1	0	FALSE	24.778	29	5	12	5	1	173	17.7	6.42	25.77	5	0	0.823	2.444	0.763	0.227	684857	563979	1.67388e+06	522800	155491
High	Master Protein	119581085	gb|EAW60681.1| *CON* keratin 10 (epidermolytic hyperkeratosis; keratosis palmaris et plantaris), isoform CRA_b [Homo sapiens]	0	TRUE	24.589	6	4	15	2	1	624	63.3	5.21	12.25	4	2	0.688	0.95	5.872	0.649	263923	181467	250797	1.54987e+06	171382
High	Master Protein	P60390	Ribosomal RNA small subunit methyltransferase H OS=Escherichia coli (strain K12) GN=rsmH PE=1 SV=1	0	FALSE	24.461	13	4	15	4	1	313	34.9	6.46	35.35	4	0	2.091	1.399	1.105	0.901	167245	349673	233907	184833	150640
High	Master Protein	P43672	ABC transporter ATP-binding protein uup OS=Escherichia coli (strain K12) GN=uup PE=3 SV=2	0	FALSE	24.354	10	6	8	6	1	635	72	5.5	15.87	6	0	0.755	0.658	0.763	1.193	127658	96410.2	83976	97420	152343
High	Master Protein	P0ABD5	Acetyl-coenzyme A carboxylase carboxyl transferase subunit alpha OS=Escherichia coli (strain K12) GN=accA PE=1 SV=2	0	FALSE	24.305	19	6	18	6	1	319	35.2	6.04	43.89	6	0	1.164	0.814	1.486	1.355	350944	408526	285548	521526	475386
High	Master Protein	P0AEA8	Siroheme synthase OS=Escherichia coli (strain K12) GN=cysG PE=1 SV=1	0	FALSE	24.26	14	5	6	5	1	457	49.9	6.21	12.85	5	0	0.918	1.162	0.868	1.11	108384	99537.9	125895	94031.7	120290
High	Master Protein	P0A8J8	ATP-dependent RNA helicase rhlB OS=Escherichia coli (strain K12) GN=rhlB PE=1 SV=2	0	FALSE	24.243	15	7	17	7	1	421	47.1	7.68	30.78	7	0	1.234	0.941	0.677	1.556	416089	513564	391360	281821	647300
High	Master Protein	P0AB80	Branched-chain-amino-acid aminotransferase OS=Escherichia coli (strain K12) GN=ilvE PE=1 SV=2	0	FALSE	24.155	17	4	14	4	1	309	34.1	5.82	15.33	4	0	0.825	0.607	0.695	1.266	83215.2	68666.5	50494.8	57857.6	105353
High	Master Protein	P0AC62	Glutaredoxin-3 OS=Escherichia coli (strain K12) GN=grxC PE=1 SV=2	0	FALSE	23.87	63	6	34	6	1	83	9.1	7.24	80.21	6	0	1.385	1.531	0.909	0.897	3.47155e+06	4.80861e+06	5.31454e+06	3.15697e+06	3.11561e+06
High	Master Protein	P0AFK0	Protein pmbA OS=Escherichia coli (strain K12) GN=pmbA PE=1 SV=1	0	FALSE	23.741	16	6	10	6	1	450	48.3	5.6	21.39	6	0	1.32	1.355	1.87	1.112	161905	213709	219349	302801	180052
High	Master Protein	P0A794	Pyridoxine 5'-phosphate synthase OS=Escherichia coli (strain K12) GN=pdxJ PE=1 SV=2	0	FALSE	23.735	22	5	10	5	1	243	26.4	5.95	27.16	5	0	1.656	2.504	1.248	1.12	1.45779e+06	2.41466e+06	3.64962e+06	1.81888e+06	1.63241e+06
High	Master Protein	P02931	Outer membrane protein F OS=Escherichia coli (strain K12) GN=ompF PE=1 SV=1	0	FALSE	23.715	14	7	11	7	1	362	39.3	4.96	16.44	7	0	0.944	0.609	0.6	1.837	226294	213559	137745	135887	415616
High	Master Protein	P37773	UDP-N-acetylmuramate:L-alanyl-gamma-D-glutamyl-meso-diaminopimelate ligase OS=Escherichia coli (strain K12) GN=mpl PE=1 SV=3	0	FALSE	23.659	11	5	13	5	1	457	49.8	5.88	20.56	5	0	1.093	0.715	1.487	1.416	149072	162988	106660	221655	211136
High	Master Protein	P0AFG0	Transcription antitermination protein nusG OS=Escherichia coli (strain K12) GN=nusG PE=1 SV=2	0	FALSE	23.645	26	4	21	4	1	181	20.5	6.81	42.68	4	0	1.238	1.098	0.745	1.025	818646	1.01354e+06	899021	610072	839174
High	Master Protein	P0A881	Trp operon repressor OS=Escherichia coli (strain K12) GN=trpR PE=1 SV=2	0	FALSE	23.444	44	6	22	6	1	108	12.3	5.5	31.66	6	0	2.853	1.165	1.257	1.089	726543	2.07269e+06	846071	913530	791035
High	Master Protein	P0A903	Lipoprotein 34 OS=Escherichia coli (strain K12) GN=nlpB PE=1 SV=1	0	FALSE	23.413	20	5	19	5	1	344	36.8	5.57	31.25	5	0	1.306	1.473	0.997	1.272	237684	310456	350180	236992	302298
High	Master Protein	P37194	Outer membrane protein slp OS=Escherichia coli (strain K12) GN=slp PE=1 SV=1	0	FALSE	23.381	35	5	31	5	1	188	21	7.42	70.22	5	0	0.644	1.962	2.406	2.797	555446	357656	1.08959e+06	1.33661e+06	1.55352e+06
High	Master Protein	P37095	Peptidase B OS=Escherichia coli (strain K12) GN=pepB PE=3 SV=2	0	FALSE	23.257	12	5	15	5	1	427	46.2	5.92	37.53	5	0	0.858	0.865	1.162	0.966	348771	299252	301526	405233	336842
High	Master Protein	P0ADN2	UPF0438 protein yifE OS=Escherichia coli (strain K12) GN=yifE PE=1 SV=2	0	FALSE	23.153	29	4	39	4	1	112	13.1	6.55	86.92	4	0	1.036	1.132	0.77	0.916	2.67028e+06	2.7666e+06	3.02288e+06	2.05732e+06	2.44718e+06
High	Master Protein	P25553	Lactaldehyde dehydrogenase OS=Escherichia coli (strain K12) GN=aldA PE=1 SV=2	0	FALSE	23.134	15	8	9	8	1	479	52.2	5.15	12.79	8	0	0.685	0.706	0.646	2.201	123210	84458.5	87032.2	79582.1	271132
High	Master Protein	P0A715	2-dehydro-3-deoxyphosphooctonate aldolase OS=Escherichia coli (strain K12) GN=kdsA PE=1 SV=1	0	FALSE	23.099	20	6	18	6	1	284	30.8	6.8	32.71	6	0	0.62	0.558	1.296	1.423	415605	257489	231746	538810	591461
High	Master Protein	P0A805	Ribosome-recycling factor OS=Escherichia coli (strain K12) GN=frr PE=1 SV=1	0	FALSE	23.05	28	8	51	8	1	185	20.6	6.89	101.02	8	0	1.54	1.284	1.282	0.913	5.50514e+06	8.48062e+06	7.06898e+06	7.05735e+06	5.02431e+06
High	Master Protein	P0A7M6	50S ribosomal protein L29 OS=Escherichia coli (strain K12) GN=rpmC PE=1 SV=1	0	FALSE	23.033	43	3	61	3	1	63	7.3	9.99	174.31	3	0	0.799	0.783	0.681	0.785	4.09347e+06	3.27046e+06	3.20695e+06	2.78809e+06	3.21357e+06
High	Master Protein	P0AF50	Uncharacterized protein yjbR OS=Escherichia coli (strain K12) GN=yjbR PE=1 SV=1	0	FALSE	23.03	26	3	37	3	1	118	13.5	6.52	53.54	3	0	2.703	3.896	1.932	1.062	655311	1.77134e+06	2.55298e+06	1.2659e+06	696075
High	Master Protein	P25526	Succinate-semialdehyde dehydrogenase [NADP+] GabD OS=Escherichia coli (strain K12) GN=gabD PE=1 SV=1	0	FALSE	22.981	14	6	10	6	1	482	51.7	5.6	16.82	6	0	0.39	0.803	0.62	0.553	469915	183077	377370	291256	260069
High	Master Protein	P0ADX1	Protein yhfA OS=Escherichia coli (strain K12) GN=yhfA PE=1 SV=1	0	FALSE	22.97	25	3	9	3	1	134	14.5	5.81	16.37	3	0	1.298	1.105	0.62	0.955	575799	747273	636312	357156	549656
High	Master Protein	P32662	Phosphoglycolate phosphatase OS=Escherichia coli (strain K12) GN=gph PE=1 SV=1	0	FALSE	22.887	14	3	8	3	1	252	27.4	4.72	11.53	3	0	1.148	0.762	0.391	1.024	67568.3	77586	51468.4	26404.7	69177.5
High	Master Protein	P64429	Uncharacterized protein ypfJ OS=Escherichia coli (strain K12) GN=ypfJ PE=4 SV=1	0	FALSE	22.841	20	5	9	5	1	287	31.4	5.9	17.95	5	0	1.38	1.346	0.664	0.658	186953	258030	251690	124150	122929
High	Master Protein	P39353	Uncharacterized oxidoreductase yjhC OS=Escherichia coli (strain K12) GN=yjhC PE=3 SV=2	0	FALSE	22.788	14	5	8	5	1	372	41.4	6.57	20.87	5	0	4.765	0.821	0.946	1.055	96099.8	457934	78862.7	90938.6	101367
High	Master Protein	P30126	3-isopropylmalate dehydratase small subunit OS=Escherichia coli (strain K12) GN=leuD PE=1 SV=3	0	FALSE	22.775	20	4	17	4	1	201	22.5	5.39	35.42	4	0	0.98	0.881	0.571	0.805	2.38289e+06	2.33507e+06	2.10048e+06	1.35992e+06	1.91843e+06
High	Master Protein	P0AAI5	3-oxoacyl-[acyl-carrier-protein] synthase 2 OS=Escherichia coli (strain K12) GN=fabF PE=1 SV=2	0	FALSE	22.714	15	5	10	5	1	413	43	6.09	18.29	5	0	0.84	0.988	1.591	1.156	314930	264473	311133	500969	363986
High	Master Protein	P0A7X6	Ribosome maturation factor rimM OS=Escherichia coli (strain K12) GN=rimM PE=1 SV=1	0	FALSE	22.707	25	5	16	5	1	182	20.6	4.81	23.61	5	0	1.153	1.303	0.701	1	3.70216e+06	4.26807e+06	4.82566e+06	2.59698e+06	3.70091e+06
High	Master Protein	P0AG16	Amidophosphoribosyltransferase OS=Escherichia coli (strain K12) GN=purF PE=1 SV=2	0	FALSE	22.659	15	6	8	6	1	505	56.5	5.52	22.08	6	0	1.119	0.565	0.884	1.397	181762	203478	102706	160656	253928
High	Master Protein	P0A887	Ubiquinone/menaquinone biosynthesis methyltransferase ubiE OS=Escherichia coli (strain K12) GN=ubiE PE=1 SV=1	0	FALSE	22.598	19	4	8	4	1	251	28.1	7.99	8.65	4	0	0.701	0.709	1.069	1.386	80932.1	56708.9	57406.7	86541.5	112162
High	Master Protein	P0A6H1	ATP-dependent Clp protease ATP-binding subunit ClpX OS=Escherichia coli (strain K12) GN=clpX PE=1 SV=2	0	FALSE	22.546	15	6	18	6	1	424	46.3	5.35	27.57	6	0	0.679	0.66	0.764	0.911	188054	127603	124119	143765	171379
High	Master Protein	P0A6F9	10 kDa chaperonin OS=Escherichia coli (strain K12) GN=groS PE=1 SV=1	0	FALSE	22.533	34	3	29	3	1	97	10.4	5.24	87.91	3	0	1.648	1.641	0.762	1.166	1.21725e+06	2.00601e+06	1.99811e+06	928033	1.41961e+06
High	Master Protein	P63224	Phosphoheptose isomerase OS=Escherichia coli (strain K12) GN=gmhA PE=1 SV=1	0	FALSE	22.45	21	5	52	5	1	192	20.8	6.42	104.11	5	0	1.265	1.529	0.716	1.264	6.80483e+06	8.60529e+06	1.04047e+07	4.87508e+06	8.60351e+06
High	Master Protein	P23893	Glutamate-1-semialdehyde 2,1-aminomutase OS=Escherichia coli (strain K12) GN=hemL PE=1 SV=2	0	FALSE	22.439	12	4	7	4	1	426	45.3	4.84	9.88	4	0	1.185	0.605	1.924	1.743	176006	208572	106556	338597	306755
High	Master Protein	P31697	Chaperone protein fimC OS=Escherichia coli (strain K12) GN=fimC PE=1 SV=3	0	FALSE	22.432	14	3	7	3	1	241	26.7	9.33	16.27	3	0	1.045	0.815	3.02	1.437	148803	155518	121223	449378	213902
High	Master Protein	P37690	Murein hydrolase activator EnvC OS=Escherichia coli (strain K12) GN=envC PE=1 SV=2	0	FALSE	22.391	17	7	12	7	1	419	46.6	9.91	11.65	7	0	0.932	1.188	0.967	1.138	301728	281238	358449	291823	343440
High	Master Protein	P04391	Ornithine carbamoyltransferase chain I OS=Escherichia coli (strain K12) GN=argI PE=1 SV=3	0	FALSE	22.38	19	5	13	5	1	334	36.9	5.68	26.04	5	0	0.678	0.536	0.77	1.266	244623	165921	131045	188238	309808
High	Master Protein	P0AEG6	Thiol:disulfide interchange protein DsbC OS=Escherichia coli (strain K12) GN=dsbC PE=1 SV=1	0	FALSE	22.369	21	3	10	3	1	236	25.6	6.79	22.99	3	0	1.171	1.079	0.53	0.875	113701	133103	122720	60263.6	99544.4
High	Master Protein	P04693	Aromatic-amino-acid aminotransferase OS=Escherichia coli (strain K12) GN=tyrB PE=1 SV=1	0	FALSE	22.367	16	6	10	6	1	397	43.5	5.48	16.33	6	0	0.863	0.672	2.691	2.391	668016	576458	449028	1.79763e+06	1.59747e+06
High	Master Protein	P0A8X2	Protein yceI OS=Escherichia coli (strain K12) GN=yceI PE=1 SV=1	0	FALSE	22.349	30	5	8	5	1	191	20.9	5.91	15.11	5	0	2.158	1.059	1.524	1.176	1.48677e+06	3.20777e+06	1.57487e+06	2.26607e+06	1.74866e+06
High	Master Protein	P00561	Bifunctional aspartokinase/homoserine dehydrogenase 1 OS=Escherichia coli (strain K12) GN=thrA PE=1 SV=2	0	FALSE	22.265	6	5	10	4	1	820	89.1	5.68	10.39	5	1	0.701	0.433	1.222	1.53	122117	85543.4	52928.8	149175	186834
High	Master Protein	P0A7B8	ATP-dependent protease subunit HslV OS=Escherichia coli (strain K12) GN=hslV PE=1 SV=2	0	FALSE	22.26	22	3	5	3	1	176	19.1	6.39	8.46	3	0	0.769	0.984	0.601	0.697	202056	155360	198726	121417	140791
High	Master Protein	P0AFL3	Peptidyl-prolyl cis-trans isomerase A OS=Escherichia coli (strain K12) GN=ppiA PE=1 SV=1	0	FALSE	22.258	22	4	24	3	1	190	20.4	8.85	51.61	4	0	1.711	0.722	0.332	1.311	797614	1.36457e+06	575605	264568	1.04582e+06
High	Master Protein	P0C8J8	D-tagatose-1,6-bisphosphate aldolase subunit gatZ OS=Escherichia coli (strain K12) GN=gatZ PE=1 SV=1	0	FALSE	22.255	15	7	17	7	1	420	47.1	5.77	34.84	7	0	0.629	0.506	0.58	2.38	441384	277783	223267	256053	1.05045e+06
High	Master Protein	P0AG27	Uncharacterized protein yibN OS=Escherichia coli (strain K12) GN=yibN PE=1 SV=1	0	FALSE	22.159	33	4	6	4	1	143	15.6	9.33	15.66	4	0	0.676	0.728	0.879	1.992	134535	90988.9	98003.1	118295	267949
High	Master Protein	P0A9L5	Peptidyl-prolyl cis-trans isomerase C OS=Escherichia coli (strain K12) GN=ppiC PE=1 SV=2	0	FALSE	22.148	49	5	29	4	1	93	10.2	9.14	53.97	5	0	1.533	0.943	0.693	1.121	629069	964551	593214	435909	704935
High	Master Protein	P33644	Laccase domain protein yfiH OS=Escherichia coli (strain K12) GN=yfiH PE=1 SV=1	0	FALSE	22.12	21	5	14	5	1	243	26.3	6.67	25.54	5	0	1.262	1.311	0.801	0.907	147063	185587	192843	117848	133384
High	Master Protein	P30871	Uncharacterized protein ygiF OS=Escherichia coli (strain K12) GN=ygiF PE=4 SV=1	0	FALSE	22.101	10	4	9	4	1	433	48.4	6.13	16.49	4	0	1.181	1.346	0.852	1.338	120644	142513	162389	102778	161418
High	Master Protein	P32684	Ribosomal large subunit pseudouridine synthase F OS=Escherichia coli (strain K12) GN=rluF PE=1 SV=1	0	FALSE	22.069	24	6	8	6	1	290	32.5	9.67	12.12	6	0	3.433	1.3	1.385	1.378	89922.1	308668	116911	124546	123899
High	Master Protein	P0AAX8	Probable L,D-transpeptidase YbiS OS=Escherichia coli (strain K12) GN=ybiS PE=1 SV=1	0	FALSE	22.054	18	6	12	5	1	306	33.3	6.4	23.86	6	0	1.478	0.984	0.662	1.186	696799	1.03003e+06	685576	461003	826634
High	Master Protein	P37759	dTDP-glucose 4,6-dehydratase 1 OS=Escherichia coli (strain K12) GN=rfbB PE=3 SV=2	0	FALSE	21.944	17	6	7	6	1	361	40.5	5.77	16.23	6	0	0.585	0.698	1.272	1.517	528690	309287	369047	672527	802029
High	Master Protein	P33219	Protein yebF OS=Escherichia coli (strain K12) GN=yebF PE=1 SV=2	0	FALSE	21.892	37	6	28	6	1	118	13	8.62	50.56	6	0	0.668	0.988	0.594	0.475	1.24609e+06	832224	1.23056e+06	739678	592400
High	Master Protein	P00894	Acetolactate synthase isozyme 3 small subunit OS=Escherichia coli (strain K12) GN=ilvH PE=1 SV=3	0	FALSE	21.842	34	6	12	6	1	163	18	8.43	18.88	6	0	1.355	0.759	1.584	1	275809	373678	209320	436883	275816
High	Master Protein	P0AGG2	Acyl-CoA thioesterase 2 OS=Escherichia coli (strain K12) GN=tesB PE=1 SV=2	0	FALSE	21.802	15	4	17	4	1	286	31.9	6.67	28.35	4	0	0.895	1.106	0.235	0.777	1.25748e+06	1.12559e+06	1.39045e+06	295476	977266
High	Master Protein	P24182	Biotin carboxylase OS=Escherichia coli (strain K12) GN=accC PE=1 SV=2	0	FALSE	21.763	15	7	7	7	1	449	49.3	7.11	17.43	7	0	0.457	0.589	0.831	1.351	620879	283684	365948	516253	838870
High	Master Protein	P25745	tRNA-specific 2-thiouridylase mnmA OS=Escherichia coli (strain K12) GN=mnmA PE=1 SV=4	0	FALSE	21.739	13	5	11	5	1	368	40.9	5.06	27.74	5	0	1.559	0.878	0.552	0.976	1.17416e+06	1.83053e+06	1.03048e+06	648547	1.14602e+06
High	Master Protein	Q47147	Putative glutamine amidotransferase yafJ OS=Escherichia coli (strain K12) GN=yafJ PE=4 SV=1	0	FALSE	21.727	23	6	9	6	1	255	28.6	7.96	12.73	6	0	1.584	1.474	0.785	0.935	252337	399648	371995	198099	236014
High	Master Protein	P0AG18	N5-carboxyaminoimidazole ribonucleotide mutase OS=Escherichia coli (strain K12) GN=purE PE=1 SV=2	0	FALSE	21.723	22	3	12	3	1	169	17.8	6.52	28.29	3	0	0.776	0.683	0.365	0.878	810683	629445	553935	295747	711901
High	Master Protein	P00960	Glycyl-tRNA synthetase alpha subunit OS=Escherichia coli (strain K12) GN=glyQ PE=1 SV=2	0	FALSE	21.71	16	4	12	4	1	303	34.8	5	27.18	4	0	0.928	0.814	1.374	1.105	214843	199322	174962	295222	237306
High	Master Protein	P31663	Pantothenate synthetase OS=Escherichia coli (strain K12) GN=panC PE=1 SV=1	0	FALSE	21.675	15	5	22	5	1	283	31.6	6.28	18.76	5	0	1.258	1.219	1.654	1.049	265851	334413	324150	439796	278901
High	Master Protein	P69829	Nitrogen regulatory protein OS=Escherichia coli (strain K12) GN=ptsN PE=1 SV=1	0	FALSE	21.639	26	3	6	3	1	163	17.9	5.86	12.85	3	0	1.051	0.901	0.723	0.953	107967	113450	97237.6	78107.2	102905
High	Master Protein	P0A8P3	Probable Fe(2+)-trafficking protein OS=Escherichia coli (strain K12) GN=yggX PE=1 SV=2	0	FALSE	21.616	46	5	37	5	1	91	10.9	6.3	57.58	5	0	1.779	1.448	0.669	1.154	923030	1.64172e+06	1.3363e+06	617320	1.0653e+06
High	Master Protein	P29131	Cell division protein FtsN OS=Escherichia coli (strain K12) GN=ftsN PE=1 SV=3	0	FALSE	21.462	17	5	11	5	1	319	35.8	10.17	16.29	5	0	1.206	1.189	1.181	0.882	183344	221157	217988	216472	161659
High	Master Protein	P76569	Uncharacterized protein YfgD OS=Escherichia coli (strain K12) GN=yfgD PE=1 SV=1	0	FALSE	21.288	29	4	31	4	1	119	13.4	6.14	45.56	4	0	1.102	1.3	0.8	1.047	1.25771e+06	1.38636e+06	1.63472e+06	1.00656e+06	1.31699e+06
High	Master Protein	P0AEK2	3-oxoacyl-[acyl-carrier-protein] reductase FabG OS=Escherichia coli (strain K12) GN=fabG PE=1 SV=1	0	FALSE	21.163	23	5	28	5	1	244	25.5	7.42	36.45	5	0	1.066	0.683	0.608	1.057	4.5147e+06	4.81177e+06	3.0854e+06	2.74347e+06	4.77034e+06
High	Master Protein	P0AGJ5	Uncharacterized tRNA/rRNA methyltransferase YfiF OS=Escherichia coli (strain K12) GN=yfiF PE=3 SV=1	0	FALSE	21.119	26	7	16	7	1	345	37.8	8.78	9.2	7	0	1.355	1.395	1.074	1.09	151974	205953	211957	163255	165580
High	Master Protein	P0A6X7	Integration host factor subunit alpha OS=Escherichia coli (strain K12) GN=ihfA PE=1 SV=1	0	FALSE	21.106	36	5	39	5	1	99	11.3	9.35	92.67	5	0	1.279	1.682	0.584	0.589	3.16331e+06	4.04555e+06	5.3196e+06	1.84805e+06	1.86419e+06
High	Master Protein	P0ADY3	50S ribosomal protein L14 OS=Escherichia coli (strain K12) GN=rplN PE=1 SV=1	0	FALSE	21.062	38	7	59	7	1	123	13.5	10.42	71.04	7	0	0.778	0.737	0.963	1.171	1.40618e+06	1.09358e+06	1.03588e+06	1.35471e+06	1.64612e+06
High	Master Protein	P0A7B5	Glutamate 5-kinase OS=Escherichia coli (strain K12) GN=proB PE=1 SV=1	0	FALSE	21.034	20	7	10	7	1	367	39	6.54	15.39	7	0	0.853	0.903	1.015	1.102	167977	143310	151698	170549	185101
High	Master Protein	P32695	tRNA-dihydrouridine synthase A OS=Escherichia coli (strain K12) GN=dusA PE=3 SV=3	0	FALSE	20.984	15	4	9	4	1	330	36.8	6.52	22.23	4	0	2.147	1.029	0.935	1.046	232250	498708	238976	217091	242919
High	Master Protein	P62620	4-hydroxy-3-methylbut-2-en-1-yl diphosphate synthase OS=Escherichia coli (strain K12) GN=ispG PE=1 SV=1	0	FALSE	20.942	14	5	13	5	1	372	40.7	6.21	25.25	5	0	0.933	1.006	1.311	1.276	336918	314207	339039	441552	429805
High	Master Protein	P24251	Sigma factor-binding protein crl OS=Escherichia coli (strain K12) GN=crl PE=1 SV=5	0	FALSE	20.925	23	3	16	3	1	133	15.6	6.79	18.63	3	0	0.409	0.436	0.241	1.375	846417	346375	369102	204273	1.16423e+06
High	Master Protein	P76658	Bifunctional protein hldE OS=Escherichia coli (strain K12) GN=hldE PE=1 SV=1	0	FALSE	20.911	10	4	7	4	1	477	51	5.41	15.36	4	0	1.417	0.686	0.843	1.571	560670	794738	384461	472517	880837
High	Master Protein	P00963	Aspartate--ammonia ligase OS=Escherichia coli (strain K12) GN=asnA PE=1 SV=1	0	FALSE	20.827	12	3	8	3	1	330	36.6	5.76	17.25	3	0	0.561	0.285	0.336	1.117	193736	108594	55156.1	65141.7	216495
High	Master Protein	P15877	Quinoprotein glucose dehydrogenase OS=Escherichia coli (strain K12) GN=gcd PE=1 SV=3	0	FALSE	20.827	7	5	8	5	1	796	86.7	5.62	13.01	5	0	0.836	0.578	1.013	0.936	243701	203850	140818	246902	228141
High	Master Protein	P0A9L8	Pyrroline-5-carboxylate reductase OS=Escherichia coli (strain K12) GN=proC PE=1 SV=1	0	FALSE	20.818	17	4	5	4	1	269	28.1	5.9	12.95	4	0	0.946	0.779	1.095	1.242	181580	171796	141496	198913	225536
High	Master Protein	P0A6R0	3-oxoacyl-[acyl-carrier-protein] synthase 3 OS=Escherichia coli (strain K12) GN=fabH PE=1 SV=1	0	FALSE	20.793	14	3	10	3	1	317	33.5	5.25	16.28	3	0	0.8	0.982	0.718	0.939	139486	111552	136930	100204	130961
High	Master Protein	P76014	PTS-dependent dihydroxyacetone kinase, ADP-binding subunit dhaL OS=Escherichia coli (strain K12) GN=dhaL PE=1 SV=3	0	FALSE	20.79	25	6	17	6	1	210	22.6	5.41	21.51	6	0	0.088	1.026	0.628	1.166	6.13873e+06	538032	6.29953e+06	3.8526e+06	7.15764e+06
High	Master Protein	P06983	Porphobilinogen deaminase OS=Escherichia coli (strain K12) GN=hemC PE=1 SV=2	0	FALSE	20.779	21	5	8	5	1	313	33.8	5.47	16.46	5	0	1.406	1.107	1.226	1.214	212674	299111	235384	260731	258229
High	Master Protein	P69786	PTS system glucose-specific EIICB component OS=Escherichia coli (strain K12) GN=ptsG PE=1 SV=1	0	FALSE	20.727	11	4	8	4	1	477	50.6	8.65	28.08	4	0	0.495	0.318	0.461	1.376	313884	155481	99675	144651	432053
High	Master Protein	P0A972	Cold shock-like protein CspE OS=Escherichia coli (strain K12) GN=cspE PE=1 SV=2	0	FALSE	20.722	64	5	54	4	1	69	7.5	8.54	72.43	5	1	0.761	0.983	0.27	0.842	2.60538e+06	1.98148e+06	2.56093e+06	702982	2.19368e+06
High	Master Protein	P32157	Protein yiiM OS=Escherichia coli (strain K12) GN=yiiM PE=1 SV=2	0	FALSE	20.718	20	4	12	4	1	224	25.3	6.06	21.52	4	0	1.966	2.295	0.848	1.015	779665	1.5325e+06	1.78942e+06	660939	791158
High	Master Protein	P39173	Putative glucose-6-phosphate 1-epimerase OS=Escherichia coli (strain K12) GN=yeaD PE=1 SV=2	0	FALSE	20.661	17	5	17	5	1	294	32.6	6.34	18.11	5	0	0.958	0.839	0.927	1.237	334358	320275	280599	310027	413611
High	Master Protein	P0A6D3	3-phosphoshikimate 1-carboxyvinyltransferase OS=Escherichia coli (strain K12) GN=aroA PE=1 SV=1	0	FALSE	20.626	13	5	6	5	1	427	46.1	5.59	14.12	5	0	0.641	0.59	1.013	1.561	182434	116987	107707	184825	284761
High	Master Protein	P25519	GTPase HflX OS=Escherichia coli (strain K12) GN=hflX PE=1 SV=3	0	FALSE	20.621	10	4	8	4	1	426	48.3	5.99	21.94	4	0	1.925	1.35	1.477	1.665	102443	197213	138324	151277	170516
High	Master Protein	P0AEZ9	Molybdenum cofactor biosynthesis protein B OS=Escherichia coli (strain K12) GN=moaB PE=1 SV=2	0	FALSE	20.607	16	3	48	3	1	170	18.7	6.1	63.81	3	0	2.168	2.726	1.08	0.908	1.08929e+06	2.36192e+06	2.96966e+06	1.17659e+06	989145
High	Master Protein	P0A8H6	Der GTPase-activating protein YihI OS=Escherichia coli (strain K12) GN=yihI PE=1 SV=1	0	FALSE	20.582	27	5	11	5	1	169	19	6.83	17.91	5	0	1.406	1.605	0.604	0.839	258895	363983	415508	156398	217304
High	Master Protein	P0A722	Acyl-[acyl-carrier-protein]--UDP-N-acetylglucosamine O-acyltransferase OS=Escherichia coli (strain K12) GN=lpxA PE=1 SV=1	0	FALSE	20.504	16	5	36	5	1	262	28.1	7.12	37.02	5	0	2.346	1.552	1.26	0.942	1.17934e+06	2.76685e+06	1.83007e+06	1.48655e+06	1.11148e+06
High	Master Protein	P23827	Ecotin OS=Escherichia coli (strain K12) GN=eco PE=1 SV=1	0	FALSE	20.497	18	3	8	3	1	162	18.2	7.12	17.32	3	0	2.457	1.703	0.751	1.07	198848	488630	338574	149357	212785
High	Master Protein	P12994	UPF0098 protein ybhB OS=Escherichia coli (strain K12) GN=ybhB PE=1 SV=2	0	FALSE	20.485	32	4	7	4	1	158	17.1	5.66	9.09	4	0	1.229	2.41	0.719	0.788	226849	278713	546595	163006	178684
High	Master Protein	P0A8W5	UPF0301 protein yqgE OS=Escherichia coli (strain K12) GN=yqgE PE=1 SV=1	0	FALSE	20.466	18	3	12	3	1	187	20.7	5.57	19.78	3	0	0.915	1.219	1.076	1.254	180545	165141	220047	194284	226359
High	Master Protein	P0A9K3	PhoH-like protein OS=Escherichia coli (strain K12) GN=ybeZ PE=1 SV=2	0	FALSE	20.398	12	4	18	4	1	346	39	5.97	37.11	4	0	0.68	0.984	0.642	0.977	1.4047e+06	955334	1.382e+06	901262	1.37216e+06
High	Master Protein	P75960	NAD-dependent deacetylase OS=Escherichia coli (strain K12) GN=cobB PE=1 SV=2	0	FALSE	20.369	20	3	12	3	1	242	26.7	5.71	14.3	3	0	0.928	0.951	1.41	1.053	41850	38833.2	39783.7	59012.9	44067.4
High	Master Protein	P0A6V1	Glucose-1-phosphate adenylyltransferase OS=Escherichia coli (strain K12) GN=glgC PE=1 SV=2	0	FALSE	20.364	9	4	13	4	1	431	48.7	6.14	27.53	4	0	0.415	1.332	1.364	0.911	306623	127114	408515	418083	279447
High	Master Protein	P0AGJ9	Tyrosyl-tRNA synthetase OS=Escherichia coli (strain K12) GN=tyrS PE=1 SV=2	0	FALSE	20.276	9	3	6	3	1	424	47.5	5.81	22.91	3	0	0.911	1.09	1.316	1.197	123976	112895	135188	163211	148392
High	Master Protein	P37051	Formyltetrahydrofolate deformylase OS=Escherichia coli (strain K12) GN=purU PE=1 SV=1	0	FALSE	20.269	15	5	19	5	1	280	31.9	7.01	38.24	5	0	0.468	0.674	0.729	0.974	494109	231261	333026	360411	481383
High	Master Protein	P0AB61	Protein yciN OS=Escherichia coli (strain K12) GN=yciN PE=1 SV=1	0	FALSE	20.236	40	4	23	4	1	83	9.4	5.73	34.57	4	0	2.555	1.749	0.562	0.95	449172	1.14746e+06	785551	252254	426924
High	Master Protein	P33643	Ribosomal large subunit pseudouridine synthase D OS=Escherichia coli (strain K12) GN=rluD PE=1 SV=4	0	FALSE	20.222	18	6	8	6	1	326	37.1	6.81	12.34	6	0	0.98	1.201	0.604	0.812	988166	968134	1.1868e+06	596484	801927
High	Master Protein	P0ABJ9	Cytochrome d ubiquinol oxidase subunit 1 OS=Escherichia coli (strain K12) GN=cydA PE=1 SV=1	0	FALSE	20.187	10	6	10	6	1	522	58.2	6.81	7.01	6	0	0.686	0.73	1.957	1.222	213325	146351	155672	417520	260789
High	Master Protein	P0A8R0	Regulator of ribonuclease activity A OS=Escherichia coli (strain K12) GN=rraA PE=1 SV=1	0	FALSE	20.167	14	2	34	2	1	161	17.4	4.2	59.48	2	0	2.046	2.562	0.965	0.863	1.08387e+06	2.2172e+06	2.77705e+06	1.04565e+06	934961
High	Master Protein	P06999	6-phosphofructokinase isozyme 2 OS=Escherichia coli (strain K12) GN=pfkB PE=1 SV=2	0	FALSE	20.089	15	5	13	5	1	309	32.4	5.36	21.92	5	0	0.9	1.714	1.799	0.889	341835	307668	585940	614866	303918
High	Master Protein	P0A780	N utilization substance protein B OS=Escherichia coli (strain K12) GN=nusB PE=1 SV=1	0	FALSE	19.982	19	4	17	4	1	139	15.7	7.18	33.05	4	0	1.174	0.917	0.618	0.986	368330	432538	337588	227536	363286
High	Master Protein	P0ADZ0	50S ribosomal protein L23 OS=Escherichia coli (strain K12) GN=rplW PE=1 SV=1	0	FALSE	19.981	28	5	52	5	1	100	11.2	9.94	79.06	5	0	0.914	0.746	0.516	0.962	2.72896e+06	2.49333e+06	2.03492e+06	1.40754e+06	2.62591e+06
High	Master Protein	P16456	Selenide, water dikinase OS=Escherichia coli (strain K12) GN=selD PE=1 SV=1	0	FALSE	19.972	20	6	16	6	1	347	36.7	5.43	27.68	6	0	0.698	0.683	0.865	1.11	250534	174873	171015	216598	277989
High	Master Protein	P0AC55	Nitrogen regulatory protein P-II 2 OS=Escherichia coli (strain K12) GN=glnK PE=1 SV=1	0	FALSE	19.971	38	4	7	4	1	112	12.3	6.13	13.48	4	0	0.338	0.202	0.853	0.704	319641	107993	64693.4	272688	225170
High	Master Protein	P76578	Uncharacterized lipoprotein yfhM OS=Escherichia coli (strain K12) GN=yfhM PE=4 SV=1	0	FALSE	19.963	3	5	8	5	1	1653	181.5	5.43	10.73	5	0	0.701	0.975	1.155	1.416	32920.5	23065.3	32112.8	38014.2	46621
High	Master Protein	P25524	Cytosine deaminase OS=Escherichia coli (strain K12) GN=codA PE=1 SV=3	0	FALSE	19.94	13	6	13	6	1	427	47.6	6.15	25.16	6	0	0.223	0.346	0.486	0.813	342866	76630.1	118601	166755	278702
High	Master Protein	P0A877	Tryptophan synthase alpha chain OS=Escherichia coli (strain K12) GN=trpA PE=1 SV=1	0	FALSE	19.905	16	5	21	5	1	268	28.7	5.48	54.38	5	0	0.429	0.404	0.487	1.299	4.72246e+06	2.02742e+06	1.90853e+06	2.29809e+06	6.13636e+06
High	Master Protein	P37666	Glyoxylate/hydroxypyruvate reductase B OS=Escherichia coli (strain K12) GN=ghrB PE=1 SV=3	0	FALSE	19.859	13	4	13	4	1	324	35.4	5.82	28.26	4	0	1.01	1.007	1.34	1.945	384713	388438	387291	515473	748191
High	Master Protein	Q46857	2,5-diketo-D-gluconic acid reductase A OS=Escherichia coli (strain K12) GN=dkgA PE=1 SV=3	0	FALSE	19.811	19	5	7	5	1	275	31.1	6.46	22.02	5	0	0.671	1.669	1.108	0.452	914551	613710	1.52657e+06	1.01313e+06	413382
High	Master Protein	P08622	Chaperone protein DnaJ OS=Escherichia coli (strain K12) GN=dnaJ PE=1 SV=3	0	FALSE	19.799	13	5	14	5	1	376	41.1	7.84	23.9	5	0	1.12	0.882	1.268	0.938	428400	479841	378025	543095	401652
High	Master Protein	P22731	High-affinity branched-chain amino acid transport ATP-binding protein LivF OS=Escherichia coli (strain K12) GN=livF PE=1 SV=2	0	FALSE	19.793	16	4	7	4	1	237	26.3	5.87	16.52	4	0	0.65	0.698	1.119	1.332	170940	111185	119344	191233	227770
High	Master Protein	P0A7A2	Probable phosphoglycerate mutase gpmB OS=Escherichia coli (strain K12) GN=gpmB PE=3 SV=1	0	FALSE	19.7	20	4	7	4	1	215	24.1	5.66	12.65	4	0	1.86	0.967	1.302	1.113	175037	325618	169314	227852	194860
High	Master Protein	P08178	Phosphoribosylformylglycinamidine cyclo-ligase OS=Escherichia coli (strain K12) GN=purM PE=1 SV=3	0	FALSE	19.696	9	3	35	3	1	345	36.8	4.96	78.38	3	0	1.194	0.634	0.841	1.48	655243	782073	415365	550820	969963
High	Master Protein	P11875	Arginyl-tRNA synthetase OS=Escherichia coli (strain K12) GN=argS PE=1 SV=1	0	FALSE	19.576	8	5	8	5	1	577	64.6	5.49	15.63	5	0	0.849	0.742	1.117	1.27	229722	194920	170384	256707	291750
High	Master Protein	P22188	UDP-N-acetylmuramoyl-L-alanyl-D-glutamate--2,6-diaminopimelate ligase OS=Escherichia coli (strain K12) GN=murE PE=1 SV=2	0	FALSE	19.54	11	4	8	4	1	495	53.3	5.73	16.25	4	0	1.59	0.815	2.25	0.977	109673	174380	89342.6	246780	107116
High	Master Protein	P60595	Imidazole glycerol phosphate synthase subunit HisH OS=Escherichia coli (strain K12) GN=hisH PE=1 SV=1	0	FALSE	19.515	16	3	11	3	1	196	21.6	5.57	16.59	3	0	1.79	0.742	0.926	1.466	959615	1.71803e+06	711653	888650	1.40691e+06
High	Master Protein	P0A8G9	Exodeoxyribonuclease 7 small subunit OS=Escherichia coli (strain K12) GN=xseB PE=1 SV=2	0	FALSE	19.513	35	4	13	4	1	80	8.9	4.41	11.01	4	0	0.916	1.021	0.754	0.793	234901	215192	239855	177130	186198
High	Master Protein	P76402	UPF0339 protein yegP OS=Escherichia coli (strain K12) GN=yegP PE=1 SV=2	0	FALSE	19.501	50	6	11	6	1	110	12	9.44	20.06	6	0	1.012	3.027	0.981	0.441	304087	307875	920455	298436	134101
High	Master Protein	P0ACL2	Exu regulon transcriptional regulator OS=Escherichia coli (strain K12) GN=exuR PE=4 SV=1	0	FALSE	19.495	17	3	3	3	1	258	29.8	5.63	13.19	3	0	1.443	1.148	0.772	1.156	61216.7	88351.2	70253.3	47276.7	70784.5
High	Master Protein	P0ADK0	Uncharacterized protein yiaF OS=Escherichia coli (strain K12) GN=yiaF PE=4 SV=2	0	FALSE	19.268	19	3	5	3	1	236	25.6	6.55	12.42	3	0	0.807	0.807	0.923	1.623	144514	116588	116641	133449	234568
High	Master Protein	P0A6N8	Elongation factor P-like protein OS=Escherichia coli (strain K12) GN=yeiP PE=1 SV=1	0	FALSE	19.227	21	3	27	3	1	190	21.5	5.02	30.96	3	0	0.722	0.82	0.85	0.947	783750	565950	642409	666133	742011
High	Master Protein	P32160	Uncharacterized protein yiiQ OS=Escherichia coli (strain K12) GN=yiiQ PE=4 SV=1	0	FALSE	19.166	17	3	5	3	1	199	21.7	8.91	17.15	3	0	1.031	0.841	0.454	1.071	217091	223775	182567	98526.3	232399
High	Master Protein	P0AF36	Cell division protein ZapB OS=Escherichia coli (strain K12) GN=zapB PE=1 SV=1	0	FALSE	19.136	35	3	43	3	1	81	9.6	4.67	81.3	3	0	1.129	1.73	0.914	0.962	4.18666e+06	4.72571e+06	7.24213e+06	3.82473e+06	4.02829e+06
High	Master Protein	P12758	Uridine phosphorylase OS=Escherichia coli (strain K12) GN=udp PE=1 SV=3	0	FALSE	19.114	20	5	26	5	1	253	27.1	6.21	36.33	5	0	1.083	1.446	0.93	0.878	1.59376e+06	1.72612e+06	2.30445e+06	1.48276e+06	1.39937e+06
High	Master Protein	P06715	Glutathione reductase OS=Escherichia coli (strain K12) GN=gor PE=1 SV=1	0	FALSE	19.093	8	4	8	4	1	450	48.7	6	22.75	4	0	1.235	1.057	0.851	1.556	448950	554555	474359	382148	698654
High	Master Protein	P0ADA3	Murein hydrolase activator NlpD OS=Escherichia coli (strain K12) GN=nlpD PE=1 SV=1	0	FALSE	19.091	11	4	8	4	1	379	40.1	9.51	17.17	4	0	0.83	0.742	0.362	0.71	329365	273354	244512	119113	233984
High	Master Protein	P76536	Uncharacterized protein yfeX OS=Escherichia coli (strain K12) GN=yfeX PE=3 SV=2	0	FALSE	19.059	15	5	5	5	1	299	33	5.54	10.74	5	0	1.716	1.535	1.543	1.181	385283	661091	591355	594503	454982
High	Master Protein	P0A9P6	Cold-shock DEAD box protein A OS=Escherichia coli (strain K12) GN=deaD PE=1 SV=2	0	FALSE	19.046	14	8	9	8	1	629	70.5	8.72	10.15	8	0	0.704	0.787	0.653	0.787	113026	79612.2	88903.3	73783.6	88963
High	Master Protein	P0AGC3	Soluble lytic murein transglycosylase OS=Escherichia coli (strain K12) GN=slt PE=1 SV=1	0	FALSE	19.043	9	6	9	6	1	645	73.3	8.78	10.33	6	0	1.614	1.426	1.813	1.044	183505	296100	261769	332618	191573
High	Master Protein	P76055	tRNA 2-thiocytidine biosynthesis protein TtcA OS=Escherichia coli (strain K12) GN=ttcA PE=1 SV=1	0	FALSE	19.019	15	6	7	6	1	311	35.5	6.33	10.35	6	0	0.491	0.593	0.504	0.982	435949	213851	258379	219610	428047
High	Master Protein	P60340	tRNA pseudouridine synthase B OS=Escherichia coli (strain K12) GN=truB PE=1 SV=1	0	FALSE	18.992	13	4	15	4	1	314	35.1	5.97	23.08	4	0	0.985	1.163	0.827	0.902	125912	123979	146492	104096	113596
High	Master Protein	P0A7C2	LexA repressor OS=Escherichia coli (strain K12) GN=lexA PE=1 SV=1	0	FALSE	18.966	23	5	6	5	1	202	22.3	6.71	12.38	5	0	1.147	0.947	0.935	0.844	232211	266282	219933	217018	196061
High	Master Protein	P0C037	UPF0345 protein yaiE OS=Escherichia coli (strain K12) GN=yaiE PE=3 SV=1	0	FALSE	18.96	23	2	15	2	1	94	10.2	4.5	24.6	2	0	1.228	1.017	0.601	1.036	407126	499896	413871	244630	421805
High	Master Protein	P0ACA3	Stringent starvation protein A OS=Escherichia coli (strain K12) GN=sspA PE=1 SV=2	0	FALSE	18.899	20	4	8	4	1	212	24.3	5.34	14.77	4	0	0.512	0.789	0.757	1.032	117655	60256.6	92773.6	89060.2	121440
High	Master Protein	P0AEN1	NAD(P)H-flavin reductase OS=Escherichia coli (strain K12) GN=fre PE=1 SV=2	0	FALSE	18.868	24	5	10	5	1	233	26.2	5.49	10.54	5	0	1.058	0.787	0.973	1.477	87318.4	92362.6	68738.6	84942.6	129005
High	Master Protein	P0ACM5	Uncharacterized HTH-type transcriptional regulator yegW OS=Escherichia coli (strain K12) GN=yegW PE=1 SV=1	0	FALSE	18.828	15	3	7	3	1	248	28.3	6.65	19.12	3	0	1.603	1.197	0.834	1.123	133053	213280	159254	110925	149353
High	Master Protein	P06610	Vitamin B12 transport periplasmic protein BtuE OS=Escherichia coli (strain K12) GN=btuE PE=3 SV=1	0	FALSE	18.807	25	3	5	3	1	183	20.5	4.91	14.1	3	0	0.833	1.422	0.794	0.574	140604	117104	199958	111588	80671.2
High	Master Protein	P0AD59	Inhibitor of vertebrate lysozyme OS=Escherichia coli (strain K12) GN=ivy PE=1 SV=1	0	FALSE	18.786	25	4	17	4	1	157	16.9	6.77	17.08	4	0	0.792	2.985	0.979	0.746	612810	485429	1.82905e+06	599635	457132
High	Master Protein	P0A8D0	Transcriptional repressor NrdR OS=Escherichia coli (strain K12) GN=nrdR PE=1 SV=1	0	FALSE	18.738	22	4	8	4	1	149	17.2	7.8	12.39	4	0	1.551	1.539	0.908	1.306	99496.1	154314	153106	90314.4	129928
High	Master Protein	P10100	Rare lipoprotein A OS=Escherichia coli (strain K12) GN=rlpA PE=1 SV=1	0	FALSE	18.713	11	5	7	5	1	362	37.5	5.73	17.31	5	0	0.949	0.802	0.961	1.106	314934	298800	252734	302780	348367
High	Master Protein	P0AEI1	(Dimethylallyl)adenosine tRNA methylthiotransferase MiaB OS=Escherichia coli (strain K12) GN=miaB PE=1 SV=1	0	FALSE	18.697	12	5	6	5	1	474	53.6	5.34	13.61	5	0	0.788	0.703	0.763	1.164	150931	118918	106048	115206	175660
High	Master Protein	P21156	Sulfate adenylyltransferase subunit 2 OS=Escherichia coli (strain K12) GN=cysD PE=1 SV=3	0	FALSE	18.69	11	3	11	3	1	302	35.2	8.02	25.33	3	0	0.62	0.451	0.849	1.198	207480	128720	93636.1	176134	248475
High	Master Protein	P77202	Thiol:disulfide interchange protein DsbG OS=Escherichia coli (strain K12) GN=dsbG PE=1 SV=2	0	FALSE	18.667	15	4	7	4	1	248	27.5	8.27	11.33	4	0	1.013	0.925	0.593	0.917	195328	197890	180720	115896	179028
High	Master Protein	P0ADV1	Lipopolysaccharide export system protein lptA OS=Escherichia coli (strain K12) GN=lptA PE=1 SV=1	0	FALSE	18.662	25	6	31	6	1	185	20.1	8.98	83.13	6	0	1.5	1.413	1.159	0.856	1.48665e+06	2.23056e+06	2.1013e+06	1.7225e+06	1.27191e+06
High	Master Protein	P0A7T7	30S ribosomal protein S18 OS=Escherichia coli (strain K12) GN=rpsR PE=1 SV=2	0	FALSE	18.661	35	4	59	4	1	75	9	10.59	80.97	4	0	0.624	0.605	0.693	0.742	7.40076e+06	4.61501e+06	4.47588e+06	5.12962e+06	5.49177e+06
High	Master Protein	P30750	Methionine import ATP-binding protein MetN OS=Escherichia coli (strain K12) GN=metN PE=1 SV=4	0	FALSE	18.587	17	5	9	5	1	343	37.8	6.38	11.6	5	0	1.249	0.462	2.255	1.227	559077	698483	258127	1.26065e+06	685967
High	Master Protein	P07014	Succinate dehydrogenase iron-sulfur subunit OS=Escherichia coli (strain K12) GN=sdhB PE=1 SV=1	0	FALSE	18.56	27	6	16	6	1	238	26.8	6.73	13.45	6	0	0.661	0.486	0.52	1.685	169214	111825	82318.8	87958.9	285195
High	Master Protein	P0A749	UDP-N-acetylglucosamine 1-carboxyvinyltransferase OS=Escherichia coli (strain K12) GN=murA PE=1 SV=1	0	FALSE	18.499	9	4	4	4	1	419	44.8	6.16	10.86	4	0	0.718	1.087	0.977	1.484	298215	214065	324300	291374	442700
High	Master Protein	P68679	30S ribosomal protein S21 OS=Escherichia coli (strain K12) GN=rpsU PE=1 SV=2	0	FALSE	18.464	44	4	16	4	1	71	8.5	11.15	42.69	4	0	1.01	0.883	0.777	0.716	838750	847487	740728	651655	600202
High	Master Protein	P0ACC7	Bifunctional protein GlmU OS=Escherichia coli (strain K12) GN=glmU PE=1 SV=1	0	FALSE	18.462	11	6	9	6	1	456	49.2	6.54	18.45	6	0	0.521	0.697	0.729	1.22	375252	195456	261454	273558	457815
High	Master Protein	P30137	Thiamine-phosphate pyrophosphorylase OS=Escherichia coli (strain K12) GN=thiE PE=1 SV=1	0	FALSE	18.428	15	3	4	3	1	211	23	5.83	9.15	3	0	0.774	0.894	0.772	2.807	60816.3	47076.7	54379.9	46963.1	170690
High	Master Protein	P06988	Histidinol dehydrogenase OS=Escherichia coli (strain K12) GN=hisD PE=1 SV=5	0	FALSE	18.41	9	4	11	4	1	434	46.1	5.17	14.76	4	0	1.051	0.932	1.064	0.954	278714	293056	259825	296655	265864
High	Master Protein	P21338	Ribonuclease I OS=Escherichia coli (strain K12) GN=rna PE=1 SV=1	0	FALSE	18.39	18	5	12	5	1	268	29.6	8.57	22.31	5	0	1.144	0.967	0.76	0.912	442121	505741	427704	335793	403010
High	Master Protein	P0AAI9	Malonyl CoA-acyl carrier protein transacylase OS=Escherichia coli (strain K12) GN=fabD PE=1 SV=2	0	FALSE	18.196	16	5	6	5	1	309	32.4	5.03	10.11	5	0	1.098	0.709	0.693	1.207	170261	186868	120646	117981	205568
High	Master Protein	P0A9H5	Cob(I)yrinic acid a,c-diamide adenosyltransferase OS=Escherichia coli (strain K12) GN=btuR PE=3 SV=1	0	FALSE	18.183	15	3	10	3	1	196	22	6.54	13.62	3	0	1.791	1.261	1.039	1.195	135655	242952	171116	140960	162045
High	Master Protein	P0ADU5	Protein ygiW OS=Escherichia coli (strain K12) GN=ygiW PE=1 SV=1	0	FALSE	18.164	16	3	28	3	1	130	14	5.26	72.33	3	0	1.65	2.541	1.325	0.715	1.07357e+06	1.77185e+06	2.72815e+06	1.42207e+06	767780
High	Master Protein	P61517	Carbonic anhydrase 2 OS=Escherichia coli (strain K12) GN=can PE=1 SV=1	0	FALSE	18.151	21	4	27	4	1	220	25.1	6.65	51.64	4	0	1.008	0.593	2.769	1.388	337694	340549	200391	934943	468559
High	Master Protein	P39199	50S ribosomal protein L3 glutamine methyltransferase OS=Escherichia coli (strain K12) GN=prmB PE=1 SV=3	0	FALSE	18.146	11	4	6	4	1	310	35	4.77	11.37	4	0	0.823	0.803	1.447	1.056	189560	155972	152296	274264	200126
High	Master Protein	P0ADY7	50S ribosomal protein L16 OS=Escherichia coli (strain K12) GN=rplP PE=1 SV=1	0	FALSE	18.099	32	4	29	4	1	136	15.3	11.22	37.81	4	0	0.817	0.69	0.478	1.066	580007	473844	400308	277346	618226
High	Master Protein	P0AD57	Octaprenyl-diphosphate synthase OS=Escherichia coli (strain K12) GN=ispB PE=1 SV=1	0	FALSE	18.059	14	4	10	4	1	323	35.2	4.81	12.87	4	0	0.758	0.819	0.603	1.44	50937.6	38594.5	41701.3	30702.6	73368.2
High	Master Protein	P36979	Ribosomal RNA large subunit methyltransferase N OS=Escherichia coli (strain K12) GN=rlmN PE=1 SV=1	0	FALSE	18.047	12	5	6	5	1	384	43.1	6.99	15.51	5	0	0.586	0.703	0.57	1.071	423243	248184	297642	241441	453321
High	Master Protein	P14175	Glycine betaine/L-proline transport ATP-binding protein ProV OS=Escherichia coli (strain K12) GN=proV PE=1 SV=1	0	FALSE	18.021	11	5	7	5	1	400	44.1	5.57	10.1	5	0	0.49	0.358	0.645	0.761	282828	138602	101250	182546	215093
High	Master Protein	P30177	Uncharacterized protein ybiB OS=Escherichia coli (strain K12) GN=ybiB PE=3 SV=1	0	FALSE	17.982	11	3	5	3	1	320	35	6.86	9.89	3	0	0.623	1.077	1.569	1	125607	78215.1	135222	197109	125624
High	Master Protein	P0AA43	Ribosomal small subunit pseudouridine synthase A OS=Escherichia coli (strain K12) GN=rsuA PE=1 SV=1	0	FALSE	17.979	18	4	13	4	1	231	25.8	6.18	29.3	4	0	0.779	1.141	0.49	0.735	900228	701148	1.02714e+06	440990	661811
High	Master Protein	P0AE78	Magnesium and cobalt efflux protein CorC OS=Escherichia coli (strain K12) GN=corC PE=3 SV=1	0	FALSE	17.975	15	6	14	6	1	292	33.3	4.7	40.23	6	0	0.751	1.027	0.921	0.95	519625	390448	533854	478795	493654
High	Master Protein	P0AG80	sn-glycerol-3-phosphate-binding periplasmic protein ugpB OS=Escherichia coli (strain K12) GN=ugpB PE=3 SV=1	0	FALSE	17.901	12	5	8	5	1	438	48.4	6.73	9.77	5	0	0.488	0.533	0.453	0.495	228176	111299	121727	103459	112938
High	Master Protein	P07762	1,4-alpha-glucan branching enzyme GlgB OS=Escherichia coli (strain K12) GN=glgB PE=1 SV=1	0	FALSE	17.893	6	5	5	5	1	728	84.3	6.37	11.31	5	0	0.857	1.491	1.765	1.392	135651	116248	202239	239483	188836
High	Master Protein	P0AEZ3	Septum site-determining protein MinD OS=Escherichia coli (strain K12) GN=minD PE=1 SV=2	0	FALSE	17.884	14	4	35	4	1	270	29.6	5.38	74.09	4	0	0.991	0.929	1.098	1.307	677088	671015	629121	743159	884995
High	Master Protein	P0AF63	HTH-type transcriptional repressor NsrR OS=Escherichia coli (strain K12) GN=nsrR PE=1 SV=1	0	FALSE	17.833	17	2	5	2	1	141	15.6	7.87	8.48	2	0	1.542	1.337	0.915	1.471	33398.6	51499.9	44664.2	30548	49113.4
High	Master Protein	P10121	Cell division protein FtsY OS=Escherichia coli (strain K12) GN=ftsY PE=1 SV=1	0	FALSE	17.828	8	4	11	4	1	497	54.5	4.5	24.29	4	0	1.011	0.819	0.644	1.136	328623	332293	269019	211603	373265
High	Master Protein	P51024	Uncharacterized protein yaiL OS=Escherichia coli (strain K12) GN=yaiL PE=4 SV=2	0	FALSE	17.791	15	4	17	4	1	179	19.9	8.25	26.06	4	0	1.26	0.872	0.64	0.894	516174	650431	450160	330435	461437
High	Master Protein	P40874	N-methyl-L-tryptophan oxidase OS=Escherichia coli (strain K12) GN=solA PE=1 SV=1	0	FALSE	17.742	11	4	5	4	1	372	40.9	5.36	15.13	4	0	1.587	1.164	1.219	1.345	75449.2	119737	87807.5	91998.9	101488
High	Master Protein	P23908	Acetylornithine deacetylase OS=Escherichia coli (strain K12) GN=argE PE=1 SV=2	0	FALSE	17.728	9	4	9	4	1	383	42.3	5.9	18.25	4	0	1.068	0.683	0.602	0.792	354900	379058	242243	213704	281056
High	Master Protein	P76558	NADP-dependent malic enzyme OS=Escherichia coli (strain K12) GN=maeB PE=1 SV=1	0	FALSE	17.727	9	5	7	5	1	759	82.4	5.5	7.72	5	0	0.527	0.543	1.066	1.678	63991.6	33738.4	34719.9	68231.6	107394
High	Master Protein	P60785	Elongation factor 4 OS=Escherichia coli (strain K12) GN=lepA PE=1 SV=1	0	FALSE	17.7	8	4	12	4	1	599	66.5	5.59	28.85	4	0	0.974	0.755	0.821	1.489	165803	161433	125103	136085	246936
High	Master Protein	P0A7N9	50S ribosomal protein L33 OS=Escherichia coli (strain K12) GN=rpmG PE=1 SV=2	0	FALSE	17.554	51	4	29	4	1	55	6.4	10.24	61.37	4	0	1.244	0.842	1.455	0.593	2.32691e+06	2.89432e+06	1.95981e+06	3.38494e+06	1.37878e+06
High	Master Protein	P22259	Phosphoenolpyruvate carboxykinase [ATP] OS=Escherichia coli (strain K12) GN=pckA PE=1 SV=2	0	FALSE	17.55	10	4	6	4	1	540	59.6	5.71	11.35	4	0	1.002	0.662	0.881	1.708	132770	133005	87896.1	116982	226777
High	Master Protein	P0A9X9	Cold shock protein CspA OS=Escherichia coli (strain K12) GN=cspA PE=1 SV=2	0	FALSE	17.546	53	4	52	2	1	70	7.4	5.95	117.11	4	0	0.567	0.909	0.245	0.653	4.41981e+06	2.50402e+06	4.01582e+06	1.08278e+06	2.88401e+06
High	Master Protein	P45799	ADP compounds hydrolase nudE OS=Escherichia coli (strain K12) GN=nudE PE=1 SV=1	0	FALSE	17.524	19	3	17	3	1	186	21.1	4.92	31.85	3	0	2.618	1.383	1.103	1.109	252486	661086	349255	278425	280115
High	Master Protein	P0C0S1	Small-conductance mechanosensitive channel OS=Escherichia coli (strain K12) GN=mscS PE=1 SV=1	0	FALSE	17.499	12	3	7	3	1	286	30.9	8.34	15.75	3	0	0.289	0.509	1.144	1.013	978651	282503	497981	1.11965e+06	991110
High	Master Protein	P0AAR3	Cys-tRNA(Pro)/Cys-tRNA(Cys) deacylase ybaK OS=Escherichia coli (strain K12) GN=ybaK PE=1 SV=1	0	FALSE	17.421	25	3	8	3	1	159	17.1	9.04	26.29	3	0	1.193	0.686	0.568	0.945	511202	610101	350708	290299	483265
High	Master Protein	P0AB43	UPF0745 protein YcgL OS=Escherichia coli (strain K12) GN=ycgL PE=1 SV=2	0	FALSE	17.403	34	3	7	3	1	97	11.2	8.09	6.84	3	0	2.806	1.206	0.596	1.031	154705	434029	186597	92175.1	159454
High	Master Protein	P0ABH7	Citrate synthase OS=Escherichia coli (strain K12) GN=gltA PE=1 SV=1	0	FALSE	17.321	14	6	8	6	1	427	48	6.68	8	6	0	0.567	0.407	0.679	1.888	202446	114828	82429.7	137475	382126
High	Master Protein	P0A832	SsrA-binding protein OS=Escherichia coli (strain K12) GN=smpB PE=1 SV=2	0	FALSE	17.274	24	4	15	4	1	160	18.3	9.89	17.26	4	0	2.146	1.296	0.539	1.099	185414	397920	240350	99914.1	203765
High	Master Protein	P00893	Acetolactate synthase isozyme 3 large subunit OS=Escherichia coli (strain K12) GN=ilvI PE=1 SV=2	0	FALSE	17.273	9	5	5	5	1	574	62.9	6.33	9.82	5	0	0.664	0.529	1.033	1.807	99928.5	66326.7	52830.6	103260	180559
High	Master Protein	P0A9T4	Protein tas OS=Escherichia coli (strain K12) GN=tas PE=1 SV=1	0	FALSE	17.26	14	5	12	4	1	346	38.5	6.76	9.83	5	1	0.541	0.763	0.898	0.877	257410	139146	196288	231137	225833
High	Master Protein	P0ACB2	Delta-aminolevulinic acid dehydratase OS=Escherichia coli (strain K12) GN=hemB PE=1 SV=2	0	FALSE	17.246	14	5	5	5	1	324	35.6	5.39	11.13	5	0	1.411	1.174	1.261	1.358	419106	591260	492052	528558	569056
High	Master Protein	P60664	Imidazole glycerol phosphate synthase subunit HisF OS=Escherichia coli (strain K12) GN=hisF PE=1 SV=1	0	FALSE	17.243	21	5	11	5	1	258	28.4	5.2	23.95	5	0	1.246	0.694	1.319	1.134	320684	399477	222479	422982	363748
High	Master Protein	P36659	Curved DNA-binding protein OS=Escherichia coli (strain K12) GN=cbpA PE=1 SV=2	0	FALSE	17.193	16	5	8	5	1	306	34.4	6.81	18.79	5	0	0.774	1.936	1.121	0.736	142781	110513	276436	160079	105039
High	Master Protein	P77737	Oligopeptide transport ATP-binding protein OppF OS=Escherichia coli (strain K12) GN=oppF PE=3 SV=1	0	FALSE	17.183	10	3	10	3	1	334	37.2	7.75	17.43	3	0	1.813	0.734	4.462	1.824	214933	389627	157720	959040	392083
High	Master Protein	P0AFD1	NADH-quinone oxidoreductase subunit E OS=Escherichia coli (strain K12) GN=nuoE PE=1 SV=1	0	FALSE	17.11	21	3	19	3	1	166	18.6	5.68	14.41	3	0	1.625	1.016	0.49	0.873	196384	319090	199564	96278.1	171480
High	Master Protein	P0ABJ1	Ubiquinol oxidase subunit 2 OS=Escherichia coli (strain K12) GN=cyoA PE=1 SV=1	0	FALSE	17.035	12	3	8	3	1	315	34.9	7.3	15.06	3	0	0.484	0.417	0.762	1.867	219818	106293	91580.2	167456	410499
High	Master Protein	P30138	Sulfur carrier protein ThiS adenylyltransferase OS=Escherichia coli (strain K12) GN=thiF PE=1 SV=2	0	FALSE	17.033	20	3	8	3	1	251	27	4.89	12.78	3	0	1.063	0.85	1.26	1.519	55138.6	58593.8	46875.3	69476.2	83755
High	Master Protein	P0AFY8	Negative modulator of initiation of replication OS=Escherichia coli (strain K12) GN=seqA PE=1 SV=1	0	FALSE	16.909	28	4	15	4	1	181	20.3	8.7	18.55	4	0	1.205	1.161	0.91	1.078	145466	175266	168870	132325	156761
High	Master Protein	P23845	Sulfate adenylyltransferase subunit 1 OS=Escherichia coli (strain K12) GN=cysN PE=1 SV=1	0	FALSE	16.865	7	3	9	3	1	475	52.5	5.14	12.95	3	0	0.959	1.038	1.355	1.241	251281	241096	260731	340480	311853
High	Master Protein	P39176	Probable L,D-transpeptidase ErfK/SrfK OS=Escherichia coli (strain K12) GN=erfK PE=1 SV=2	0	FALSE	16.865	18	5	9	5	1	310	34.4	8.72	13.26	5	0	1.004	1.375	0.818	0.758	222718	223653	306214	182144	168857
High	Master Protein	P69828	Galactitol-specific phosphotransferase enzyme IIA component OS=Escherichia coli (strain K12) GN=gatA PE=4 SV=1	0	FALSE	16.839	17	2	18	2	1	150	16.9	5.29	40.79	2	0	0.783	0.553	0.535	1.764	294006	230147	162624	157288	518722
High	Master Protein	P16926	Rod shape-determining protein mreC OS=Escherichia coli (strain K12) GN=mreC PE=3 SV=1	0	FALSE	16.837	11	3	3	3	1	367	39.5	8.41	7.06	3	0	1.087	1.135	0.426	1.017	115651	125763	131267	49300	117565
High	Master Protein	P0AA95	Uncharacterized protein yacC OS=Escherichia coli (strain K12) GN=yacC PE=4 SV=1	0	FALSE	16.825	18	2	6	2	1	115	12.8	5.48	10.67	2	0	1.198	1.201	2.067	0.841	155559	186303	186806	321603	130761
High	Master Protein	P0A8X0	UPF0307 protein yjgA OS=Escherichia coli (strain K12) GN=yjgA PE=1 SV=1	0	FALSE	16.822	23	5	26	5	1	183	21.3	5.45	29.04	5	0	1.725	1.205	0.958	0.797	449675	775898	541654	430865	358357
High	Master Protein	P30139	Thiazole synthase OS=Escherichia coli (strain K12) GN=thiG PE=1 SV=3	0	FALSE	16.82	13	3	5	3	1	256	26.9	5.58	17.55	3	0	0.887	0.663	1.106	1.927	128343	113858	85133.4	141914	247276
High	Master Protein	P0AC19	D-erythro-7,8-dihydroneopterin triphosphate epimerase OS=Escherichia coli (strain K12) GN=folX PE=1 SV=2	0	FALSE	16.76	18	3	19	3	1	120	14.1	7.06	31.12	3	0	0.549	0.757	0.35	0.734	2.04284e+06	1.1205e+06	1.54664e+06	715036	1.49944e+06
High	Master Protein	P33362	Putative osmoprotectant uptake system substrate-binding protein osmF OS=Escherichia coli (strain K12) GN=osmF PE=2 SV=1	0	FALSE	16.755	14	5	5	5	1	305	32.6	6.1	13.25	5	0	0.771	1.118	0.668	0.389	1.72676e+06	1.33075e+06	1.92984e+06	1.15293e+06	671624
High	Master Protein	P0ADA5	Uncharacterized lipoprotein yajG OS=Escherichia coli (strain K12) GN=yajG PE=4 SV=1	0	FALSE	16.719	14	3	11	3	1	192	20.9	8.63	18.86	3	0	0.512	0.403	0.589	1.187	432324	221364	174157	254606	513048
High	Master Protein	P0ADZ4	30S ribosomal protein S15 OS=Escherichia coli (strain K12) GN=rpsO PE=1 SV=2	0	FALSE	16.693	25	5	108	4	1	89	10.3	10.4	217.91	5	0	0.861	0.793	0.737	0.81	1.13993e+07	9.8091e+06	9.03829e+06	8.40194e+06	9.22938e+06
High	Master Protein	P0AFI2	DNA topoisomerase 4 subunit A OS=Escherichia coli (strain K12) GN=parC PE=1 SV=1	0	FALSE	16.65	6	4	6	4	1	752	83.8	6.68	4.94	4	0	0.904	0.896	0.844	1.153	73488.1	66411.8	65842	62037.5	84728.2
High	Master Protein	Q46829	6-phospho-beta-glucosidase BglA OS=Escherichia coli (strain K12) GN=bglA PE=1 SV=2	0	FALSE	16.646	8	4	5	4	1	479	55.3	5.86	11.86	4	0	0.608	0.942	1.274	1.544	367917	223734	346636	468691	568061
High	Master Protein	P07623	Homoserine O-succinyltransferase OS=Escherichia coli (strain K12) GN=metA PE=1 SV=4	0	FALSE	16.637	10	3	7	3	1	309	35.7	5.22	10.14	3	0	0.913	0.627	1.821	1.224	62834.6	57386	39387.9	114417	76887.9
High	Master Protein	P0A912	Peptidoglycan-associated lipoprotein OS=Escherichia coli (strain K12) GN=pal PE=1 SV=1	0	FALSE	16.612	27	4	7	4	1	173	18.8	6.8	15.82	4	0	0.45	0.554	0.275	2.207	128046	57595.2	70963	35180.2	282659
High	Master Protein	P61320	Outer-membrane lipoprotein lolB OS=Escherichia coli (strain K12) GN=lolB PE=1 SV=1	0	FALSE	16.61	22	5	7	5	1	207	23.5	8.84	10.12	5	0	0.514	0.676	1.358	0.945	169038	86863.7	114192	229490	159716
High	Master Protein	P0ABC7	Modulator of FtsH protease HflK OS=Escherichia coli (strain K12) GN=hflK PE=1 SV=1	0	FALSE	16.608	12	5	8	5	1	419	45.5	6.43	18.24	5	0	1.017	0.689	1.761	1.273	1.20014e+06	1.21998e+06	827395	2.11307e+06	1.52838e+06
High	Master Protein	Q46856	Alcohol dehydrogenase YqhD OS=Escherichia coli (strain K12) GN=yqhD PE=1 SV=1	0	FALSE	16.606	8	3	5	3	1	387	42.1	6.13	8.94	3	0	1.026	1.426	1.902	1.263	72092.2	73958	102771	137135	91025.7
High	Master Protein	P15042	DNA ligase OS=Escherichia coli (strain K12) GN=ligA PE=1 SV=2	0	FALSE	16.603	6	4	5	4	1	671	73.6	5.54	10.64	4	0	0.772	1.14	0.842	0.969	191179	147497	217867	161015	185233
High	Master Protein	P08957	Type I restriction enzyme EcoKI M protein OS=Escherichia coli (strain K12) GN=hsdM PE=1 SV=1	0	FALSE	16.594	9	4	5	4	1	529	59.3	5.22	12.77	4	0	1.437	0.616	1.109	1.529	87586.6	125830	53977.6	97113.9	133905
High	Master Protein	P0ABD3	Bacterioferritin OS=Escherichia coli (strain K12) GN=bfr PE=1 SV=1	0	FALSE	16.538	17	3	16	3	1	158	18.5	4.81	32.69	3	0	0.644	2.546	1.126	0.356	509660	328204	1.2977e+06	574005	181678
High	Master Protein	P08142	Acetolactate synthase isozyme 1 large subunit OS=Escherichia coli (strain K12) GN=ilvB PE=1 SV=1	0	FALSE	16.529	9	4	4	4	1	562	60.4	5.5	7.65	4	0	0.742	0.43	0.399	1.349	86721.9	64357.7	37265.7	34581.8	116988
High	Master Protein	P77695	Protein gnsB OS=Escherichia coli (strain K12) GN=gnsB PE=3 SV=2	0	FALSE	16.525	40	3	29	3	1	57	6.5	9	52.7	3	0	1.092	3.163	0.859	0.896	2.80982e+06	3.06773e+06	8.88627e+06	2.41431e+06	2.51637e+06
High	Master Protein	P76062	Rac prophage repressor OS=Escherichia coli (strain K12) GN=racR PE=4 SV=1	0	FALSE	16.505	27	6	16	6	1	158	17.7	8.28	20.94	6	0	1.794	1.251	0.8	1.109	553553	993041	692450	443007	614116
High	Master Protein	P05459	Erythronate-4-phosphate dehydrogenase OS=Escherichia coli (strain K12) GN=pdxB PE=2 SV=2	0	FALSE	16.498	13	5	7	5	1	378	41.3	6.7	17.87	5	0	0.576	0.74	1.436	1.38	846472	487592	626075	1.2154e+06	1.16827e+06
High	Master Protein	P0AAG0	Dipeptide transport ATP-binding protein DppD OS=Escherichia coli (strain K12) GN=dppD PE=3 SV=1	0	FALSE	16.478	11	3	3	3	1	327	35.8	6.62	9.88	3	0	1.273	0.885	1.441	1.947	82858.1	105440	73329.6	119367	161347
High	Master Protein	P0A746	Peptide methionine sulfoxide reductase MsrB OS=Escherichia coli (strain K12) GN=msrB PE=1 SV=1	0	FALSE	16.431	45	4	13	4	1	137	15.4	5.94	17.01	4	0	1.639	1.436	1.279	0.902	126588	207454	181771	161940	114234
High	Master Protein	P0AFH8	Osmotically-inducible protein Y OS=Escherichia coli (strain K12) GN=osmY PE=1 SV=1	0	FALSE	16.426	18	5	49	5	1	201	21.1	6.81	80.9	5	0	1.03	2.013	1.053	0.304	8.1886e+06	8.4321e+06	1.6487e+07	8.62629e+06	2.48843e+06
High	Master Protein	P0A9C9	Fructose-1,6-bisphosphatase 1 class 2 OS=Escherichia coli (strain K12) GN=glpX PE=1 SV=1	0	FALSE	16.405	15	5	5	5	1	336	35.8	5.5	11.38	5	0	1.811	0.901	0.955	1.147	105055	190305	94663.2	100309	120451
High	Master Protein	P31658	Chaperone protein hchA OS=Escherichia coli (strain K12) GN=hchA PE=1 SV=3	0	FALSE	16.342	12	4	12	4	1	283	31.2	6.02	13.68	4	0	0.48	2.021	0.585	0.336	171142	82217	345902	100174	57509.1
High	Master Protein	P0AEC3	Aerobic respiration control sensor protein ArcB OS=Escherichia coli (strain K12) GN=arcB PE=1 SV=1	0	FALSE	16.342	6	4	7	4	1	778	87.9	5.1	11.14	4	0	1.429	1.462	1.325	0.912	118504	169395	173194	157043	108096
High	Master Protein	P11454	Enterobactin synthase component F OS=Escherichia coli (strain K12) GN=entF PE=1 SV=3	0	FALSE	16.334	3	3	4	3	1	1293	141.9	5.2	9.01	3	0	0.799	0.169	0.451	2.006	162622	129940	27499.1	73407.8	326189
High	Master Protein	P22524	Chromosome partition protein mukE OS=Escherichia coli (strain K12) GN=mukE PE=1 SV=5	0	FALSE	16.175	21	4	9	4	1	234	27	5	13.5	4	0	1.109	0.958	0.752	1.105	123729	137242	118503	92984.3	136721
High	Master Protein	P0A744	Peptide methionine sulfoxide reductase MsrA OS=Escherichia coli (strain K12) GN=msrA PE=1 SV=2	0	FALSE	16.146	6	2	6	2	1	212	23.3	5.19	18.4	2	0	1.41	1.313	1.273	0.868	139307	196449	182841	177354	120850
High	Master Protein	P75797	Glutathione-binding protein gsiB OS=Escherichia coli (strain K12) GN=gsiB PE=1 SV=1	0	FALSE	16.105	7	3	4	3	1	512	56.4	8.28	6.9	3	0	0.783	0.844	0.712	1.05	66085.8	51726.1	55745.1	47025	69386.2
High	Master Protein	P62617	2-C-methyl-D-erythritol 2,4-cyclodiphosphate synthase OS=Escherichia coli (strain K12) GN=ispF PE=1 SV=1	0	FALSE	16.013	18	3	10	3	1	159	16.9	6.52	19.65	3	0	1.484	0.763	0.535	0.797	158630	235444	120987	84843.4	126465
High	Master Protein	P37648	Protein yhjJ OS=Escherichia coli (strain K12) GN=yhjJ PE=1 SV=1	0	FALSE	15.986	9	4	7	4	1	498	55.5	6.02	9.69	4	0	0.728	0.803	0.863	1.425	86337.5	62850.8	69288.2	74539.1	123035
High	Master Protein	P0A927	Nucleoside-specific channel-forming protein tsx OS=Escherichia coli (strain K12) GN=tsx PE=1 SV=1	0	FALSE	15.92	10	2	4	2	1	294	33.6	5.33	8.99	2	0	0.367	0.54	0.497	1.154	120830	44359.6	65302.7	60019.4	139433
High	Master Protein	P77689	FeS cluster assembly protein sufD OS=Escherichia coli (strain K12) GN=sufD PE=1 SV=1	0	FALSE	15.911	11	4	6	4	1	423	46.8	6.86	11.33	4	0	0.804	1.374	0.767	1.182	637656	512933	876366	488781	753999
High	Master Protein	P43329	ATP-dependent RNA helicase hrpA OS=Escherichia coli (strain K12) GN=hrpA PE=3 SV=3	0	FALSE	15.909	3	3	3	3	1	1300	148.9	7.9	10.48	3	0	0.875	0.843	0.985	1.216	94624.4	82842.1	79727.3	93181.4	115026
High	Master Protein	P00582	DNA polymerase I OS=Escherichia coli (strain K12) GN=polA PE=1 SV=1	0	FALSE	15.89	5	5	5	5	1	928	103.1	5.58	12.93	5	0	0.747	0.7	1.129	1.592	196555	146893	137639	222000	312862
High	Master Protein	P39172	High-affinity zinc uptake system protein znuA OS=Escherichia coli (strain K12) GN=znuA PE=1 SV=4	0	FALSE	15.845	9	3	4	3	1	310	33.8	5.99	10.18	3	0	0.44	0.651	0.378	0.911	207124	91217	134839	78200	188654
High	Master Protein	P76243	Uncharacterized protein yeaO OS=Escherichia coli (strain K12) GN=yeaO PE=4 SV=2	0	FALSE	15.842	39	4	18	4	1	115	13.4	6.79	38.49	4	0	1.222	1.354	0.873	0.844	313861	383519	424968	273905	264900
High	Master Protein	P06996	Outer membrane protein C OS=Escherichia coli (strain K12) GN=ompC PE=1 SV=1	0	FALSE	15.763	10	4	5	4	1	367	40.3	4.82	12.64	4	0	1.35	1.475	3.249	1.8	140048	189066	206624	455045	252041
High	Master Protein	P0A6C1	Endonuclease 4 OS=Escherichia coli (strain K12) GN=nfo PE=1 SV=1	0	FALSE	15.743	12	4	5	4	1	285	31.5	5.73	8.85	4	0	1.701	1.334	0.841	0.648	80463.1	136908	107299	67656	52110.3
High	Master Protein	P0ABC3	Modulator of FtsH protease HflC OS=Escherichia coli (strain K12) GN=hflC PE=1 SV=1	0	FALSE	15.66	11	5	6	5	1	334	37.6	6.68	14.3	5	0	0.619	0.442	1.191	1.745	325870	201609	143959	388099	568722
High	Master Protein	P69811	Multiphosphoryl transfer protein OS=Escherichia coli (strain K12) GN=fruB PE=1 SV=1	0	FALSE	15.66	6	2	3	2	1	376	39.6	4.94	6.58	2	0	0.37	0.552	0.376	0.477	79160.2	29299.5	43729.7	29763	37727.5
High	Master Protein	P61714	6,7-dimethyl-8-ribityllumazine synthase OS=Escherichia coli (strain K12) GN=ribH PE=1 SV=1	0	FALSE	15.652	18	2	10	2	1	156	16.1	5.25	10.2	2	0	0.917	1.018	0.905	1.162	74590.4	68406.4	75962.4	67476.1	86666.6
High	Master Protein	P75914	Putative hydrolase ycdX OS=Escherichia coli (strain K12) GN=ycdX PE=1 SV=1	0	FALSE	15.624	14	5	17	5	1	245	26.9	5.92	10.81	5	0	1.484	1.144	0.914	0.812	245228	363847	280577	224119	199108
High	Master Protein	P0AD12	Protein yeeZ OS=Escherichia coli (strain K12) GN=yeeZ PE=1 SV=1	0	FALSE	15.533	16	5	6	5	1	274	29.7	5.47	7.9	5	0	0.805	1.042	0.862	0.941	113134	91057.4	117915	97551.7	106487
High	Master Protein	P0ABQ0	Coenzyme A biosynthesis bifunctional protein CoaBC OS=Escherichia coli (strain K12) GN=coaBC PE=1 SV=2	0	FALSE	15.525	8	4	6	4	1	406	43.4	7.49	14.06	4	0	1.365	0.937	0.957	1.687	170815	233103	159978	163466	288122
High	Master Protein	P09549	Protein dedD OS=Escherichia coli (strain K12) GN=dedD PE=4 SV=2	0	FALSE	15.516	15	3	4	3	1	220	22.9	8.21	12.35	3	0	1.698	1.417	0.844	0.979	87486.3	148573	123978	73844	85609.9
High	Master Protein	P37634	Uncharacterized protein yhiR OS=Escherichia coli (strain K12) GN=yhiR PE=4 SV=1	0	FALSE	15.439	11	3	5	3	1	280	31.9	8.66	11.48	3	0	1.193	1.05	0.745	1.706	124245	148259	130403	92622.8	212013
High	Master Protein	P36995	Cold shock-like protein CspB OS=Escherichia coli (strain K12) GN=cspB PE=2 SV=1	0	FALSE	15.378	48	4	30	2	1	71	7.7	7.24	54.99	4	2	0.663	0.954	0.041	0.798	4.16248e+06	2.76149e+06	3.97288e+06	170028	3.31996e+06
High	Master Protein	P77247	Phosphatase YniC OS=Escherichia coli (strain K12) GN=yniC PE=1 SV=1	0	FALSE	15.364	22	5	6	5	1	222	24.3	4.96	7.5	5	0	0.842	0.6	1.387	1.489	103123	86785.8	61872.8	143077	153560
High	Master Protein	P0A6X3	Protein hfq OS=Escherichia coli (strain K12) GN=hfq PE=1 SV=2	0	FALSE	15.326	25	2	5	2	1	102	11.2	7.65	11.88	2	0	1.045	0.941	1.725	1.008	101890	106446	95829.9	175740	102691
High	Master Protein	P0ACX9	Uncharacterized protein ydiE OS=Escherichia coli (strain K12) GN=ydiE PE=4 SV=1	0	FALSE	15.309	35	2	5	2	1	63	7.1	9.77	17.29	2	0	1.125	0.83	0.712	1.067	91205.4	102632	75709.1	64896.8	97294.7
High	Master Protein	Q46920	NADPH-dependent 7-cyano-7-deazaguanine reductase OS=Escherichia coli (strain K12) GN=queF PE=1 SV=1	0	FALSE	15.292	16	5	14	5	1	282	32.6	6.13	14.95	5	0	1.326	1.196	0.937	1.227	247068	327497	295439	231450	303201
High	Master Protein	Q46845	Uncharacterized GST-like protein yghU OS=Escherichia coli (strain K12) GN=yghU PE=1 SV=2	0	FALSE	15.284	14	4	8	4	1	288	32.4	6.7	27.71	4	0	1.434	2.249	1.116	1.295	608893	872909	1.36931e+06	679672	788808
High	Master Protein	P18133	Nicotinate phosphoribosyltransferase OS=Escherichia coli (strain K12) GN=pncB PE=1 SV=3	0	FALSE	15.283	13	5	8	5	1	400	45.9	6.7	8.26	5	0	0.686	0.739	1.007	1.336	99618.1	68331.3	73651.5	100362	133137
High	Master Protein	P0AG59	30S ribosomal protein S14 OS=Escherichia coli (strain K12) GN=rpsN PE=1 SV=2	0	FALSE	15.231	26	5	41	5	1	101	11.6	11.17	94.06	5	0	0.844	0.85	0.742	0.682	1.67046e+07	1.40943e+07	1.42011e+07	1.23966e+07	1.13857e+07
High	Master Protein	P0C0R7	Ribosomal RNA large subunit methyltransferase E OS=Escherichia coli (strain K12) GN=rlmE PE=1 SV=1	0	FALSE	15.2	20	4	8	4	1	209	23.3	9.41	15.85	4	0	1.247	1.002	0.95	1.055	168264	209845	168657	159807	177541
High	Master Protein	P23883	Aldehyde dehydrogenase PuuC OS=Escherichia coli (strain K12) GN=puuC PE=1 SV=2	0	FALSE	15.124	4	2	3	2	1	495	53.4	6.06	8.51	2	0	0.292	0.84	2.02	1.177	42925	12545.9	36074.5	86687.6	50516.8
High	Master Protein	P04968	Threonine dehydratase biosynthetic OS=Escherichia coli (strain K12) GN=ilvA PE=1 SV=1	0	FALSE	15.097	6	3	4	3	1	514	56.2	5.88	12.23	3	0	0.621	0.657	0.787	1.382	135978	84408	89387.3	106984	187933
High	Master Protein	P68191	Stationary-phase-induced ribosome-associated protein OS=Escherichia coli (strain K12) GN=sra PE=1 SV=1	0	FALSE	15.079	56	3	9	3	1	45	5.1	11.05	17.68	3	0	1.308	1.239	0.999	0.34	496290	649168	615001	495801	168876
High	Master Protein	P39371	N-acetylneuraminate epimerase OS=Escherichia coli (strain K12) GN=nanM PE=1 SV=2	0	FALSE	15.026	9	3	5	3	1	368	39.5	7.66	9.12	3	0	1.041	0.796	0.659	0.489	250392	260764	199424	165061	122459
High	Master Protein	P0AFI5	D-alanyl-D-alanine endopeptidase OS=Escherichia coli (strain K12) GN=pbpG PE=1 SV=2	0	FALSE	14.94	16	5	5	4	1	310	33.9	9.94	9.22	5	0	1.051	0.842	0.464	1.429	50135.3	52702.1	42233.8	23263.1	71634.8
High	Master Protein	P76576	UPF0070 protein yfgM OS=Escherichia coli (strain K12) GN=yfgM PE=3 SV=1	0	FALSE	14.936	21	6	9	6	1	206	22.2	5.16	19.26	6	0	1.022	0.894	1.131	1.049	923922	944601	825660	1.04534e+06	969036
High	Master Protein	P0ADS9	Uncharacterized protein yggN OS=Escherichia coli (strain K12) GN=yggN PE=4 SV=1	0	FALSE	14.935	15	4	9	4	1	239	26.4	8.88	16.58	4	0	0.891	1.319	0.713	0.856	858992	765691	1.13279e+06	612421	735320
High	Master Protein	P69428	Sec-independent protein translocase protein TatA OS=Escherichia coli (strain K12) GN=tatA PE=1 SV=1	0	FALSE	14.925	25	2	3	2	1	89	9.7	6.09	5.78	2	0	0.951	1.497	0.78	1.312	97967.5	93203	146656	76459.8	128519
High	Master Protein	P46853	Uncharacterized oxidoreductase yhhX OS=Escherichia coli (strain K12) GN=yhhX PE=1 SV=1	0	FALSE	14.88	10	3	10	3	1	345	38.7	6.54	12.94	3	0	0.912	0.977	2.025	1.157	438302	399906	428426	887395	506976
High	Master Protein	P0ACB0	Replicative DNA helicase OS=Escherichia coli (strain K12) GN=dnaB PE=1 SV=1	0	FALSE	14.869	11	5	8	5	1	471	52.4	5.06	14.84	5	0	1.264	0.95	2.341	1.162	156702	198094	148887	366876	182092
High	Master Protein	P75949	Beta-hexosaminidase OS=Escherichia coli (strain K12) GN=nagZ PE=1 SV=1	0	FALSE	14.806	12	3	4	3	1	341	37.6	6.29	11.22	3	0	0.733	0.768	1.157	1.172	86470.2	63360.2	66415.2	100032	101344
High	Master Protein	P04951	3-deoxy-manno-octulosonate cytidylyltransferase OS=Escherichia coli (strain K12) GN=kdsB PE=1 SV=2	0	FALSE	14.738	18	5	6	5	1	248	27.6	5.27	12.54	5	0	1.35	1.021	1.042	0.915	165000	222756	168456	171923	151008
High	Master Protein	P0AE88	Transcriptional regulatory protein CpxR OS=Escherichia coli (strain K12) GN=cpxR PE=3 SV=1	0	FALSE	14.728	14	4	24	4	1	232	26.3	5.66	59.16	4	0	1.1	1.722	0.967	0.876	682610	750940	1.17515e+06	659762	598259
High	Master Protein	P05194	3-dehydroquinate dehydratase OS=Escherichia coli (strain K12) GN=aroD PE=1 SV=2	0	FALSE	14.717	13	3	3	3	1	252	27.4	5.36	10.13	3	0	1.892	1.199	1.923	1.13	72496	137188	86947	139424	81908.1
High	Master Protein	P76004	Uncharacterized protein ycgM OS=Escherichia coli (strain K12) GN=ycgM PE=1 SV=1	0	FALSE	14.684	13	3	9	3	1	219	23.7	6.33	14.12	3	0	2.492	1.725	1.189	0.859	83474.7	207983	143953	99249.2	71705.1
High	Master Protein	P0A8V0	Ribonuclease BN OS=Escherichia coli (strain K12) GN=rbn PE=1 SV=1	0	FALSE	14.683	10	2	4	2	1	305	32.9	6.13	11.83	2	0	1.539	1.217	0.776	0.85	52015.2	80069	63296.6	40356.7	44219.2
High	Master Protein	P68206	UPF0337 protein yjbJ OS=Escherichia coli (strain K12) GN=yjbJ PE=1 SV=1	0	FALSE	14.681	36	4	18	4	1	69	8.3	5.55	38.55	4	0	3.561	6.912	3.32	0.651	1.15563e+06	4.11555e+06	7.98752e+06	3.83675e+06	751917
High	Master Protein	P76561	Esterase YpfH OS=Escherichia coli (strain K12) GN=ypfH PE=3 SV=2	0	FALSE	14.666	9	2	5	2	1	232	24.8	4.97	5.39	2	0	0.899	1.091	0.686	0.817	40517.6	36424.8	44206.5	27803.4	33102.5
High	Master Protein	P0A9K9	FKBP-type peptidyl-prolyl cis-trans isomerase slyD OS=Escherichia coli (strain K12) GN=slyD PE=1 SV=1	0	FALSE	14.658	10	2	28	2	1	196	20.8	5.05	54.36	2	0	1.311	1.213	0.807	0.958	1.09561e+06	1.43687e+06	1.32885e+06	883646	1.04995e+06
High	Master Protein	P0A6Z1	Chaperone protein hscA OS=Escherichia coli (strain K12) GN=hscA PE=1 SV=1	0	FALSE	14.633	8	4	5	4	1	616	65.6	5.16	8.05	4	0	1.095	0.771	0.763	1.269	99602.1	109065	76777.3	75977.8	126400
High	Master Protein	P0AGF2	Uncharacterized sufE-like protein ygdK OS=Escherichia coli (strain K12) GN=ygdK PE=1 SV=1	0	FALSE	14.615	16	2	4	2	1	147	15.9	6.55	10.33	2	0	0.839	0.868	0.347	0.76	137249	115123	119174	47692.5	104277
High	Master Protein	P30863	2,5-diketo-D-gluconic acid reductase B OS=Escherichia coli (strain K12) GN=dkgB PE=1 SV=2	0	FALSE	14.614	13	3	3	3	1	267	29.4	5.69	5.42	3	0	1.582	1.773	1.68	1.551	40188.5	63561.8	71258.1	67525.7	62339.5
High	Master Protein	P39265	D-allose-binding periplasmic protein OS=Escherichia coli (strain K12) GN=alsB PE=1 SV=1	0	FALSE	14.609	13	4	5	4	1	311	32.9	6.87	6.75	4	0	1.443	0.706	0.871	0.93	49159.8	70934.4	34685.3	42841.3	45716.8
High	Master Protein	P22634	Glutamate racemase OS=Escherichia coli (strain K12) GN=murI PE=1 SV=2	0	FALSE	14.565	7	2	5	2	1	285	31	5.36	11.04	2	0	1.774	0.836	0.883	1.633	46490	82454.2	38863.8	41070.9	75922.7
High	Master Protein	P28248	Deoxycytidine triphosphate deaminase OS=Escherichia coli (strain K12) GN=dcd PE=1 SV=1	0	FALSE	14.53	17	3	11	3	1	193	21.2	5.91	24.72	3	0	1.348	1.117	1.051	1.135	322955	435436	360785	339374	366653
High	Master Protein	P05042	Fumarate hydratase class II OS=Escherichia coli (strain K12) GN=fumC PE=1 SV=1	0	FALSE	14.511	9	4	5	4	1	467	50.5	6.58	13.09	4	0	0.967	0.551	0.808	1.112	110454	106855	60816.7	89240.2	122826
High	Master Protein	P06710	DNA polymerase III subunit tau OS=Escherichia coli (strain K12) GN=dnaX PE=1 SV=1	0	FALSE	14.499	6	4	4	4	1	643	71.1	6.84	7.07	4	0	1.575	1.018	0.968	1.387	183678	289355	187054	177849	254781
High	Master Protein	P0AGL7	Ribosomal RNA small subunit methyltransferase E OS=Escherichia coli (strain K12) GN=rsmE PE=1 SV=1	0	FALSE	14.488	11	2	3	2	1	243	27	6.64	10.28	2	0	1.244	1.866	0.731	1.188	61929	77067	115542	45252.7	73554
High	Master Protein	P06129	Vitamin B12 transporter BtuB OS=Escherichia coli (strain K12) GN=btuB PE=1 SV=2	0	FALSE	14.344	8	4	4	4	1	614	68.4	5.49	6.03	4	0	0.7	0.45	0.565	1.252	39907.9	27929.1	17975.9	22539.1	49961.9
High	Master Protein	P0AFX0	Probable sigma(54) modulation protein OS=Escherichia coli (strain K12) GN=yhbH PE=1 SV=1	0	FALSE	14.222	9	1	25	1	1	95	10.7	7.05	51.82	1	0	1.704	1.117	0.364	0.852	586754	999577	655384	213471	499776
High	Master Protein	P33570	Transketolase 2 OS=Escherichia coli (strain K12) GN=tktB PE=1 SV=1	0	FALSE	14.203	4	3	7	1	1	667	73	6.29	11.68	3	0	0.569	0.947	1.122	0.741	66317.2	37763.7	62803.6	74417.4	49114.7
High	Master Protein	P0AC86	Glycogen phosphorylase OS=Escherichia coli (strain K12) GN=glgP PE=3 SV=1	0	FALSE	14.145	4	4	8	4	1	815	93.1	5.9	9.32	4	0	0.47	0.665	1.458	1.178	77826.9	36617.2	51774.4	113466	91704.6
High	Master Protein	P27431	Uncharacterized protein ycfD OS=Escherichia coli (strain K12) GN=ycfD PE=4 SV=2	0	FALSE	14.065	7	2	7	2	1	373	42.6	4.83	4.04	2	0	2.027	1.371	1.012	1.03	27633.9	56007.1	37880	27972.1	28463.1
High	Master Protein	P37595	Isoaspartyl peptidase OS=Escherichia coli (strain K12) GN=iaaA PE=1 SV=2	0	FALSE	14.006	18	5	5	5	1	321	33.4	4.92	8.28	5	0	1.491	1.204	1.43	1.182	128036	190886	154197	183114	151309
High	Master Protein	Q47150	Antitoxin DinJ OS=Escherichia coli (strain K12) GN=dinJ PE=1 SV=1	0	FALSE	13.988	33	3	4	3	1	86	9.4	5.48	6.66	3	0	1.026	0.898	1.138	0.933	271435	278400	243836	308881	253238
High	Master Protein	P0AAS7	Uncharacterized protein ybcJ OS=Escherichia coli (strain K12) GN=ybcJ PE=1 SV=1	0	FALSE	13.965	40	3	12	3	1	70	7.4	8.03	37.27	3	0	1.543	1.233	0.718	1.165	432025	666717	532609	309988	503354
High	Master Protein	P0ABZ4	3-deoxy-D-manno-octulosonate 8-phosphate phosphatase KdsC OS=Escherichia coli (strain K12) GN=kdsC PE=1 SV=1	0	FALSE	13.962	14	2	3	2	1	188	20	5.11	9.28	2	0	0.838	0.686	0.805	0.76	92160.4	77230.5	63217.3	74205	70052.8
High	Master Protein	P37631	Uncharacterized protein yhiN OS=Escherichia coli (strain K12) GN=yhiN PE=4 SV=3	0	FALSE	13.89	7	2	4	2	1	400	43.7	6.24	8.45	2	0	1.033	0.749	0.248	1.342	47079.1	48634.4	35285	11655.2	63171.1
High	Master Protein	P0A9C3	Aldose 1-epimerase OS=Escherichia coli (strain K12) GN=galM PE=1 SV=1	0	FALSE	13.837	9	3	8	3	1	346	38.2	5.01	13.66	3	0	0.96	1.114	1.321	0.945	126739	121636	141147	167387	119807
High	Master Protein	P0A7F6	S-adenosylmethionine decarboxylase proenzyme OS=Escherichia coli (strain K12) GN=speD PE=1 SV=1	0	FALSE	13.805	9	3	11	3	1	264	30.4	5.39	26.27	3	0	0.925	0.622	1.345	1.013	572058	529097	355873	769610	579655
High	Master Protein	P33195	Glycine dehydrogenase [decarboxylating] OS=Escherichia coli (strain K12) GN=gcvP PE=1 SV=3	0	FALSE	13.757	1	1	4	1	1	957	104.3	6	7.39	1	0	0.169	0.143	0.221	1.072	99129.2	16709	14214.3	21909.1	106289
High	Master Protein	P0ADZ7	UPF0092 membrane protein yajC OS=Escherichia coli (strain K12) GN=yajC PE=1 SV=1	0	FALSE	13.757	15	3	18	3	1	110	11.9	9.58	55.65	3	0	0.63	0.64	0.941	1.523	483212	304500	309183	454727	736060
High	Master Protein	P0AGE6	Uncharacterized protein yieF OS=Escherichia coli (strain K12) GN=yieF PE=3 SV=1	0	FALSE	13.709	15	3	8	3	1	188	20.4	5.15	15.46	3	0	1.057	1.269	0.869	1.069	249750	263885	317044	216946	266899
High	Master Protein	P0A7B1	Polyphosphate kinase OS=Escherichia coli (strain K12) GN=ppk PE=1 SV=2	0	FALSE	13.685	7	4	6	4	1	688	80.4	8.92	2.86	4	0	0.808	0.759	1.099	1.316	64653.9	52210.6	49087.9	71035.9	85107.3
High	Master Protein	P0A9X1	Zinc import ATP-binding protein ZnuC OS=Escherichia coli (strain K12) GN=znuC PE=1 SV=1	0	FALSE	13.64	16	3	5	3	1	251	27.9	9.33	8.17	3	0	0.675	0.79	0.902	1.017	28177.9	19023.6	22261.1	25414.2	28657.5
High	Master Protein	Q2M7R5	Uncharacterized protein yibT OS=Escherichia coli (strain K12) GN=yibT PE=4 SV=1	0	FALSE	13.615	33	2	5	2	1	69	8	9.41	6.98	2	0	1.544	1.737	0.844	0.718	84617.5	130690	147004	71446.1	60728.8
High	Master Protein	P0A991	Fructose-bisphosphate aldolase class 1 OS=Escherichia coli (strain K12) GN=fbaB PE=1 SV=2	0	FALSE	13.591	9	3	4	3	1	350	38.1	6.73	8.13	3	0	0.589	1.119	0.907	0.997	107300	63214.4	120084	97318.3	107007
High	Master Protein	P25437	S-(hydroxymethyl)glutathione dehydrogenase OS=Escherichia coli (strain K12) GN=frmA PE=1 SV=3	0	FALSE	13.572	7	3	4	3	1	369	39.3	6.28	10.38	3	0	0.745	1.151	1.305	0.963	299802	223461	344963	391316	288823
High	Master Protein	P0A9E5	Fumarate and nitrate reduction regulatory protein OS=Escherichia coli (strain K12) GN=fnr PE=1 SV=1	0	FALSE	13.562	14	3	4	3	1	250	27.9	8.09	5.05	3	0	1.227	0.699	0.477	1.28	82507.2	101256	57692.2	39356	105606
High	Master Protein	P0AC51	Zinc uptake regulation protein OS=Escherichia coli (strain K12) GN=zur PE=1 SV=1	0	FALSE	13.519	15	2	9	2	1	171	19.2	6.43	14.77	2	0	2.648	1.327	1.075	1.075	292741	775165	388538	314684	314636
High	Master Protein	P18196	Septum site-determining protein MinC OS=Escherichia coli (strain K12) GN=minC PE=1 SV=1	0	FALSE	13.505	15	4	5	4	1	231	24.8	6.87	6.79	4	0	1.109	1.499	1.246	1.118	65723.7	72863.5	98537.7	81907.8	73467.7
High	Master Protein	P0A9J8	P-protein OS=Escherichia coli (strain K12) GN=pheA PE=1 SV=1	0	FALSE	13.437	8	4	9	4	1	386	43.1	6.68	14.47	4	0	0.408	0.871	0.349	1.283	470102	191752	409621	163923	603090
High	Master Protein	P46130	Putative acyl-CoA thioester hydrolase ybhC OS=Escherichia coli (strain K12) GN=ybhC PE=1 SV=2	0	FALSE	13.407	4	2	5	2	1	427	46.1	6	12.6	2	0	0.671	0.576	0.67	1.398	56461.7	37885.7	32504.5	37828.1	78943
High	Master Protein	P04846	Lipoprotein 28 OS=Escherichia coli (strain K12) GN=nlpA PE=1 SV=1	0	FALSE	13.387	8	2	3	2	1	272	29.4	6.16	3.53	2	0	0.817	0.914	1.001	1.077	17966.6	14686.4	16422.4	17983.2	19347.7
High	Master Protein	P0AF96	Toxin-antitoxin biofilm protein TabA OS=Escherichia coli (strain K12) GN=tabA PE=1 SV=1	0	FALSE	13.31	23	3	10	3	1	150	16.9	5.52	21.92	3	0	3.08	1.865	6.26	1.051	189516	583789	353485	1.18629e+06	199269
High	Master Protein	P0A698	UvrABC system protein A OS=Escherichia coli (strain K12) GN=uvrA PE=1 SV=1	0	FALSE	13.31	3	3	3	3	1	940	103.8	6.64	6.61	3	0	1.097	1.027	1.438	1.166	28720.1	31508.2	29490.7	41291.3	33485
High	Master Protein	P0AAZ7	UPF0434 protein ycaR OS=Escherichia coli (strain K12) GN=ycaR PE=1 SV=1	0	FALSE	13.306	48	3	16	3	1	60	6.9	5.01	31.38	3	0	3.268	1.45	0.43	1.566	571465	1.86745e+06	828648	245668	895008
High	Master Protein	P0ABS1	DnaK suppressor protein OS=Escherichia coli (strain K12) GN=dksA PE=1 SV=1	0	FALSE	13.294	13	4	27	4	1	151	17.5	5.12	35.28	4	0	3.3	1.172	0.826	1.061	1.874e+06	6.18426e+06	2.1965e+06	1.54812e+06	1.98749e+06
High	Master Protein	P0AAN5	Uncharacterized protein yaiA OS=Escherichia coli (strain K12) GN=yaiA PE=1 SV=1	0	FALSE	13.231	35	2	8	2	1	63	7.3	6.54	18.29	2	0	1.119	1.923	0.595	0.496	270155	302364	519440	160831	134054
High	Master Protein	P0ADI7	Isochorismatase family protein yecD OS=Escherichia coli (strain K12) GN=yecD PE=1 SV=2	0	FALSE	13.189	21	3	4	3	1	188	20.4	5.57	6.84	3	0	1.378	1.798	0.708	1.289	231197	318684	415706	163763	297973
High	Master Protein	P0A968	Cold shock-like protein CspD OS=Escherichia coli (strain K12) GN=cspD PE=1 SV=1	0	FALSE	13.184	27	2	9	2	1	74	8	6.25	29.74	2	0	0.584	1.722	1.873	0.883	217068	126718	373728	406662	191597
High	Master Protein	P0ACI0	Right origin-binding protein OS=Escherichia coli (strain K12) GN=rob PE=1 SV=1	0	FALSE	13.165	15	4	16	4	1	289	33.1	7.17	17.69	4	0	1.546	1.455	1.47	1.268	171108	264488	248903	251579	216885
High	Master Protein	P0A867	Transaldolase A OS=Escherichia coli (strain K12) GN=talA PE=1 SV=1	0	FALSE	13.164	16	5	10	5	1	316	35.6	6.27	17.67	5	0	0.556	2.165	2.066	0.43	452168	251426	978922	934314	194585
High	Master Protein	P45470	Protein yhbO OS=Escherichia coli (strain K12) GN=yhbO PE=1 SV=2	0	FALSE	13.155	16	3	10	3	1	172	18.8	5.47	26.59	3	0	0.607	5.084	0.942	0.523	702616	426186	3.57213e+06	661609	367285
High	Master Protein	P09127	Putative uroporphyrinogen-III C-methyltransferase OS=Escherichia coli (strain K12) GN=hemX PE=1 SV=1	0	FALSE	13.135	9	4	7	4	1	393	42.9	4.82	9.67	4	0	0.694	0.781	1.219	1.254	109063	75645	85153	132933	136750
High	Master Protein	P0A7G2	Ribosome-binding factor A OS=Escherichia coli (strain K12) GN=rbfA PE=1 SV=2	0	FALSE	13.124	34	5	26	5	1	133	15.1	6.2	40.65	5	0	1.042	1.01	0.97	0.887	904694	943075	913542	877718	802084
High	Master Protein	P07604	Transcriptional regulatory protein tyrR OS=Escherichia coli (strain K12) GN=tyrR PE=1 SV=2	0	FALSE	13.092	7	3	3	3	1	513	57.6	5.78	7.43	3	0	0.571	0.865	1.206	1.372	114878	65584	99332.1	138548	157598
High	Master Protein	P0AC47	Fumarate reductase iron-sulfur subunit OS=Escherichia coli (strain K12) GN=frdB PE=1 SV=2	0	FALSE	13.081	9	2	3	2	1	244	27.1	6.52	8.85	2	0	1.79	1.268	1.593	0.782	25090.3	44920.6	31807.7	39974	19631.3
High	Master Protein	P0A784	Oligoribonuclease OS=Escherichia coli (strain K12) GN=orn PE=1 SV=2	0	FALSE	13.079	23	4	6	4	1	181	20.8	5.08	16.07	4	0	2.603	1.404	4.459	1.457	1.02786e+06	2.67545e+06	1.44313e+06	4.58355e+06	1.49754e+06
High	Master Protein	P15034	Xaa-Pro aminopeptidase OS=Escherichia coli (strain K12) GN=pepP PE=1 SV=2	0	FALSE	13.074	7	3	5	3	1	441	49.8	5.39	12.26	3	0	0.876	0.872	1.186	0.889	291922	255778	254495	346164	259616
High	Master Protein	P0AFM2	Glycine betaine-binding periplasmic protein OS=Escherichia coli (strain K12) GN=proX PE=1 SV=1	0	FALSE	13.057	7	4	6	4	1	330	36	6.35	8.34	4	0	0.584	0.253	0.327	0.646	591919	345703	149838	193375	382089
High	Master Protein	P0AE01	tRNA (cytidine/uridine-2'-O-)-methyltransferase TrmJ OS=Escherichia coli (strain K12) GN=trmJ PE=1 SV=1	0	FALSE	13.052	13	3	4	3	1	246	27	6	13.47	3	0	0.941	0.776	9.692	1.101	54695	51491.5	42452.9	530078	60244
High	Master Protein	P60293	Chromosome partition protein mukF OS=Escherichia coli (strain K12) GN=mukF PE=1 SV=1	0	FALSE	12.988	8	3	3	3	1	440	50.5	4.89	9.16	3	0	0.956	0.987	0.878	1.155	124937	119392	123355	109663	144275
High	Master Protein	P0ADU2	Probable quinol monooxygenase ygiN OS=Escherichia coli (strain K12) GN=ygiN PE=1 SV=1	0	FALSE	12.953	24	3	5	3	1	104	11.5	6.24	8.86	3	0	1.086	1.582	2.878	1.137	428546	465243	677789	1.23353e+06	487332
High	Master Protein	P0AG86	Protein-export protein SecB OS=Escherichia coli (strain K12) GN=secB PE=1 SV=1	0	FALSE	12.914	15	2	11	2	1	155	17.3	4.37	24.38	2	0	0.887	0.957	1.389	1.551	608935	540152	582482	846042	944408
High	Master Protein	P75823	Low specificity L-threonine aldolase OS=Escherichia coli (strain K12) GN=ltaE PE=1 SV=1	0	FALSE	12.885	10	3	8	3	1	333	36.5	6.19	17.01	3	0	0.993	0.961	1.324	1.121	66989.9	66492.5	64392.8	88686.1	75083.7
High	Master Protein	P27250	Uncharacterized zinc-type alcohol dehydrogenase-like protein YjgB OS=Escherichia coli (strain K12) GN=yjgB PE=3 SV=2	0	FALSE	12.769	7	2	2	2	1	339	36.5	6.28	7.19	2	0	1.55	1.747	3.709	0.608	63608.3	98602	111110	235936	38664.9
High	Master Protein	P0AB96	Arsenate reductase OS=Escherichia coli (strain K12) GN=arsC PE=3 SV=1	0	FALSE	12.765	30	3	3	3	1	141	15.8	5.59	4.52	3	0	0.963	0.971	0.467	1.019	8061.95	7763.62	7826.64	3763.07	8212.02
High	Master Protein	P60651	Agmatinase OS=Escherichia coli (strain K12) GN=speB PE=1 SV=1	0	FALSE	12.74	11	3	4	3	1	306	33.5	5.39	10.91	3	0	0.81	0.945	1.24	1.064	15972.4	12932.3	15100.1	19810.8	16993.8
High	Master Protein	P0AFD6	NADH-quinone oxidoreductase subunit I OS=Escherichia coli (strain K12) GN=nuoI PE=1 SV=1	0	FALSE	12.724	16	3	4	3	1	180	20.5	5.48	7.61	3	0	1.143	0.938	1.131	1.034	174049	198875	163294	196918	180037
High	Master Protein	P0AEY5	Modulator of drug activity B OS=Escherichia coli (strain K12) GN=mdaB PE=1 SV=1	0	FALSE	12.689	16	2	2	2	1	193	21.9	6.29	7.91	2	0	1.785	1.409	0.658	1.371	31739.2	56651.8	44733.1	20897.1	43524
High	Master Protein	P76316	D-cysteine desulfhydrase OS=Escherichia coli (strain K12) GN=dcyD PE=1 SV=4	0	FALSE	12.648	9	2	3	2	1	328	35.1	5.05	9.68	2	0	0.776	0.781	1.071	0.954	22037.9	17092.9	17202	23594.5	21031
High	Master Protein	P0A8W2	Transcriptional regulator slyA OS=Escherichia coli (strain K12) GN=slyA PE=3 SV=1	0	FALSE	12.607	20	3	14	3	1	144	16.3	7.14	41.24	3	0	1.247	1.357	1.157	0.947	485720	605494	658982	561820	459801
High	Master Protein	P0A759	Glucosamine-6-phosphate deaminase OS=Escherichia coli (strain K12) GN=nagB PE=1 SV=1	0	FALSE	12.589	10	3	4	3	1	266	29.8	6.9	5.89	3	0	0.612	0.894	2.683	0.846	131452	80401.5	117502	352733	111237
High	Master Protein	P0AEB7	RutC family protein yoaB OS=Escherichia coli (strain K12) GN=yoaB PE=3 SV=1	0	FALSE	12.583	25	3	17	3	1	114	12.5	5.16	29.16	3	0	1.346	1.283	0.648	0.924	864310	1.1632e+06	1.10899e+06	559860	798686
High	Master Protein	P45395	Arabinose 5-phosphate isomerase KdsD OS=Escherichia coli (strain K12) GN=kdsD PE=1 SV=1	0	FALSE	12.563	10	2	2	2	1	328	35.2	6.71	7.65	2	0	0.817	1.031	1.053	1.324	32252.3	26350.1	33253.9	33975.1	42703.2
High	Master Protein	P39325	ABC transporter periplasmic-binding protein ytfQ OS=Escherichia coli (strain K12) GN=ytfQ PE=1 SV=1	0	FALSE	12.56	8	3	9	3	1	318	34.3	7.14	10.97	3	0	3.425	0.559	0.427	0.99	1.24577e+06	4.26732e+06	695765	531681	1.2338e+06
High	Master Protein	P76403	Uncharacterized protease yegQ OS=Escherichia coli (strain K12) GN=yegQ PE=3 SV=1	0	FALSE	12.527	10	4	8	4	1	453	51.2	6.19	11.47	4	0	0.684	0.727	0.489	1.236	159932	109447	116320	78171.9	197601
High	Master Protein	P0ADF8	Acetolactate synthase isozyme 1 small subunit OS=Escherichia coli (strain K12) GN=ilvN PE=1 SV=1	0	FALSE	12.48	23	2	7	2	1	96	11.1	6.13	6.79	2	0	0.777	0.402	0.399	1.186	135485	105335	54405.2	54005.2	160742
High	Master Protein	P37052	UPF0225 protein ychJ OS=Escherichia coli (strain K12) GN=ychJ PE=1 SV=2	0	FALSE	12.421	18	3	7	2	1	152	17	7.25	12.53	3	0	1.178	0.804	1.357	0.743	40368.3	47568.3	32467.9	54797	29977.8
High	Master Protein	P0AC84	Hydroxyacylglutathione hydrolase OS=Escherichia coli (strain K12) GN=gloB PE=1 SV=1	0	FALSE	12.391	10	2	7	2	1	251	28.4	5.73	7.97	2	0	0.808	0.768	0.422	0.832	58615.1	47344.8	45012.5	24748.4	48741.2
High	Master Protein	P0AB52	Protein ychN OS=Escherichia coli (strain K12) GN=ychN PE=1 SV=1	0	FALSE	12.379	11	1	3	1	1	117	12.7	5.11	10.03	1	0	1.104	1.004	0.713	1.137	63506.8	70106	63786.3	45272.7	72235.5
High	Master Protein	P37005	Uncharacterized tRNA/rRNA methyltransferase LasT OS=Escherichia coli (strain K12) GN=lasT PE=3 SV=2	0	FALSE	12.368	18	4	4	4	1	228	25.2	5.95	6.8	4	0	0.996	0.807	0.942	1.071	55383	55147	44699.8	52192.3	59309
High	Master Protein	P67762	UPF0306 protein yhbP OS=Escherichia coli (strain K12) GN=yhbP PE=3 SV=1	0	FALSE	12.355	20	3	3	3	1	147	16.8	8.84	6.27	3	0	1.39	1.512	2.169	1.235	88809.2	123417	134244	192670	109688
High	Master Protein	P0AB28	Uncharacterized protein yceD OS=Escherichia coli (strain K12) GN=yceD PE=4 SV=1	0	FALSE	12.35	12	3	14	3	1	173	19.3	4.55	42.69	3	0	1.207	0.766	0.488	0.875	1.54353e+06	1.86279e+06	1.18216e+06	753304	1.3513e+06
High	Master Protein	P17854	Phosphoadenosine phosphosulfate reductase OS=Escherichia coli (strain K12) GN=cysH PE=1 SV=3	0	FALSE	12.345	12	3	3	3	1	244	28	5.71	7.62	3	0	1.063	1.296	1.401	1.471	58633.4	62308.9	76005.5	82149.2	86231.5
High	Master Protein	P77754	Spheroplast protein Y OS=Escherichia coli (strain K12) GN=spy PE=1 SV=1	0	FALSE	12.303	22	4	6	4	1	161	18.2	9.66	9.14	4	0	1.345	3.388	0.998	0.66	307704	413719	1.04251e+06	307206	202950
High	Master Protein	P60472	Undecaprenyl pyrophosphate synthase OS=Escherichia coli (strain K12) GN=uppS PE=1 SV=1	0	FALSE	12.292	15	4	4	4	1	253	28.4	6.96	8.51	4	0	1.484	0.921	1.062	1.069	86202.7	127909	79390.9	91553.6	92155.7
High	Master Protein	P60716	Lipoyl synthase OS=Escherichia coli (strain K12) GN=lipA PE=1 SV=1	0	FALSE	12.286	11	3	5	3	1	321	36	7.94	9.18	3	0	1.118	1.593	1.14	1.019	28930.4	32354.4	46076	32989.3	29490.8
High	Master Protein	P18335	Acetylornithine/succinyldiaminopimelate aminotransferase OS=Escherichia coli (strain K12) GN=argD PE=1 SV=4	0	FALSE	12.271	10	4	8	4	1	406	43.7	6.23	12.85	4	0	0.631	0.451	0.671	1.466	265326	167471	119639	178042	388993
High	Master Protein	P0A6K1	Diaminopimelate epimerase OS=Escherichia coli (strain K12) GN=dapF PE=3 SV=1	0	FALSE	12.176	8	3	4	3	1	274	30.2	6.28	10.85	3	0	0.732	1.095	1.084	1.489	215495	157663	235990	233490	320921
High	Master Protein	P0A8F4	Uridine kinase OS=Escherichia coli (strain K12) GN=udk PE=3 SV=1	0	FALSE	12.09	19	4	7	4	1	213	24.3	6.87	9.06	4	0	0.903	0.755	0.657	0.974	121791	109932	92006.7	80024.5	118580
High	Master Protein	P0ACQ4	Hydrogen peroxide-inducible genes activator OS=Escherichia coli (strain K12) GN=oxyR PE=1 SV=1	0	FALSE	12.041	12	3	7	3	1	305	34.3	6.4	15.35	3	0	0.916	0.735	1.007	1.148	100022	91648.4	73500.1	100685	114829
High	Master Protein	P75736	Esterase ybfF OS=Escherichia coli (strain K12) GN=ybfF PE=1 SV=1	0	FALSE	12.031	5	1	3	1	1	254	28.4	6.34	11.01	1	0	1.186	0.862	1.341	1.183	25028.2	29691.5	21573.9	33568.1	29612.6
High	Master Protein	P0AGD3	Superoxide dismutase [Fe] OS=Escherichia coli (strain K12) GN=sodB PE=1 SV=2	0	FALSE	11.896	16	3	13	3	1	193	21.3	5.95	25.28	3	0	0.83	0.754	0.548	0.96	1.14618e+06	950898	864679	627748	1.10006e+06
High	Master Protein	P37313	Dipeptide transport ATP-binding protein DppF OS=Escherichia coli (strain K12) GN=dppF PE=3 SV=1	0	FALSE	11.871	14	4	5	4	1	334	37.5	8.85	6.56	4	0	0.975	0.894	1.418	0.982	68513.5	66813.2	61268.8	97161.9	67285.7
High	Master Protein	P0AD05	Uncharacterized protein yecA OS=Escherichia coli (strain K12) GN=yecA PE=4 SV=1	0	FALSE	11.853	11	2	6	1	1	221	25	4.59	9.77	2	0	0.686	0.803	0.953	0.734	18300.9	12546.6	14699.5	17434.7	13433.7
High	Master Protein	P0A6Y1	Integration host factor subunit beta OS=Escherichia coli (strain K12) GN=ihfB PE=1 SV=1	0	FALSE	11.84	29	3	23	3	1	94	10.6	9.35	73.74	3	0	1.107	1.483	0.579	0.605	1.57522e+06	1.74448e+06	2.33532e+06	912447	952973
High	Master Protein	P64467	OriC-binding nucleoid-associated protein OS=Escherichia coli (strain K12) GN=cnu PE=1 SV=1	0	FALSE	11.838	25	2	5	2	1	71	8.4	6.79	11.83	2	0	0.834	3.501	1.549	1.231	592117	493553	2.07301e+06	916906	728605
High	Master Protein	P0A6U3	tRNA uridine 5-carboxymethylaminomethyl modification enzyme MnmG OS=Escherichia coli (strain K12) GN=mnmG PE=1 SV=1	0	FALSE	11.832	4	3	4	3	1	629	69.5	6.64	6.91	3	0	0.672	0.845	1.08	1.214	106330	71418.6	89801.7	114798	129058
High	Master Protein	P75782	Ribosomal RNA large subunit methyltransferase F OS=Escherichia coli (strain K12) GN=rlmF PE=1 SV=2	0	FALSE	11.782	9	3	5	3	1	308	34.2	9.19	9.24	3	0	0.788	0.703	0.711	1.33	106983	84287.4	75197.3	76028.7	142276
High	Master Protein	P37661	Phosphoethanolamine transferase eptB OS=Escherichia coli (strain K12) GN=eptB PE=1 SV=3	0	FALSE	11.766	5	3	4	3	1	563	63.8	8.65	6	3	0	2.718	1.621	0.493	2.36	72206.6	196250	117029	35570.2	170432
High	Master Protein	P46889	DNA translocase FtsK OS=Escherichia coli (strain K12) GN=ftsK PE=1 SV=2	0	FALSE	11.755	3	3	4	3	1	1329	146.6	5.02	6.16	3	0	1.418	0.714	1.057	1.066	60799.2	86242.3	43396.8	64289.5	64797.8
High	Master Protein	P00909	Tryptophan biosynthesis protein TrpCF OS=Escherichia coli (strain K12) GN=trpC PE=1 SV=3	0	FALSE	11.73	10	4	6	4	1	452	49.3	5.82	10.22	4	0	0.714	0.68	0.768	1.038	97974.6	69984.5	66665.3	75292.4	101715
High	Master Protein	P0ACU7	HTH-type transcriptional regulator yjdC OS=Escherichia coli (strain K12) GN=yjdC PE=1 SV=1	0	FALSE	11.726	16	3	4	3	1	191	21.9	5.08	10.26	3	0	2.056	1.69	1.563	0.868	39652.3	81534.6	67026.1	61963	34409.1
High	Master Protein	P0A9W0	HTH-type transcriptional regulator ulaR OS=Escherichia coli (strain K12) GN=ulaR PE=1 SV=1	0	FALSE	11.725	7	2	4	2	1	251	27.6	8.4	10.32	2	0	1.173	1.09	0.965	1.044	168711	197828	183845	162831	176173
High	Master Protein	P0A9G8	Transcriptional regulator modE OS=Escherichia coli (strain K12) GN=modE PE=1 SV=1	0	FALSE	11.723	15	4	4	4	1	262	28.3	5.44	7.94	4	0	1.553	1.373	1.124	1.204	114507	177885	157249	128713	137901
High	Master Protein	P07862	D-alanine--D-alanine ligase B OS=Escherichia coli (strain K12) GN=ddlB PE=1 SV=3	0	FALSE	11.689	7	2	7	2	1	306	32.8	4.84	9.67	2	0	2.33	0.861	2.68	1.044	102591	239073	88348.9	274900	107071
High	Master Protein	P0A7N4	50S ribosomal protein L32 OS=Escherichia coli (strain K12) GN=rpmF PE=1 SV=2	0	FALSE	11.685	46	3	5	3	1	57	6.4	11.03	8.69	3	0	1.078	0.988	1.834	0.826	43326.6	46719	42810.4	79450.2	35777.8
High	Master Protein	P0AC02	UPF0169 lipoprotein yfiO OS=Escherichia coli (strain K12) GN=yfiO PE=1 SV=1	0	FALSE	11.615	11	3	7	3	1	245	27.8	6.6	9.08	3	0	0.774	0.719	1.012	1.416	200087	154883	143791	202428	283261
High	Master Protein	P76154	Uncharacterized protein YdfK OS=Escherichia coli (strain K12) GN=ydfK PE=2 SV=2	0	FALSE	11.582	36	3	3	3	1	77	8.8	9.58	9.4	3	0	1.028	2.041	0.319	0.955	465420	478467	949885	148385	444321
High	Master Protein	P0A9M2	Hypoxanthine phosphoribosyltransferase OS=Escherichia coli (strain K12) GN=hpt PE=1 SV=1	0	FALSE	11.565	15	3	11	3	1	178	20.1	5.2	12.95	3	0	2.823	0.916	1.875	1.043	272655	769709	249747	511226	284491
High	Master Protein	P0AGK8	HTH-type transcriptional regulator iscR OS=Escherichia coli (strain K12) GN=iscR PE=1 SV=1	0	FALSE	11.513	16	3	8	3	1	162	17.3	7.34	15.4	3	0	1.379	0.822	0.833	1.214	347986	479939	285911	289795	422579
High	Master Protein	P09148	Galactose-1-phosphate uridylyltransferase OS=Escherichia coli (strain K12) GN=galT PE=1 SV=2	0	FALSE	11.463	9	3	3	3	1	348	39.6	6.47	4.88	3	0	1.522	1.028	0.766	1.166	31943.9	48614.5	32851.6	24455.9	37258.6
High	Master Protein	P77774	Lipoprotein yfgL OS=Escherichia coli (strain K12) GN=yfgL PE=1 SV=1	0	FALSE	11.431	10	4	5	4	1	392	41.9	4.91	8.16	4	0	0.686	0.937	1.124	1.42	138107	94701.5	129393	155285	196044
High	Master Protein	P08373	UDP-N-acetylenolpyruvoylglucosamine reductase OS=Escherichia coli (strain K12) GN=murB PE=1 SV=1	0	FALSE	11.425	10	3	3	3	1	342	37.8	6.18	5.76	3	0	0.759	0.837	1.071	1.397	74678.7	56688.3	62473.8	79989.5	104301
High	Master Protein	P69503	Adenine phosphoribosyltransferase OS=Escherichia coli (strain K12) GN=apt PE=1 SV=1	0	FALSE	11.405	15	2	9	2	1	183	19.8	5.41	15.8	2	0	1.332	0.547	0.446	1.045	223310	297379	122122	99537.2	233295
High	Master Protein	P22255	3'(2'),5'-bisphosphate nucleotidase CysQ OS=Escherichia coli (strain K12) GN=cysQ PE=1 SV=2	0	FALSE	11.4	12	3	11	3	1	246	27.2	5.96	28.73	3	0	1.785	1.195	1.164	0.766	217074	387472	259469	252578	166362
High	Master Protein	P0AF08	Protein mrp OS=Escherichia coli (strain K12) GN=mrp PE=3 SV=1	0	FALSE	11.397	9	4	4	4	1	369	39.9	6.3	4.95	4	0	0.756	0.838	0.891	1.042	95897.8	72513	80336.5	85435.8	99920.7
High	Master Protein	P06961	Multifunctional CCA protein OS=Escherichia coli (strain K12) GN=cca PE=1 SV=1	0	FALSE	11.297	5	2	4	2	1	412	46.4	6.65	4.9	2	0	0.95	1.248	0.854	0.906	46095.7	43786.5	57528.7	39345.9	41776.4
High	Master Protein	P00803	Signal peptidase I OS=Escherichia coli (strain K12) GN=lepB PE=1 SV=2	0	FALSE	11.282	10	3	4	3	1	324	35.9	7.33	3.73	3	0	0.426	0.496	1.427	1.656	170095	72525.8	84363.3	242805	281651
High	Master Protein	P00805	L-asparaginase 2 OS=Escherichia coli (strain K12) GN=ansB PE=1 SV=2	0	FALSE	11.277	6	2	2	2	1	348	36.8	6.38	7.62	2	0	0.809	2.04	1.398	0.665	99223.6	80294.8	202404	138760	65935.6
High	Master Protein	P0ADF6	Phosphogluconate dehydratase OS=Escherichia coli (strain K12) GN=edd PE=2 SV=1	0	FALSE	11.177	6	4	5	4	1	603	64.6	6.38	11.03	4	0	0.983	1.07	1.279	1.226	379623	373342	406120	485638	465477
High	Master Protein	P00562	Bifunctional aspartokinase/homoserine dehydrogenase 2 OS=Escherichia coli (strain K12) GN=metL PE=1 SV=3	0	FALSE	11.164	3	3	3	3	1	810	88.8	5.59	2.53	3	0	0.411	0.382	0.794	0.899	66167.5	27173.3	25248.4	52510.9	59476.2
High	Master Protein	P27550	Acetyl-coenzyme A synthetase OS=Escherichia coli (strain K12) GN=acs PE=1 SV=2	0	FALSE	11.156	6	4	5	4	1	652	72	5.8	4.74	4	0	0.611	0.398	0.361	2.497	31443.5	19216.7	12507.5	11352.2	78521.4
High	Master Protein	P03004	Chromosomal replication initiator protein DnaA OS=Escherichia coli (strain K12) GN=dnaA PE=1 SV=2	0	FALSE	11.142	6	3	3	3	1	467	52.5	8.66	8.85	3	0	0.904	0.722	0.941	1.098	143382	129564	103573	134964	157397
High	Master Protein	P26646	Putative quinone oxidoreductase YhdH OS=Escherichia coli (strain K12) GN=yhdH PE=1 SV=1	0	FALSE	11.14	11	3	3	3	1	324	34.7	5.91	3.96	3	0	0.366	1.369	1.43	1.01	23937.3	8751.14	32759.3	34229.8	24175
High	Master Protein	P23857	Thiosulfate sulfurtransferase PspE OS=Escherichia coli (strain K12) GN=pspE PE=1 SV=1	0	FALSE	11.137	32	3	3	3	1	104	11.5	8.15	9.25	3	0	1.594	0.591	0.568	0.992	18004.5	28700.9	10634	10226.7	17858.1
High	Master Protein	P0A8A4	Putative phosphotransferase ydiA OS=Escherichia coli (strain K12) GN=ydiA PE=1 SV=1	0	FALSE	11.1	8	2	3	2	1	277	31.2	6.43	5.63	2	0	0.825	1.033	1.457	2.125	54519.5	44993.6	56302.6	79438.4	115866
High	Master Protein	P0AFZ3	Stringent starvation protein B OS=Escherichia coli (strain K12) GN=sspB PE=1 SV=1	0	FALSE	11.07	12	2	8	2	1	165	18.3	4.55	7.89	2	0	0.099	1.034	0.391	0.906	413973	41064.5	428119	161870	375179
High	Master Protein	P0AE60	Cell division activator CedA OS=Escherichia coli (strain K12) GN=cedA PE=1 SV=2	0	FALSE	11.07	36	3	4	3	1	80	9.4	9.69	7.87	3	0	1.765	1.782	0.948	0.897	60976.8	107625	108688	57817.6	54712.8
High	Master Protein	P46852	Probable quercetin 2,3-dioxygenase yhhW OS=Escherichia coli (strain K12) GN=yhhW PE=1 SV=1	0	FALSE	11.066	16	3	3	3	1	231	26.3	5.43	7.03	3	0	1.099	1.826	1.285	0.822	58751.3	64539.5	107273	75493.8	48293.3
High	Master Protein	P0AFS3	Dihydrofolate reductase folM OS=Escherichia coli (strain K12) GN=folM PE=1 SV=1	0	FALSE	11.013	15	4	4	4	1	240	26.3	7.99	4.33	4	0	1.736	2.003	1.139	1.053	17002.9	29514.3	34060.7	19358.8	17902.1
High	Master Protein	P39408	Uncharacterized deoxyribonuclease YjjV OS=Escherichia coli (strain K12) GN=yjjV PE=1 SV=2	0	FALSE	10.994	10	3	3	3	1	259	28.9	6.62	5.8	3	0	2.355	3.262	1.46	1.005	173010	407384	564380	252517	173800
High	Master Protein	P0A6E1	Shikimate kinase 2 OS=Escherichia coli (strain K12) GN=aroL PE=1 SV=3	0	FALSE	10.928	7	1	3	1	1	174	19.1	4.77	11.34	1	0	0.928	0.788	0.965	1.493	40389.2	37474	31827.2	38961.8	60315.9
High	Master Protein	P04425	Glutathione synthetase OS=Escherichia coli (strain K12) GN=gshB PE=1 SV=1	0	FALSE	10.876	13	3	6	3	1	316	35.5	5.22	8.16	3	0	0.786	0.989	1.287	1.039	91169.2	71651	90174.7	117356	94717.1
High	Master Protein	P0AG78	Sulfate-binding protein OS=Escherichia coli (strain K12) GN=sbp PE=1 SV=1	0	FALSE	10.87	9	4	6	4	1	329	36.6	7.15	14	4	0	0.948	0.653	1.182	0.744	243876	231080	159352	288212	181486
High	Master Protein	P60752	Lipid A export ATP-binding/permease protein MsbA OS=Escherichia coli (strain K12) GN=msbA PE=1 SV=1	0	FALSE	10.828	4	2	4	2	1	582	64.4	8.54	4.72	2	0	0.375	0.303	0.598	1.838	34013	12757.8	10303.7	20324.9	62522.7
High	Master Protein	P30011	Nicotinate-nucleotide pyrophosphorylase [carboxylating] OS=Escherichia coli (strain K12) GN=nadC PE=1 SV=7	0	FALSE	10.806	10	4	5	4	1	297	32.7	5.2	13.22	4	0	1.515	1.223	1.349	1.382	169092	256183	206735	228058	233633
High	Master Protein	P17169	Glucosamine--fructose-6-phosphate aminotransferase [isomerizing] OS=Escherichia coli (strain K12) GN=glmS PE=1 SV=4	0	FALSE	10.804	5	3	4	3	1	609	66.9	5.87	5.46	3	0	0.424	0.547	0.674	1.357	118501	50240	64775.6	79839.9	160833
High	Master Protein	P0AEJ2	Isochorismate synthase entC OS=Escherichia coli (strain K12) GN=entC PE=1 SV=1	0	FALSE	10.795	5	2	3	2	1	391	42.9	5.72	6.77	2	0	0.367	0.182	0.431	1.932	65421.5	24042.1	11917.6	28198.2	126383
High	Master Protein	P06846	HTH-type transcriptional regulator ebgR OS=Escherichia coli (strain K12) GN=ebgR PE=4 SV=2	0	FALSE	10.791	9	3	19	2	1	327	36.2	6.02	30.13	3	0	0.956	0.957	0.37	1.01	16155.7	15446.7	15462.6	5970.99	16311.4
High	Master Protein	P0A738	Molybdenum cofactor biosynthesis protein C OS=Escherichia coli (strain K12) GN=moaC PE=1 SV=2	0	FALSE	10.774	19	4	6	4	1	161	17.5	7.11	8.32	4	0	2.041	1.643	1.099	1.105	328286	670089	539370	360755	362836
High	Master Protein	P76121	Uncharacterized protein yddH OS=Escherichia coli (strain K12) GN=yddH PE=3 SV=2	0	FALSE	10.77	10	2	7	2	1	189	21	6.02	7.91	2	0	0.881	2.89	0.905	0.372	79080.2	69696.5	228561	71589.9	29443.2
High	Master Protein	P0AF67	UPF0079 ATP-binding protein yjeE OS=Escherichia coli (strain K12) GN=yjeE PE=3 SV=1	0	FALSE	10.718	9	1	2	1	1	153	16.8	4.65	3.73	1	0	1.744	1.439	2.091	1.112	52890	92219.2	76129.7	110593	58793.5
High	Master Protein	P13024	Protein FdhE OS=Escherichia coli (strain K12) GN=fdhE PE=3 SV=2	0	FALSE	10.71	11	3	4	3	1	309	34.7	5.12	7.49	3	0	1.422	1.087	0.658	1.007	52852.9	75173.3	57437.6	34783.4	53209.3
High	Master Protein	P0A821	L-seryl-tRNA(Sec) selenium transferase OS=Escherichia coli (strain K12) GN=selA PE=1 SV=1	0	FALSE	10.7	6	3	8	3	1	463	50.6	6.48	10.72	3	0	0.908	0.823	0.828	1.803	202295	183641	166576	167548	364797
High	Master Protein	P08395	Protease 4 OS=Escherichia coli (strain K12) GN=sppA PE=1 SV=2	0	FALSE	10.699	4	3	5	3	1	618	67.2	6.04	8.05	3	0	0.461	0.523	1.11	1.762	76755.5	35364.9	40112.9	85189.7	135272
High	Master Protein	P0A9G4	HTH-type transcriptional regulator CueR OS=Escherichia coli (strain K12) GN=cueR PE=1 SV=1	0	FALSE	10.692	21	3	4	3	1	135	15.2	6.09	9.81	3	0	1.267	1.084	1.119	0.983	75569.2	95779.6	81950.8	84571.2	74266.7
High	Master Protein	P0A7A7	Glycerol-3-phosphate acyltransferase OS=Escherichia coli (strain K12) GN=plsB PE=1 SV=2	0	FALSE	10.681	5	4	4	4	1	807	91.3	8.38	9.19	4	0	0.983	0.723	1.164	1.531	47259.4	46448.2	34149.6	55019.1	72336.1
High	Master Protein	P12281	Molybdopterin molybdenumtransferase OS=Escherichia coli (strain K12) GN=moeA PE=1 SV=1	0	FALSE	10.667	8	2	6	2	1	411	44	5.14	13.5	2	0	0.815	0.878	2.618	0.747	182462	148664	160135	477638	136281
High	Master Protein	P0A8E1	UPF0227 protein ycfP OS=Escherichia coli (strain K12) GN=ycfP PE=3 SV=1	0	FALSE	10.609	14	2	5	2	1	180	21.2	6.61	11.91	2	0	0.855	1.328	1.411	1.072	226598	193696	300855	319617	242941
High	Master Protein	P36879	Uncharacterized ABC transporter ATP-binding protein YadG OS=Escherichia coli (strain K12) GN=yadG PE=3 SV=1	0	FALSE	10.603	8	3	6	3	1	308	34.6	8.44	6.49	3	0	1.089	0.689	1.697	1.192	35449.3	38593.7	24419.6	60165.5	42268.6
High	Master Protein	Q46868	Uncharacterized protein yqiC OS=Escherichia coli (strain K12) GN=yqiC PE=1 SV=2	0	FALSE	10.595	29	4	9	4	1	96	11.3	6.15	14	4	0	0.973	1.126	0.802	0.891	917476	892603	1.0333e+06	735419	817844
High	Master Protein	Q46798	Uncharacterized lipoprotein ygeR OS=Escherichia coli (strain K12) GN=ygeR PE=4 SV=2	0	FALSE	10.592	14	3	4	3	1	251	26.5	10.11	7.8	3	0	0.854	1.098	0.488	0.907	72093.3	61588.4	79193.6	35149.6	65398.2
High	Master Protein	P10378	Enterobactin synthase component E OS=Escherichia coli (strain K12) GN=entE PE=3 SV=3	0	FALSE	10.586	5	2	4	2	1	536	59.1	5.63	10.19	2	0	0.565	0.433	0.74	1.553	98991.9	55934.9	42868.3	73263.5	153702
High	Master Protein	P27248	Aminomethyltransferase OS=Escherichia coli (strain K12) GN=gcvT PE=1 SV=3	0	FALSE	10.576	7	3	9	3	1	364	40.1	5.57	7.51	3	0	0.442	0.398	0.359	0.67	290533	128470	115638	104237	194734
High	Master Protein	P0A988	DNA polymerase III subunit beta OS=Escherichia coli (strain K12) GN=dnaN PE=1 SV=1	0	FALSE	10.541	7	3	5	3	1	366	40.6	5.39	9.67	3	0	0.746	0.838	1.17	1.087	122180	91169.6	102435	142999	132805
High	Master Protein	P39337	Uncharacterized N-acetyltransferase YjgM OS=Escherichia coli (strain K12) GN=yjgM PE=3 SV=2	0	FALSE	10.541	13	2	2	2	1	167	18.6	5.34	5.7	2	0	1.734	1.028	2.601	1.201	43718.1	75809.4	44953.4	113708	52490.6
High	Master Protein	P60757	ATP phosphoribosyltransferase OS=Escherichia coli (strain K12) GN=hisG PE=1 SV=1	0	FALSE	10.54	13	3	3	3	1	299	33.3	5.63	5.2	3	0	0.898	0.497	0.636	1.092	581079	522085	288747	369714	634275
High	Master Protein	P0A7E9	Uridylate kinase OS=Escherichia coli (strain K12) GN=pyrH PE=1 SV=2	0	FALSE	10.539	7	2	5	2	1	241	26	7.39	11.21	2	0	0.925	0.747	1.674	1.659	987216	913383	737403	1.65276e+06	1.6377e+06
High	Master Protein	P77239	Cation efflux system protein CusB OS=Escherichia coli (strain K12) GN=cusB PE=1 SV=1	0	FALSE	10.465	8	3	4	3	1	407	44.3	6.21	7.76	3	0	1.327	0.632	0.58	0.835	74128.5	98348.7	46885.4	43019.8	61873.3
High	Master Protein	P00393	NADH dehydrogenase OS=Escherichia coli (strain K12) GN=ndh PE=1 SV=2	0	FALSE	10.45	7	3	3	3	1	434	47.3	8.85	6.94	3	0	0.528	0.779	1.326	1.16	22241	11733.1	17318.9	29487.4	25796.3
High	Master Protein	P62623	4-hydroxy-3-methylbut-2-enyl diphosphate reductase OS=Escherichia coli (strain K12) GN=ispH PE=1 SV=1	0	FALSE	10.444	7	2	3	2	1	316	34.8	5.3	7.44	2	0	1.362	1.115	1.368	1.013	63709.8	86772.5	71058.1	87182	64515.7
High	Master Protein	P0AFQ7	Uncharacterized deoxyribonuclease YcfH OS=Escherichia coli (strain K12) GN=ycfH PE=1 SV=1	0	FALSE	10.429	10	2	3	2	1	265	29.8	5.41	3.74	2	0	2.461	0.804	1.126	0.851	30962.5	76206.7	24900	34848.6	26344.5
High	Master Protein	P76372	Chain length determinant protein OS=Escherichia coli (strain K12) GN=wzzB PE=1 SV=2	0	FALSE	10.414	7	4	4	4	1	326	36.4	5.59	7.59	4	0	0.426	0.442	0.553	1.257	49201	20967.5	21734.5	27216.1	61847.9
High	Master Protein	P75874	Uncharacterized protein yccU OS=Escherichia coli (strain K12) GN=yccU PE=1 SV=2	0	FALSE	10.41	17	2	12	2	1	137	14.7	7.34	19.09	2	0	1.013	1.584	1.062	1.012	172663	174921	273471	183359	174672
High	Master Protein	P67603	UPF0267 protein yqfB OS=Escherichia coli (strain K12) GN=yqfB PE=1 SV=1	0	FALSE	10.391	11	1	3	1	1	103	11.9	4.82	7.24	1	0	2.706	1.414	0.671	0.964	28940.1	78326.2	40911.1	19425	27905.2
High	Master Protein	P77258	N-ethylmaleimide reductase OS=Escherichia coli (strain K12) GN=nemA PE=1 SV=1	0	FALSE	10.389	12	4	5	4	1	365	39.5	6.2	6.81	4	0	0.958	0.745	0.653	1.061	296511	284013	221045	193554	314693
High	Master Protein	P0AG63	30S ribosomal protein S17 OS=Escherichia coli (strain K12) GN=rpsQ PE=1 SV=2	0	FALSE	10.359	32	4	39	4	1	84	9.7	9.6	89.22	4	0	1.127	0.997	0.849	0.978	4.48245e+06	5.05372e+06	4.46777e+06	3.80666e+06	4.38306e+06
High	Master Protein	P75913	Glyoxylate/hydroxypyruvate reductase A OS=Escherichia coli (strain K12) GN=ghrA PE=1 SV=2	0	FALSE	10.338	6	2	3	2	1	312	35.3	6.8	5.93	2	0	0.532	0.54	0.656	1.337	33496.4	17813.2	18090.2	21977.2	44801.2
High	Master Protein	P0AEY3	Nucleoside triphosphate pyrophosphohydrolase OS=Escherichia coli (strain K12) GN=mazG PE=1 SV=1	0	FALSE	10.337	10	3	4	3	1	263	30.4	4.77	9.57	3	0	1.335	0.797	0.991	0.845	82844.8	110592	66026.9	82079.8	69982.5
High	Master Protein	P46859	Thermoresistant gluconokinase OS=Escherichia coli (strain K12) GN=gntK PE=1 SV=4	0	FALSE	10.319	7	1	5	1	1	175	19.5	6.73	10.02	1	0	0.787	0.634	0.36	1.075	124757	98129.1	79086.1	44905.4	134160
High	Master Protein	P0A9S7	High-affinity branched-chain amino acid transport ATP-binding protein LivG OS=Escherichia coli (strain K12) GN=livG PE=3 SV=1	0	FALSE	10.312	8	2	2	2	1	255	28.4	7.18	6.41	2	0	0.235	0.253	0.846	2.067	28663.8	6724.92	7248.38	24239.2	59239.6
High	Master Protein	P60546	Guanylate kinase OS=Escherichia coli (strain K12) GN=gmk PE=1 SV=1	0	FALSE	10.3	12	3	9	3	1	207	23.6	6.54	13.09	3	0	1.047	0.963	0.653	1.042	591769	619583	569983	386687	616751
High	Master Protein	P36929	Ribosomal RNA small subunit methyltransferase B OS=Escherichia coli (strain K12) GN=rsmB PE=1 SV=2	0	FALSE	10.295	8	3	3	3	1	429	48.3	7.52	5.02	3	0	1.117	1.533	1.173	1.042	154426	172459	236765	181218	160877
High	Master Protein	P0ADR8	LOG family protein ygdH OS=Escherichia coli (strain K12) GN=ygdH PE=1 SV=1	0	FALSE	10.276	7	3	3	3	1	454	50.9	6.48	5.36	3	0	0.642	0.602	0.766	1.33	37927.7	24345.7	22817.3	29065.9	50443.6
High	Master Protein	P0AET2	Protein hdeB OS=Escherichia coli (strain K12) GN=hdeB PE=1 SV=1	0	FALSE	10.247	27	3	33	3	1	108	12	6.01	55.84	3	0	1.801	5.839	2.194	1.818	1.51203e+06	2.72387e+06	8.8283e+06	3.31806e+06	2.74817e+06
High	Master Protein	P0AE12	AMP nucleosidase OS=Escherichia coli (strain K12) GN=amn PE=1 SV=1	0	FALSE	10.244	6	3	4	3	1	484	54	6.34	7.39	3	0	1.055	0.729	0.698	1.116	240117	253241	175004	167683	267900
High	Master Protein	P75864	Ribosomal RNA large subunit methyltransferase L OS=Escherichia coli (strain K12) GN=rlmL PE=1 SV=1	0	FALSE	10.225	3	2	9	2	1	702	78.8	8.82	8.39	2	0	0.618	0.606	0.401	1.518	148740	91899.1	90194.2	59701.8	225734
High	Master Protein	P0AGG8	Protein tldD OS=Escherichia coli (strain K12) GN=tldD PE=1 SV=1	0	FALSE	10.222	9	3	5	3	1	481	51.3	5.06	5.93	3	0	0.994	1.082	1.516	0.81	64050.7	63643.8	69332.7	97130.9	51858.4
High	Master Protein	P0A8A8	Ribosome maturation factor rimP OS=Escherichia coli (strain K12) GN=rimP PE=1 SV=2	0	FALSE	10.221	16	3	10	3	1	150	16.6	4.7	10.82	3	0	1.084	0.837	0.36	0.869	71583.8	77621.6	59894.7	25755.7	62210.3
High	Master Protein	P30958	Transcription-repair-coupling factor OS=Escherichia coli (strain K12) GN=mfd PE=1 SV=2	0	FALSE	10.158	3	4	4	4	1	1148	129.9	6.16	3.82	4	0	0.666	0.69	0.916	1.341	79691.9	53084.2	55011.2	73035.1	106873
High	Master Protein	P76015	PTS-dependent dihydroxyacetone kinase, dihydroxyacetone-binding subunit dhaK OS=Escherichia coli (strain K12) GN=dhaK PE=1 SV=2	0	FALSE	10.131	7	3	5	3	1	356	38.2	4.98	7.07	3	0	0.284	0.952	0.74	1.038	121760	34525.2	115933	90155.3	126439
High	Master Protein	P0AAZ4	Replication-associated recombination protein A OS=Escherichia coli (strain K12) GN=rarA PE=1 SV=1	0	FALSE	10.109	5	2	3	2	1	447	49.6	6.4	8.21	2	0	1.345	1.092	0.959	1.108	8318.62	11186.7	9081.81	7973.96	9220.83
High	Master Protein	P0AEE1	Protein dcrB OS=Escherichia coli (strain K12) GN=dcrB PE=1 SV=1	0	FALSE	10.061	12	2	6	2	1	185	19.8	5.33	20.39	2	0	1.066	0.701	0.937	1.442	117876	125612	82637.1	110506	169933
High	Master Protein	P08390	USG-1 protein OS=Escherichia coli (strain K12) GN=usg PE=1 SV=1	0	FALSE	10.028	6	2	2	2	1	337	36.3	4.48	8.05	2	0	1.392	0.917	0.893	1.259	160647	223620	147289	143408	202233
High	Master Protein	P76575	Uncharacterized protein yfgJ OS=Escherichia coli (strain K12) GN=yfgJ PE=1 SV=2	0	FALSE	10.025	41	3	14	3	1	71	8	7.03	15.68	3	0	1.741	1.737	0.872	0.977	117106	203861	203366	102138	114382
High	Master Protein	P37751	Uncharacterized protein yefI OS=Escherichia coli (strain K12) GN=yefI PE=4 SV=1	0	FALSE	10.025	6	3	4	3	1	372	43.2	8.92	4.71	3	0	0.415	0.329	0.615	1.491	77618.7	32245.8	25542.6	47750.2	115699
High	Master Protein	P52643	D-lactate dehydrogenase OS=Escherichia coli (strain K12) GN=ldhA PE=1 SV=1	0	FALSE	9.974	6	2	4	2	1	329	36.5	5.44	10.58	2	0	0.848	1.315	1.579	1.179	82577.5	70034.6	108553	130431	97369.8
High	Master Protein	P69924	Ribonucleoside-diphosphate reductase 1 subunit beta OS=Escherichia coli (strain K12) GN=nrdB PE=1 SV=2	0	FALSE	9.969	5	2	4	2	1	376	43.5	4.81	4.72	2	0	0.778	0.587	0.899	1.176	112406	87443.4	65948.7	101069	132167
High	Master Protein	P0A948	Ribosomal-protein-alanine acetyltransferase OS=Escherichia coli (strain K12) GN=rimJ PE=3 SV=1	0	FALSE	9.919	13	2	2	2	1	194	22.7	9.14	5.16	2	0	1.205	1.258	0.834	1.186	17981.7	21672	22629.2	15002.5	21319.2
High	Master Protein	P0AAC8	Iron-binding protein iscA OS=Escherichia coli (strain K12) GN=iscA PE=1 SV=1	0	FALSE	9.91	27	4	10	4	1	107	11.5	4.88	18.35	4	0	1.315	1.015	0.855	0.945	1.16478e+06	1.53167e+06	1.18177e+06	996183	1.10034e+06
High	Master Protein	P0A7Y8	Ribonuclease P protein component OS=Escherichia coli (strain K12) GN=rnpA PE=3 SV=1	0	FALSE	9.861	18	2	5	2	1	119	13.8	11.81	9.15	2	0	0.922	1	0.631	1.012	188836	174027	188789	119167	191046
High	Master Protein	P36649	Blue copper oxidase CueO OS=Escherichia coli (strain K12) GN=cueO PE=1 SV=2	0	FALSE	9.839	6	3	3	3	1	516	56.5	6.79	5.9	3	0	1.256	0.891	2.883	0.983	73598.7	92403.8	65588	212164	72352.1
High	Master Protein	P0A6F3	Glycerol kinase OS=Escherichia coli (strain K12) GN=glpK PE=1 SV=2	0	FALSE	9.832	6	3	3	3	1	502	56.2	5.5	4.39	3	0	1.292	1.133	0.942	0.979	16224.2	20963.2	18375.4	15279.1	15886.3
High	Master Protein	P36767	Recombination-associated protein rdgC OS=Escherichia coli (strain K12) GN=rdgC PE=1 SV=1	0	FALSE	9.806	11	3	5	3	1	303	34	5.4	8.49	3	0	1.497	1.213	1.564	1.275	118327	177143	143566	185040	150845
High	Master Protein	P37744	Glucose-1-phosphate thymidylyltransferase 1 OS=Escherichia coli (strain K12) GN=rmlA1 PE=1 SV=2	0	FALSE	9.794	11	4	10	4	1	293	32.7	5.55	14.42	4	0	0.575	0.581	1.224	1.235	276475	158846	160621	338378	341398
High	Master Protein	P09147	UDP-glucose 4-epimerase OS=Escherichia coli (strain K12) GN=galE PE=1 SV=1	0	FALSE	9.747	7	2	2	2	1	338	37.2	6.35	7.4	2	0	1.123	0.796	1.015	1.633	67880.8	76230.6	54060.7	68923.9	110823
High	Master Protein	P0A8I5	tRNA (guanine-N(7)-)-methyltransferase OS=Escherichia coli (strain K12) GN=trmB PE=1 SV=1	0	FALSE	9.727	13	3	3	3	1	239	27.3	6.92	5.47	3	0	0.849	1.01	0.181	1.412	45801.9	38883.9	46274	8308.62	64684.9
High	Master Protein	P0ACD4	NifU-like protein OS=Escherichia coli (strain K12) GN=nifU PE=1 SV=1	0	FALSE	9.706	15	2	8	2	1	128	13.8	4.93	21.45	2	0	1.328	0.906	0.617	0.944	2.31703e+06	3.07619e+06	2.09992e+06	1.42908e+06	2.18787e+06
High	Master Protein	P0ADX7	Uncharacterized protein yhhA OS=Escherichia coli (strain K12) GN=yhhA PE=4 SV=1	0	FALSE	9.702	20	2	8	2	1	146	16.6	10.89	5.31	2	0	0.969	2.09	1.906	0.532	23886.6	23157.2	49925.8	45539.7	12710.7
High	Master Protein	P31808	Uncharacterized oxidoreductase yciK OS=Escherichia coli (strain K12) GN=yciK PE=1 SV=3	0	FALSE	9.688	5	1	4	1	1	252	27.9	7.8	6.32	1	0	1.073	0.836	1.162	0.952	28133.4	30196.9	23530.5	32679.4	26780.3
High	Master Protein	P26365	N-acetylmuramoyl-L-alanine amidase AmiB OS=Escherichia coli (strain K12) GN=amiB PE=1 SV=2	0	FALSE	9.657	7	3	7	3	1	445	48	9.29	7.32	3	0	1.682	0.965	1.322	0.88	84834.2	142691	81873.3	112136	74618.4
High	Master Protein	P31677	Alpha,alpha-trehalose-phosphate synthase [UDP-forming] OS=Escherichia coli (strain K12) GN=otsA PE=1 SV=3	0	FALSE	9.652	5	3	3	3	1	474	53.6	6.86	6.66	3	0	0.71	1.085	0.781	0.617	56743.2	40290.9	61570.6	44313.1	35013.9
High	Master Protein	P07003	Pyruvate dehydrogenase [ubiquinone] OS=Escherichia coli (strain K12) GN=poxB PE=1 SV=1	0	FALSE	9.644	3	2	9	2	1	572	62	6.28	9.19	2	0	0.315	0.486	1.422	0.639	194485	61257.3	94442.5	276620	124194
High	Master Protein	P0AFR4	Uncharacterized protein yciO OS=Escherichia coli (strain K12) GN=yciO PE=1 SV=1	0	FALSE	9.633	13	2	4	2	1	206	23.2	6.35	7.6	2	0	1.164	1.137	1.229	1.099	118861	138329	135155	146099	130613
High	Master Protein	P0ACG1	DNA-binding protein stpA OS=Escherichia coli (strain K12) GN=stpA PE=3 SV=1	0	FALSE	9.603	22	3	15	2	1	134	15.3	8.4	38.61	3	0	0.532	0.506	0.311	0.6	364384	193907	184501	113476	218768
High	Master Protein	P26616	NAD-dependent malic enzyme OS=Escherichia coli (strain K12) GN=maeA PE=1 SV=4	0	FALSE	9.586	6	3	3	3	1	565	63.2	5.31	4.51	3	0	0.568	0.526	1.076	1.299	67786.9	38472.4	35676.4	72934.6	88041.1
High	Master Protein	P25539	Riboflavin biosynthesis protein RibD OS=Escherichia coli (strain K12) GN=ribD PE=1 SV=1	0	FALSE	9.513	9	3	3	3	1	367	40.3	7.59	5.56	3	0	0.738	0.766	0.998	1.266	105041	77497.6	80441	104816	133001
High	Master Protein	P0ACA1	Uncharacterized GST-like protein yibF OS=Escherichia coli (strain K12) GN=yibF PE=3 SV=1	0	FALSE	9.495	8	3	10	3	1	202	22.5	5.17	9.37	3	0	1.164	1.963	1.35	1.757	639959	744600	1.25624e+06	864041	1.12435e+06
High	Master Protein	P67095	Phosphodiesterase yfcE OS=Escherichia coli (strain K12) GN=yfcE PE=1 SV=1	0	FALSE	9.481	17	2	2	2	1	184	20.1	6.05	5.47	2	0	1.266	1.379	0.906	0.987	39057.5	49441.3	53841.1	35376.7	38549.6
High	Master Protein	P0AG07	Ribulose-phosphate 3-epimerase OS=Escherichia coli (strain K12) GN=rpe PE=1 SV=1	0	FALSE	9.445	7	1	3	1	1	225	24.5	5.31	6.94	1	0	1.164	1.106	1.078	1.654	46275.7	53869.1	51167.1	49868	76522.8
High	Master Protein	P0A951	Spermidine N(1)-acetyltransferase OS=Escherichia coli (strain K12) GN=speG PE=1 SV=2	0	FALSE	9.435	20	3	4	3	1	186	21.9	6.68	9.14	3	0	2.663	1.41	0.924	1.681	112250	298942	158280	103768	188641
High	Master Protein	P0AA99	Putative L,D-transpeptidase YafK OS=Escherichia coli (strain K12) GN=yafK PE=3 SV=1	0	FALSE	9.397	8	2	3	2	1	246	28	9.06	6.27	2	0	0.86	1.137	1.443	1.427	20181.8	17360.2	22941.8	29127.5	28793.5
High	Master Protein	P0AE22	Class B acid phosphatase OS=Escherichia coli (strain K12) GN=aphA PE=1 SV=1	0	FALSE	9.373	11	3	10	3	1	237	26.1	7.43	31.87	3	0	1.867	1.239	1.411	1.042	175549	327753	217521	247634	182986
High	Master Protein	P0C0T5	Penicillin-insensitive murein endopeptidase OS=Escherichia coli (strain K12) GN=mepA PE=1 SV=1	0	FALSE	9.359	13	2	3	2	1	274	30.1	8.27	3.5	2	0	1.19	0.881	0.583	1.355	23427.4	27871.4	20649.4	13655.8	31737.3
High	Master Protein	P27859	Tat-linked quality control protein TatD OS=Escherichia coli (strain K12) GN=tatD PE=1 SV=3	0	FALSE	9.343	7	2	5	2	1	260	29	5.34	4.78	2	0	0.634	0.678	0.811	1.09	38463.7	24397.5	26082.6	31189.4	41917.6
High	Master Protein	P69411	Protein rcsF OS=Escherichia coli (strain K12) GN=rcsF PE=1 SV=1	0	FALSE	9.34	10	1	2	1	1	134	14.2	9.13	4.18	1	0	0.81	0.831	2.451	1.035	38070.4	30854.1	31625.4	93316.1	39419.5
High	Master Protein	P08312	Phenylalanyl-tRNA synthetase alpha chain OS=Escherichia coli (strain K12) GN=pheS PE=1 SV=2	0	FALSE	9.3	8	3	6	3	1	327	36.8	6.2	10.64	3	0	0.85	1.176	1.264	1.21	293516	249466	345152	371121	355177
High	Master Protein	P0A800	DNA-directed RNA polymerase subunit omega OS=Escherichia coli (strain K12) GN=rpoZ PE=1 SV=1	0	FALSE	9.269	25	3	22	3	1	91	10.2	4.92	37.66	3	0	1.124	0.986	0.848	0.993	571778	642598	563701	484856	567603
High	Master Protein	P11458	Quinolinate synthase A OS=Escherichia coli (strain K12) GN=nadA PE=1 SV=3	0	FALSE	9.247	7	3	3	3	1	347	38.2	5.36	7.09	3	0	0.416	0.353	0.555	0.907	224731	93474.3	79292	124774	203724
High	Master Protein	P0A8U6	Met repressor OS=Escherichia coli (strain K12) GN=metJ PE=1 SV=2	0	FALSE	9.242	9	2	11	2	1	105	12.1	5.54	11.16	2	0	1.021	1.369	0.999	0.909	123919	126485	169607	123815	112600
High	Master Protein	P0AC13	Dihydropteroate synthase OS=Escherichia coli (strain K12) GN=folP PE=1 SV=1	0	FALSE	9.241	11	3	3	3	1	282	30.6	6.02	6.87	3	0	0.644	0.599	1.008	1.245	55155.5	35529.8	33050.5	55590.3	68688.9
High	Master Protein	P06989	Histidine biosynthesis bifunctional protein HisIE OS=Escherichia coli (strain K12) GN=hisI PE=3 SV=3	0	FALSE	9.234	13	4	19	4	1	203	22.7	5.41	26.16	4	0	1.704	0.739	0.74	1.043	482490	822083	356333	357196	503239
High	Master Protein	P0ACX3	Putative monooxygenase ydhR OS=Escherichia coli (strain K12) GN=ydhR PE=1 SV=1	0	FALSE	9.234	23	2	2	2	1	101	11.3	5.15	7.46	2	0	0.917	0.879	1.469	0.845	279951	256623	246066	411266	236671
High	Master Protein	P03817	Protein mioC OS=Escherichia coli (strain K12) GN=mioC PE=1 SV=4	0	FALSE	9.211	15	3	20	3	1	147	15.8	4.41	49.59	3	0	1.384	1.059	0.482	1.14	1.49053e+06	2.06331e+06	1.57801e+06	718820	1.69895e+06
High	Master Protein	P67087	Ribosomal RNA small subunit methyltransferase I OS=Escherichia coli (strain K12) GN=rsmI PE=1 SV=1	0	FALSE	9.18	8	2	5	2	1	286	31.3	6.24	12.78	2	0	1.136	0.87	0.633	1.21	67117.7	76216.4	58397.3	42483.9	81243.2
High	Master Protein	P28304	Quinone oxidoreductase 1 OS=Escherichia coli (strain K12) GN=qorA PE=1 SV=1	0	FALSE	9.164	12	3	3	3	1	327	35.2	8.31	6.11	3	0	1.049	1.804	3.578	0.914	19257.5	20200.3	34739.7	68896.8	17603.3
High	Master Protein	P75780	Catecholate siderophore receptor Fiu OS=Escherichia coli (strain K12) GN=fiu PE=1 SV=1	0	FALSE	9.143	3	3	3	3	1	760	81.9	5.91	4.43	3	0	0.319	0.22	0.504	1.183	98682.5	31515.5	21682.4	49776.2	116732
High	Master Protein	P0A9T8	Uncharacterized ABC transporter ATP-binding protein YbbA OS=Escherichia coli (strain K12) GN=ybbA PE=3 SV=1	0	FALSE	9.135	9	2	4	2	1	228	24.5	5.77	12.26	2	0	0.892	1.194	1.229	1.104	84674.9	75506.9	101092	104032	93476.5
High	Master Protein	P76537	Uncharacterized protein yfeY OS=Escherichia coli (strain K12) GN=yfeY PE=1 SV=1	0	FALSE	9.12	13	3	4	3	1	191	20.9	5.4	9.99	3	0	0.721	1.498	0.805	1.234	857285	618082	1.28452e+06	689864	1.05762e+06
High	Master Protein	P31130	Uncharacterized protein ydeI OS=Escherichia coli (strain K12) GN=ydeI PE=4 SV=1	0	FALSE	9.099	18	2	2	2	1	130	14.1	6.95	6.92	2	0	0.751	3.924	0.394	0.337	734156	551554	2.8811e+06	289433	247722
High	Master Protein	P56262	Putative carboxymethylenebutenolidase OS=Escherichia coli (strain K12) GN=ysgA PE=3 SV=3	0	FALSE	9.095	7	3	5	3	1	271	29.4	5.96	8.33	3	0	0.461	0.798	0.313	0.603	889692	409903	709754	278046	536870
High	Master Protein	P76027	Oligopeptide transport ATP-binding protein OppD OS=Escherichia coli (strain K12) GN=oppD PE=3 SV=2	0	FALSE	9.086	7	2	2	2	1	337	37.2	6.1	3.06	2	0	2.046	0.98	4.842	1.645	26085.3	53360.5	25572.6	126293	42913.5
High	Master Protein	P31063	Uncharacterized lipoprotein yedD OS=Escherichia coli (strain K12) GN=yedD PE=4 SV=1	0	FALSE	9.003	26	3	3	3	1	137	15	4.98	8.25	3	0	0.799	0.947	1.052	1.21	48562.4	38778.4	46008.5	51069.9	58754.6
High	Master Protein	P0AF20	N-acetylglucosamine repressor OS=Escherichia coli (strain K12) GN=nagC PE=2 SV=1	0	FALSE	8.998	6	2	2	2	1	406	44.5	7.36	6.89	2	0	0.693	0.579	0.687	1.573	43456.6	30101.4	25181.7	29862.4	68339
High	Master Protein	P77781	Esterase YdiI OS=Escherichia coli (strain K12) GN=ydiI PE=1 SV=1	0	FALSE	8.994	13	2	7	2	1	136	14.9	7.43	9.25	2	0	1.114	1.079	1.32	0.972	83257.3	92780.6	89811.3	109861	80913.3
High	Master Protein	P77171	Uncharacterized HTH-type transcriptional regulator ydcI OS=Escherichia coli (strain K12) GN=ydcI PE=4 SV=2	0	FALSE	8.985	9	2	2	2	1	307	33.4	7.97	5.61	2	0	0.511	0.59	0.719	1.44	13933.9	7120.61	8223.55	10018.3	20058.8
High	Master Protein	P75818	Uncharacterized lipoprotein ybjP OS=Escherichia coli (strain K12) GN=ybjP PE=1 SV=1	0	FALSE	8.984	14	2	5	2	1	171	19	6.54	7.04	2	0	0.57	1.174	1.139	0.761	103962	59211.4	122048	118437	79134.3
High	Master Protein	P23830	CDP-diacylglycerol--serine O-phosphatidyltransferase OS=Escherichia coli (strain K12) GN=pssA PE=1 SV=2	0	FALSE	8.951	6	4	4	4	1	451	52.8	8.98	3.97	4	0	0.775	0.944	0.465	0.795	8278.17	6415.94	7814.12	3850.17	6582.19
High	Master Protein	P32685	Uncharacterized protein yjbD OS=Escherichia coli (strain K12) GN=yjbD PE=4 SV=1	0	FALSE	8.935	19	2	7	2	1	90	10.5	10.18	6.41	2	0	2.122	1.243	2.52	0.758	303929	645024	377882	766040	230518
High	Master Protein	P17443	UDP-N-acetylglucosamine--N-acetylmuramyl-(pentapeptide) pyrophosphoryl-undecaprenol N-acetylglucosamine transferase OS=Escherichia coli (strain K12) GN=murG PE=1 SV=3	0	FALSE	8.93	6	2	2	2	1	355	37.8	9.73	6.53	2	0	0.819	0.432	1.229	0.897	6150.72	5035.71	2656.82	7562.08	5517.25
High	Master Protein	P75989	HTH-type transcriptional repressor YcgE OS=Escherichia coli (strain K12) GN=ycgE PE=1 SV=1	0	FALSE	8.93	7	2	2	2	1	243	28.2	8.16	4.32	2	0	0.886	0.607	0.681	1.132	41309.5	36584.8	25071.6	28121.4	46754.2
High	Master Protein	P77150	Pyridoxamine kinase OS=Escherichia coli (strain K12) GN=pdxY PE=1 SV=3	0	FALSE	8.919	6	1	2	1	1	287	31.3	6.52	7.79	1	0	1.011	0.857	1.385	1.369	28001.7	28314.8	24006.7	38795.7	38320.6
High	Master Protein	P0A7U7	30S ribosomal protein S20 OS=Escherichia coli (strain K12) GN=rpsT PE=1 SV=2	0	FALSE	8.914	20	2	10	2	1	87	9.7	11.18	25.15	2	0	0.903	0.726	1.364	0.643	367365	331555	266747	501094	236339
High	Master Protein	P75876	Ribosomal RNA large subunit methyltransferase I OS=Escherichia coli (strain K12) GN=rlmI PE=1 SV=2	0	FALSE	8.908	6	3	4	3	1	396	44.3	7.72	5.38	3	0	0.686	0.701	0.832	1.224	66034.4	45330.7	46316.6	54910	80855.3
High	Master Protein	P31802	Nitrate/nitrite response regulator protein narP OS=Escherichia coli (strain K12) GN=narP PE=3 SV=1	0	FALSE	8.905	5	1	2	1	1	215	23.6	4.97	6.24	1	0	0.848	0.726	0.303	0.689	29006.2	24584.6	21053.6	8780.11	19986.4
High	Master Protein	P17952	UDP-N-acetylmuramate--L-alanine ligase OS=Escherichia coli (strain K12) GN=murC PE=1 SV=2	0	FALSE	8.898	4	2	4	2	1	491	53.6	5.85	4.03	2	0	1.604	0.924	1.512	1.246	89832.4	144087	83020.4	135795	111943
High	Master Protein	P0A8P6	Tyrosine recombinase xerC OS=Escherichia coli (strain K12) GN=xerC PE=1 SV=1	0	FALSE	8.89	3	1	3	1	1	298	33.8	9.39	5.07	1	0	0.66	0.766	0.6	1.547	36833.6	24297.4	28214.6	22115	56979.7
High	Master Protein	P0A8Y5	Phosphatase YidA OS=Escherichia coli (strain K12) GN=yidA PE=1 SV=1	0	FALSE	8.88	6	2	4	2	1	270	29.7	5.26	9.35	2	0	0.701	0.915	1.76	1.393	231582	162430	212007	407568	322620
High	Master Protein	P0A6T3	Galactokinase OS=Escherichia coli (strain K12) GN=galK PE=1 SV=2	0	FALSE	8.872	6	3	3	3	1	382	41.4	5.45	7.08	3	0	1.424	0.801	0.916	1.244	48339.9	68844.4	38725.9	44293.2	60130.9
High	Master Protein	P0ACC3	Iron-sulfur cluster insertion protein erpA OS=Escherichia coli (strain K12) GN=erpA PE=1 SV=1	0	FALSE	8.868	8	1	7	1	1	114	12.1	4.31	15.86	1	0	2.067	1.517	1.459	0.89	474602	981218	719811	692633	422632
High	Master Protein	P08660	Lysine-sensitive aspartokinase 3 OS=Escherichia coli (strain K12) GN=lysC PE=1 SV=2	0	FALSE	8.866	5	2	2	2	1	449	48.5	5.11	3.46	2	0	0.28	0.148	0.433	1.178	82773.3	23144.2	12247.8	35844.2	97523.4
High	Master Protein	P0A809	Holliday junction ATP-dependent DNA helicase RuvA OS=Escherichia coli (strain K12) GN=ruvA PE=1 SV=1	0	FALSE	8.834	10	2	5	2	1	203	22.1	5.96	19.14	2	0	1.146	1.626	0.715	1.036	197792	226679	321638	141378	204821
High	Master Protein	P0A6I6	Phosphopantetheine adenylyltransferase OS=Escherichia coli (strain K12) GN=coaD PE=1 SV=1	0	FALSE	8.83	13	2	3	2	1	159	17.8	7.02	0	2	0	1.116	0.901	0.889	1.164	33604	37492.1	30284.9	29874.3	39103.5
High	Master Protein	P0ABD8	Biotin carboxyl carrier protein of acetyl-CoA carboxylase OS=Escherichia coli (strain K12) GN=accB PE=1 SV=1	0	FALSE	8.785	15	3	14	3	1	156	16.7	4.65	23.17	3	0	1.028	1.015	0.688	0.962	678036	697301	688252	466401	652559
High	Master Protein	P0ACL9	Pyruvate dehydrogenase complex repressor OS=Escherichia coli (strain K12) GN=pdhR PE=1 SV=1	0	FALSE	8.771	9	2	2	2	1	254	29.4	6.47	6.14	2	0	0.577	1.118	1.477	0.912	30705.7	17714.6	34319.7	45342.1	28006.4
High	Master Protein	P0A847	Queuine tRNA-ribosyltransferase OS=Escherichia coli (strain K12) GN=tgt PE=1 SV=1	0	FALSE	8.766	8	2	2	2	1	375	42.6	6.4	3.73	2	0	0.475	0.558	0.559	1.084	72715.9	34510.5	40566.6	40631.1	78850.8
High	Master Protein	P0A6J1	Adenylyl-sulfate kinase OS=Escherichia coli (strain K12) GN=cysC PE=1 SV=2	0	FALSE	8.753	6	1	9	1	1	201	22.3	6.37	7.27	1	0	0.736	0.641	0.526	1.086	47616.2	35059.7	30509.8	25042.5	51713
High	Master Protein	P0A9U6	HTH-type transcriptional regulator PuuR OS=Escherichia coli (strain K12) GN=puuR PE=1 SV=1	0	FALSE	8.727	10	2	3	2	1	185	20.1	5.5	8.25	2	0	0.833	1.019	0.78	1.032	69778.5	58153.7	71090.1	54410.1	72044.1
High	Master Protein	P69913	Carbon storage regulator OS=Escherichia coli (strain K12) GN=csrA PE=1 SV=1	0	FALSE	8.689	64	4	35	4	1	61	6.9	8.62	69.14	4	0	1.032	1.314	0.895	0.761	1.00537e+07	1.03792e+07	1.32123e+07	9.00163e+06	7.65483e+06
High	Master Protein	P25397	Tellurite resistance protein TehB OS=Escherichia coli (strain K12) GN=tehB PE=1 SV=1	0	FALSE	8.65	16	3	3	3	1	197	22.5	7.33	2.72	3	0	0.824	0.839	1.045	1.144	56144.7	46244.3	47081.4	58694.8	64257.4
High	Master Protein	P77735	Uncharacterized oxidoreductase YajO OS=Escherichia coli (strain K12) GN=yajO PE=3 SV=2	0	FALSE	8.571	8	2	4	2	1	324	36.4	5.31	4.26	2	0	0.767	1.193	0.638	0.79	16459	12629.5	19643.1	10497.4	13009.2
High	Master Protein	P16676	Sulfate/thiosulfate import ATP-binding protein CysA OS=Escherichia coli (strain K12) GN=cysA PE=3 SV=2	0	FALSE	8.565	11	3	8	3	1	365	41	7.5	7.08	3	0	0.677	0.728	0.788	1.147	25603.6	17325	18632.2	20188.1	29357.8
High	Master Protein	P0AEI4	Ribosomal protein S12 methylthiotransferase RimO OS=Escherichia coli (strain K12) GN=rimO PE=1 SV=1	0	FALSE	8.556	8	3	3	3	1	441	49.6	5.48	3.33	3	0	1.372	0.584	0.104	1.187	59138.5	81126.6	34527.3	6165.59	70184.2
High	Master Protein	P37590	Signal transduction protein pmrD OS=Escherichia coli (strain K12) GN=pmrD PE=1 SV=2	0	FALSE	8.548	35	4	7	4	1	88	9.9	8.35	11.72	4	0	0.925	1.152	0.745	1.129	354642	327878	408589	264361	400333
High	Master Protein	P15286	Flagellar regulator flk OS=Escherichia coli (strain K12) GN=flk PE=3 SV=2	0	FALSE	8.515	7	2	2	2	1	331	36.6	9.48	5.82	2	0	1.08	0.749	0.682	0.784	25864.5	27945.7	19384.1	17630.6	20271.6
High	Master Protein	P0AED5	Response regulator uvrY OS=Escherichia coli (strain K12) GN=uvrY PE=1 SV=1	0	FALSE	8.474	14	3	3	3	1	218	23.9	7.02	4.2	3	0	1.182	0.766	0.961	1.502	109609	129563	83917.8	105322	164595
High	Master Protein	P0ADW3	Putative cytochrome d ubiquinol oxidase subunit 3 OS=Escherichia coli (strain K12) GN=yhcB PE=1 SV=2	0	FALSE	8.464	13	1	2	1	1	132	15	5.88	5.56	1	0	0.755	0.693	1.23	1.606	8793.75	6635.02	6091.02	10815.2	14120.5
High	Master Protein	P0ACY9	Uncharacterized protein yebG OS=Escherichia coli (strain K12) GN=yebG PE=4 SV=1	0	FALSE	8.449	26	3	7	3	1	96	10.7	4.45	5.86	3	0	0.647	5.106	0.057	1.077	702776	454956	3.5883e+06	40102.4	757172
High	Master Protein	P07639	3-dehydroquinate synthase OS=Escherichia coli (strain K12) GN=aroB PE=3 SV=1	0	FALSE	8.434	6	2	8	2	1	362	38.9	6.05	3.57	2	0	0.706	0.51	1.359	1.293	50619.4	35755.1	25794.3	68779.6	65433.8
High	Master Protein	P0C054	Small heat shock protein ibpA OS=Escherichia coli (strain K12) GN=ibpA PE=1 SV=1	0	FALSE	8.407	14	2	8	2	1	137	15.8	5.83	16.51	2	0	0.92	1.337	0.791	0.984	77700.9	71508.2	103902	61488.9	76424.6
High	Master Protein	P64483	Uncharacterized protein yeaK OS=Escherichia coli (strain K12) GN=yeaK PE=4 SV=1	0	FALSE	8.404	6	1	2	1	1	167	17.8	7.02	3	1	0	1.17	0.801	0.821	0.858	86135.9	100805	68990.3	70702.2	73926
High	Master Protein	P00811	Beta-lactamase OS=Escherichia coli (strain K12) GN=ampC PE=1 SV=1	0	FALSE	8.389	7	2	2	2	1	377	41.5	8.73	4.73	2	0	0.889	0.813	1.104	1.178	30202.2	26851.1	24560.7	33329.8	35565.5
High	Master Protein	P0A873	tRNA (guanine-N(1)-)-methyltransferase OS=Escherichia coli (strain K12) GN=trmD PE=1 SV=1	0	FALSE	8.328	12	3	4	3	1	255	28.4	5.78	3.14	3	0	0.773	0.76	0.88	0.94	67859.3	52476.5	51593.2	59712	63787.3
High	Master Protein	Q57261	tRNA pseudouridine synthase D OS=Escherichia coli (strain K12) GN=truD PE=1 SV=1	0	FALSE	8.327	5	2	3	2	1	349	39.1	6.57	9.79	2	0	1.068	1.091	0.607	0.903	113307	120973	123604	68799.1	102367
High	Master Protein	P69425	Sec-independent protein translocase protein TatB OS=Escherichia coli (strain K12) GN=tatB PE=1 SV=1	0	FALSE	8.306	13	2	2	2	1	171	18.4	5.22	3.72	2	0	1.029	1.345	0.882	1.385	32266.3	33195.7	43406.7	28442.7	44696.5
High	Master Protein	P29217	UPF0502 protein yceH OS=Escherichia coli (strain K12) GN=yceH PE=1 SV=3	0	FALSE	8.3	12	3	10	3	1	215	24.2	5.06	2.83	3	0	1.113	1.352	0.968	0.861	83723.8	93192.1	113200	81057.6	72079.5
High	Master Protein	P0AA04	Phosphocarrier protein HPr OS=Escherichia coli (strain K12) GN=ptsH PE=1 SV=1	0	FALSE	8.282	24	2	23	2	1	85	9.1	5.83	55.63	2	0	1.827	1.183	0.835	0.945	2.43007e+06	4.43915e+06	2.87559e+06	2.02862e+06	2.29529e+06
High	Master Protein	P77718	tRNA sulfurtransferase OS=Escherichia coli (strain K12) GN=thiI PE=1 SV=1	0	FALSE	8.245	6	3	5	3	1	482	54.9	6.61	7.92	3	0	0.955	0.636	0.705	1.005	241644	230762	153721	170284	242813
High	Master Protein	P19934	Protein tolA OS=Escherichia coli (strain K12) GN=tolA PE=1 SV=1	0	FALSE	8.217	7	3	3	3	1	421	43.1	9.07	5.06	3	0	1.15	1.101	0.925	1.129	91435.7	105147	100652	84569.7	103268
High	Master Protein	P0A998	Ferritin-1 OS=Escherichia coli (strain K12) GN=ftnA PE=1 SV=1	0	FALSE	8.209	14	3	8	3	1	165	19.4	4.83	9.47	3	0	0.612	0.3	0.337	0.38	512078	313412	153733	172550	194708
High	Master Protein	P0A8A2	UPF0082 protein yeeN OS=Escherichia coli (strain K12) GN=yeeN PE=1 SV=1	0.001	FALSE	8.176	12	4	10	4	1	238	25.9	4.82	15.75	4	0	1.377	0.73	0.632	1.061	1.26458e+06	1.74111e+06	923086	799372	1.34155e+06
High	Master Protein	P29680	Uroporphyrinogen decarboxylase OS=Escherichia coli (strain K12) GN=hemE PE=3 SV=3	0.001	FALSE	8.157	9	3	5	3	1	354	39.2	6.3	4.5	3	0	0.965	0.853	1.374	1.348	98880.1	95454.8	84387.2	135861	133331
High	Master Protein	P21829	Phosphatase YbhA OS=Escherichia coli (strain K12) GN=ybhA PE=3 SV=3	0.001	FALSE	8.138	9	2	6	2	1	272	30.2	5.9	2.99	2	0	0.614	0.579	0.576	1.799	22280.9	13672.5	12898.7	12823.7	40075.2
High	Master Protein	P77338	Potassium efflux system KefA OS=Escherichia coli (strain K12) GN=kefA PE=1 SV=1	0.001	FALSE	8.124	3	3	3	3	1	1120	127.1	8.03	1.97	3	0	1.076	0.678	0.697	1.284	25806.2	27765.4	17484.8	17990.4	33131.6
High	Master Protein	P39177	Universal stress protein G OS=Escherichia coli (strain K12) GN=uspG PE=1 SV=2	0.001	FALSE	8.109	17	2	14	2	1	142	15.9	6.52	38.32	2	0	0.934	1.211	1.109	0.902	107814	100748	130594	119514	97264.3
High	Master Protein	P27434	Cytoskeleton protein rodZ OS=Escherichia coli (strain K12) GN=rodZ PE=1 SV=2	0.001	FALSE	8.104	8	2	3	2	1	337	36.2	5.8	2.37	2	0	1.043	1.054	0.875	1.011	20320.9	21195.7	21409.9	17772.1	20537.4
High	Master Protein	P0AAP3	Transcriptional repressor frmR OS=Escherichia coli (strain K12) GN=frmR PE=1 SV=1	0.001	FALSE	8.104	18	2	4	2	1	91	10.3	6.11	3.92	2	0	1.015	0.882	0.61	0.815	25192.8	25558.9	22210.6	15359.4	20531.7
High	Master Protein	P0A6S7	Glycerol-3-phosphate dehydrogenase [NAD(P)+] OS=Escherichia coli (strain K12) GN=gpsA PE=3 SV=1	0.001	FALSE	8.087	7	2	3	2	1	339	36.3	6.54	3.14	2	0	0.779	1.081	0.706	1.235	54721.6	42621.2	59156.2	38619.3	67575.8
High	Master Protein	P64588	Uncharacterized protein yqjI OS=Escherichia coli (strain K12) GN=yqjI PE=4 SV=1	0.001	FALSE	8.082	11	3	6	3	1	207	23.4	6.74	13.34	3	0	1.004	0.867	0.481	1.197	824854	827989	715175	397059	987483
High	Master Protein	P0AGJ7	tRNA (cytidine(34)-2'-O)-methyltransferase OS=Escherichia coli (strain K12) GN=trmL PE=1 SV=1	0.001	FALSE	8.072	15	2	3	2	1	157	17.7	6.68	7.74	2	0	1.264	0.675	0.447	0.868	20203.4	25542.8	13632.2	9034.7	17542.6
High	Master Protein	P0AF59	Uncharacterized protein yjdI OS=Escherichia coli (strain K12) GN=yjdI PE=4 SV=1	0.001	FALSE	8.05	22	2	2	2	1	76	8.5	8.48	3.56	2	0	1.141	2.223	3.963	0.533	141868	161825	315419	562270	75629.7
High	Master Protein	P0A6K3	Peptide deformylase OS=Escherichia coli (strain K12) GN=def PE=1 SV=2	0.001	FALSE	8.04	7	1	9	1	1	169	19.3	5.35	8.62	1	0	1.192	1.03	1.038	0.738	179159	213543	184540	185899	132147
High	Master Protein	P75745	Uncharacterized protein ybgK OS=Escherichia coli (strain K12) GN=ybgK PE=4 SV=1	0.001	FALSE	8.039	6	2	3	2	1	310	34.4	8.35	5.24	2	0	0.937	1.458	1.788	1.227	57483.1	53833.7	83811.4	102806	70507.8
High	Master Protein	P0AFC7	NADH-quinone oxidoreductase subunit B OS=Escherichia coli (strain K12) GN=nuoB PE=1 SV=1	0.001	FALSE	8.038	10	3	4	3	1	220	25	5.74	8.79	3	0	0.848	0.701	1.019	1.364	76200.5	64626.3	53401.9	77661.9	103932
High	Master Protein	P76270	Protein yebR OS=Escherichia coli (strain K12) GN=yebR PE=1 SV=2	0.001	FALSE	8.018	10	2	5	2	1	165	18.1	4.83	13.21	2	0	0.793	0.821	0.674	0.898	445546	353332	365838	300464	399883
High	Master Protein	P0ABU9	Protein tolQ OS=Escherichia coli (strain K12) GN=tolQ PE=1 SV=1	0.001	FALSE	8.011	7	2	2	2	1	230	25.6	7.06	5.23	2	0	0.429	0.506	0.777	1.837	66219.1	28428	33530.2	51445.4	121619
High	Master Protein	Q59385	Copper-exporting P-type ATPase A OS=Escherichia coli (strain K12) GN=copA PE=1 SV=4	0.001	FALSE	7.951	3	2	4	2	1	834	87.8	5.57	2.92	2	0	1.434	1.022	1.492	1.136	31694.4	45446	32391.5	47297	36009.1
High	Master Protein	P0AED7	Succinyl-diaminopimelate desuccinylase OS=Escherichia coli (strain K12) GN=dapE PE=1 SV=1	0.001	FALSE	7.945	9	3	3	3	1	375	41.2	5.52	4.45	3	0	0.975	0.948	0.64	1.137	20381.4	19867.5	19329.3	13051.1	23171.3
High	Master Protein	P64624	Uncharacterized protein yheO OS=Escherichia coli (strain K12) GN=yheO PE=4 SV=1	0.001	FALSE	7.901	9	2	2	2	1	240	26.8	5.66	4.19	2	0	0.839	0.921	1.258	1.155	25605.4	21474.2	23575.5	32202.4	29567.9
High	Master Protein	P0C077	mRNA interferase RelE OS=Escherichia coli (strain K12) GN=relE PE=1 SV=1	0.001	FALSE	7.879	19	2	2	2	1	95	11.2	9.66	5.66	2	0
High	Master Protein	P0ABQ4	Dihydrofolate reductase OS=Escherichia coli (strain K12) GN=folA PE=1 SV=1	0.001	FALSE	7.876	13	2	5	2	1	159	18	5	9.34	2	0	1.504	1.103	0.985	1.288	116243	174826	128175	114531	149740
High	Master Protein	P0A8J4	UPF0250 protein ybeD OS=Escherichia coli (strain K12) GN=ybeD PE=1 SV=1	0.001	FALSE	7.858	33	2	8	2	1	87	9.8	5.76	9.76	2	0	4.721	3.089	0.193	2.199	69747	329261	215443	13494.5	153374
High	Master Protein	P0A790	Aspartate 1-decarboxylase OS=Escherichia coli (strain K12) GN=panD PE=1 SV=1	0.001	FALSE	7.845	21	2	7	2	1	126	13.8	6.16	12.26	2	0	0.919	1.371	0.773	0.749	60682.1	55745.6	83194	46926.3	45442.8
High	Master Protein	P68739	Endonuclease V OS=Escherichia coli (strain K12) GN=nfi PE=1 SV=1	0.001	FALSE	7.828	10	2	4	2	1	223	24.7	8.28	5.6	2	0	1.22	3.999	1.839	1.562	25372.9	30960	101460	46666.7	39636.3
High	Master Protein	P0A8I3	UPF0246 protein yaaA OS=Escherichia coli (strain K12) GN=yaaA PE=1 SV=1	0.001	FALSE	7.812	10	3	4	3	1	258	29.6	7.47	5.3	3	0	2.658	0.843	2.353	1.327	53615.9	142528	45214.4	126170	71170.9
High	Master Protein	P0A944	Ribosomal-protein-alanine acetyltransferase OS=Escherichia coli (strain K12) GN=rimI PE=3 SV=1	0.001	FALSE	7.778	7	1	3	1	1	148	16.6	4.97	2.76	1	0	1.497	0.662	0.85	0.839	25206.3	37734.2	16678.7	21425	21154.9
High	Master Protein	P0A7I0	Peptide chain release factor 1 OS=Escherichia coli (strain K12) GN=prfA PE=1 SV=1	0.001	FALSE	7.754	7	3	4	3	1	360	40.5	5.26	7.38	3	0	1.826	1.185	0.798	0.986	193946	354133	229915	154736	191173
High	Master Protein	P0A978	Cold shock-like protein CspG OS=Escherichia coli (strain K12) GN=cspG PE=1 SV=1	0.001	FALSE	7.752	27	3	26	1	1	70	7.8	5.95	51.24	3	0	0.929	0.786	0.531	0.686	45022	41809.3	35390.4	23903.7	30899.6
High	Master Protein	Q46919	Uncharacterized protein yqcC OS=Escherichia coli (strain K12) GN=yqcC PE=1 SV=1	0.001	FALSE	7.739	8	1	5	1	1	109	12.8	5.05	8.67	1	0	1.207	0.901	0.903	1.283	210399	253922	189619	190090	269875
High	Master Protein	P24228	D-alanyl-D-alanine carboxypeptidase dacB OS=Escherichia coli (strain K12) GN=dacB PE=1 SV=2	0.001	FALSE	7.709	3	2	2	2	1	477	51.8	8.78	5.73	2	0	1.396	0.919	0.64	0.998	38553	53802	35427.7	24684.7	38469
High	Master Protein	P76038	Gamma-glutamyl-gamma-aminobutyrate hydrolase PuuD OS=Escherichia coli (strain K12) GN=puuD PE=1 SV=2	0.001	FALSE	7.701	9	2	7	2	1	254	28	5.67	4.33	2	0	0.742	1.16	1.564	0.966	31815.1	23601.8	36893.1	49763.2	30741.4
High	Master Protein	P0A731	Methylglyoxal synthase OS=Escherichia coli (strain K12) GN=mgsA PE=1 SV=1	0.001	FALSE	7.691	6	1	3	1	1	152	16.9	6.64	3.08	1	0	1.682	1.823	0.577	1.6	49895.2	83942	90944.6	28793	79827.2
High	Master Protein	P03018	DNA helicase II OS=Escherichia coli (strain K12) GN=uvrD PE=1 SV=1	0.001	FALSE	7.671	3	3	3	3	1	720	81.9	6.24	1.71	3	0	0.86	1.009	0.878	1.076	92049.7	79186.6	92848.1	80851.4	99023.2
High	Master Protein	P21369	Pyrazinamidase/nicotinamidase OS=Escherichia coli (strain K12) GN=pncA PE=3 SV=1	0.001	FALSE	7.664	8	2	19	2	1	213	23.3	4.81	29.76	2	0	2.84	1.685	1.108	1.064	394680	1.12092e+06	665098	437409	419952
High	Master Protein	P0AGA6	Transcriptional regulatory protein uhpA OS=Escherichia coli (strain K12) GN=uhpA PE=1 SV=1	0.001	FALSE	7.646	10	2	2	2	1	196	20.9	6.1	2.14	2	0	0.824	0.718	1.06	1.032	7265.07	5985.77	5215.79	7704.38	7500.57
High	Master Protein	P0A986	Cold shock-like protein CspI OS=Escherichia coli (strain K12) GN=cspI PE=3 SV=1	0.001	FALSE	7.628	29	3	9	2	1	70	7.7	6.52	12.32	3	0	1.082	4.586	0.465	1.023	14642.8	15848.5	67157.3	6806.73	14977.1
High	Master Protein	P0AES9	Chaperone-like protein hdeA OS=Escherichia coli (strain K12) GN=hdeA PE=1 SV=1	0.001	FALSE	7.624	15	3	24	3	1	110	11.9	5.25	46.78	3	0	2.696	8.416	1.144	2.656	2.70031e+06	7.27979e+06	2.2725e+07	3.08963e+06	7.17283e+06
High	Master Protein	P00634	Alkaline phosphatase OS=Escherichia coli (strain K12) GN=phoA PE=1 SV=1	0.001	FALSE	7.591	7	3	4	3	1	471	49.4	6.13	3.96	3	0	1.026	1.112	0.846	0.824	26784.3	27483.4	29791.1	22663.5	22074
High	Master Protein	P0AE85	Periplasmic protein CpxP OS=Escherichia coli (strain K12) GN=cpxP PE=1 SV=1	0.001	FALSE	7.573	12	2	2	2	1	166	19	6.89	6.22	2	0	2.683	1.468	1.059	1.029	51338.6	137723	75350.9	54355.7	52844.3
High	Master Protein	P52061	dITP/XTP pyrophosphatase OS=Escherichia coli (strain K12) GN=rdgB PE=1 SV=1	0.001	FALSE	7.569	10	3	4	3	1	197	21	5.41	6.66	3	0	1.366	0.911	0.966	1.001	293578	401141	267582	283742	293920
High	Master Protein	P0AA16	Transcriptional regulatory protein OmpR OS=Escherichia coli (strain K12) GN=ompR PE=1 SV=1	0.001	FALSE	7.559	10	3	3	3	1	239	27.3	6.39	6.94	3	0	1.556	1.129	0.84	1.075	69494.7	108164	78436.2	58362.1	74677.2
High	Master Protein	P11880	UDP-N-acetylmuramoyl-tripeptide--D-alanyl-D-alanine ligase OS=Escherichia coli (strain K12) GN=murF PE=1 SV=2	0.001	FALSE	7.559	3	2	3	2	1	452	47.4	5.44	5.4	2	0	1.786	0.913	2.266	1.224	20308.2	36275.3	18539.1	46016.9	24851.1
High	Master Protein	P0ADT2	UPF0441 protein ygiB OS=Escherichia coli (strain K12) GN=ygiB PE=3 SV=2	0.001	FALSE	7.542	7	2	3	2	1	223	23.5	9.35	7.5	2	0	1.174	1.093	1.045	1.112	105096	123405	114909	109800	116919
High	Master Protein	P0AF03	Molybdopterin adenylyltransferase OS=Escherichia coli (strain K12) GN=mog PE=1 SV=1	0.001	FALSE	7.542	9	2	4	2	1	195	21.2	5.02	8.77	2	0	1.744	1.051	2.285	1.125	56351.9	98273.3	59201.2	128744	63370.6
High	Master Protein	P0A6W9	Glutamate--cysteine ligase OS=Escherichia coli (strain K12) GN=gshA PE=1 SV=1	0.001	FALSE	7.532	2	1	1	1	1	518	58.2	5.39	3.5	1	0	0.792	0.881	1.466	1.302	33706.7	26704.6	29711.9	49416.6	43879.4
High	Master Protein	P0A8Y3	Phosphatase yihX OS=Escherichia coli (strain K12) GN=yihX PE=1 SV=1	0.001	FALSE	7.511	10	2	2	2	1	199	22.7	5.39	6.2	2	0	1.439	1.673	0.67	1.231	155883	224378	260782	104439	191866
High	Master Protein	P77395	Uncharacterized protein ybbN OS=Escherichia coli (strain K12) GN=ybbN PE=1 SV=2	0.001	FALSE	7.509	7	2	3	2	1	284	31.8	4.59	5.38	2	0	0.9	1.076	0.743	1.057	77092.1	69377.6	82960.1	57259.3	81507.6
High	Master Protein	P0ACM9	Uncharacterized HTH-type transcriptional regulator yihL OS=Escherichia coli (strain K12) GN=yihL PE=4 SV=1	0.001	FALSE	7.49	4	1	6	1	1	236	26.9	6.95	7.46	1	0	0.891	0.746	0.435	0.952	54221	48310.9	40426.1	23569.7	51633.6
High	Master Protein	P0AFJ1	Protein phnA OS=Escherichia coli (strain K12) GN=phnA PE=4 SV=1	0.001	FALSE	7.482	7	1	7	1	1	111	12.3	5.12	7.73	1	0	2.97	1.499	0.864	0.81	404766	1.20229e+06	606552	349811	327721
High	Master Protein	P63883	N-acetylmuramoyl-L-alanine amidase AmiC OS=Escherichia coli (strain K12) GN=amiC PE=1 SV=1	0.001	FALSE	7.459	5	2	2	2	1	417	45.6	9.58	5.16	2	0	1.538	1.106	1.093	1.207	50792.5	78115	56198.5	55510.8	61289.4
High	Master Protein	P37745	dTDP-4-dehydrorhamnose 3,5-epimerase OS=Escherichia coli (strain K12) GN=rfbC PE=1 SV=1	0.001	FALSE	7.443	11	2	3	2	1	185	21.3	5.78	6.04	2	0	0.465	0.499	1.06	1.378	49278.3	22892.6	24597.4	52247.3	67891.3
High	Master Protein	P0A8D6	O-acetyl-ADP-ribose deacetylase OS=Escherichia coli (strain K12) GN=ymdB PE=1 SV=1	0.001	FALSE	7.441	7	1	1	1	1	177	18.9	5.72	3.02	1	0	0.934	1.119	1.29	0.894	30883.5	28854	34568.7	39842.5	27596.5
High	Master Protein	P69831	Galactitol permease IIC component OS=Escherichia coli (strain K12) GN=gatC PE=1 SV=1	0.001	FALSE	7.416	3	1	3	1	1	451	48.3	9.28	9.53	1	0	0.197	0.125	0.013	4.404	236297	46652	29451.8	3187.31	1.04056e+06
High	Master Protein	P31979	NADH-quinone oxidoreductase subunit F OS=Escherichia coli (strain K12) GN=nuoF PE=1 SV=3	0.001	FALSE	7.38	5	2	2	2	1	445	49.3	6.86	5.26	2	0	0.866	0.603	1.288	1.47	51338.2	44469.8	30937	66128.9	75488.5
High	Master Protein	P69805	Mannose permease IID component OS=Escherichia coli (strain K12) GN=manZ PE=1 SV=2	0.001	FALSE	7.337	10	3	3	3	1	283	30.9	9.23	3.66	3	0	0.429	0.47	1.102	1.897	100923	43274.6	47393.5	111208	191456
High	Master Protein	P0A905	Outer membrane lipoprotein slyB OS=Escherichia coli (strain K12) GN=slyB PE=2 SV=1	0.001	FALSE	7.337	14	2	2	2	1	155	15.6	9.31	4.76	2	0	0.797	0.895	0.988	0.883	8204.04	6540.04	7343.22	8103.2	7246.64
High	Master Protein	P52007	Protein yecM OS=Escherichia coli (strain K12) GN=yecM PE=1 SV=3	0.001	FALSE	7.332	5	1	2	1	1	188	21.2	5.53	3.49	1	0	1.289	1.221	1.637	1.037	17191.4	22153.2	20982.5	28149.7	17823.2
High	Master Protein	P0AGJ2	tRNA (guanosine(18)-2'-O)-methyltransferase OS=Escherichia coli (strain K12) GN=trmH PE=1 SV=1	0.001	FALSE	7.319	10	2	2	2	1	229	25.3	7.23	0	2	0	1.092	0.865	0.702	1.35	25658.5	28016.4	22188.6	18016.1	34643.7
High	Master Protein	P0ABB8	Magnesium-transporting ATPase, P-type 1 OS=Escherichia coli (strain K12) GN=mgtA PE=1 SV=1	0.001	FALSE	7.285	3	3	5	3	1	898	99.4	5.96	10.54	3	0	0.535	0.611	2.357	0.99	156235	83561.9	95423.9	368220	154610
High	Master Protein	P04949	Flagellin OS=Escherichia coli (strain K12) GN=fliC PE=1 SV=2	0.001	FALSE	7.284	11	3	5	3	1	498	51.3	4.73	0	3	0	0.682	0.516	0.01	1.355	7326.13	4994.67	3778.91		9930.29
High	Master Protein	P0AFX4	Regulator of sigma D OS=Escherichia coli (strain K12) GN=rsd PE=1 SV=1	0.001	FALSE	7.275	6	1	4	1	1	158	18.2	6.02	8.41	1	0	0.922	0.991	0.338	1.129	58400.9	53849.3	57894.7	19749.5	65954.7
High	Master Protein	P64463	Putative selenoprotein ydfZ OS=Escherichia coli (strain K12) GN=ydfZ PE=1 SV=1	0.001	FALSE	7.269	24	2	4	2	1	67	7.3	8.21	5.96	2	0	2.291	0.548	0.24	0.266	60422.9	138456	33120.5	14472.5	16076.5
High	Master Protein	P0A6I9	Dephospho-CoA kinase OS=Escherichia coli (strain K12) GN=coaE PE=1 SV=1	0.001	FALSE	7.261	10	2	2	2	1	206	22.6	6.2	6.49	2	0	1.7	1.11	1.014	0.969	51573.4	87664.9	57257.4	52317.4	49963.8
High	Master Protein	P64602	Probable phospholipid ABC transporter-binding protein mlaB OS=Escherichia coli (strain K12) GN=mlaB PE=1 SV=1	0.001	FALSE	7.251	11	1	4	1	1	97	10.7	4.93	13.31	1	0	1.928	1.538	0.952	1.186	142779	275222	219565	135938	169277
High	Master Protein	P06986	Histidinol-phosphate aminotransferase OS=Escherichia coli (strain K12) GN=hisC PE=1 SV=2	0.001	FALSE	7.249	8	3	3	3	1	356	39.3	5.08	2.11	3	0	0.785	0.646	0.988	1.11	41187.5	32331.9	26597	40682	45725.1
High	Master Protein	P0AB18	Sulfurtransferase TusE OS=Escherichia coli (strain K12) GN=tusE PE=1 SV=1	0.001	FALSE	7.243	15	2	7	2	1	109	12.4	7.18	6.28	2	0	2.195	0.977	0.651	0.952	675139	1.48174e+06	659666	439517	642892
High	Master Protein	P39187	Uncharacterized protein ytfJ OS=Escherichia coli (strain K12) GN=ytfJ PE=1 SV=1	0.001	FALSE	7.214	11	2	2	2	1	184	20.4	8.12	5.35	2	0	2.137	0.566	0.551	0.794	55681.7	119013	31497.6	30702.6	44184.7
High	Master Protein	P0A6L9	Co-chaperone protein hscB OS=Escherichia coli (strain K12) GN=hscB PE=1 SV=1	0.001	FALSE	7.209	10	2	8	2	1	171	20.1	5.19	6.45	2	0	1.63	1.186	0.471	0.928	160773	262113	190667	75680.7	149169
High	Master Protein	P75694	Uncharacterized protein YahO OS=Escherichia coli (strain K12) GN=yahO PE=3 SV=1	0.001	FALSE	7.204	18	2	8	2	1	91	9.9	6.07	22.6	2	0	0.907	1.42	0.441	0.477	202233	183415	287220	89275.3	96504
High	Master Protein	P0A9H7	Cyclopropane-fatty-acyl-phospholipid synthase OS=Escherichia coli (strain K12) GN=cfa PE=1 SV=2	0.001	FALSE	7.202	5	2	2	2	1	382	43.9	6.05	5.33	2	0	0.475	0.798	0.951	1.56	29040.8	13808.5	23162.3	27623.2	45299.6
High	Master Protein	P0ABY4	Flavodoxin-2 OS=Escherichia coli (strain K12) GN=fldB PE=3 SV=1	0.001	FALSE	7.199	8	1	4	1	1	173	19.7	4.25	7.79	1	0	2.063	0.976	1.498	0.882	48658.9	100397	47482.9	72892	42918
High	Master Protein	P0ACS9	HTH-type transcriptional regulator AcrR OS=Escherichia coli (strain K12) GN=acrR PE=1 SV=1	0.001	FALSE	7.191	12	2	2	2	1	215	24.8	5.88	2.19	2	0	0.826	0.826	0.69	1.105	23663.9	19556.8	19554.5	16328.2	26147.6
High	Master Protein	P06721	Cystathionine beta-lyase metC OS=Escherichia coli (strain K12) GN=metC PE=1 SV=1	0.001	FALSE	7.177	6	2	2	2	1	395	43.2	6.47	4.05	2	0	0.976	0.798	0.487	0.769	26729.5	26098.1	21334.5	13016.8	20551.8
High	Master Protein	P75957	Lipoprotein-releasing system ATP-binding protein LolD OS=Escherichia coli (strain K12) GN=lolD PE=1 SV=2	0.001	FALSE	7.174	4	1	2	1	1	233	25.4	8.05	3.37	1	0	0.914	0.747	2.058	1.688	50401.5	46060.2	37655.4	103731	85060.3
High	Master Protein	P16691	Protein PhnO OS=Escherichia coli (strain K12) GN=phnO PE=4 SV=1	0.001	FALSE	7.143	10	1	2	1	1	144	16.6	6.52	3.68	1	0	3.611	1.855	2.231	0.722	9731.11	35140.7	18051.2	21711.8	7022.83
High	Master Protein	P0AET8	7-alpha-hydroxysteroid dehydrogenase OS=Escherichia coli (strain K12) GN=hdhA PE=1 SV=1	0.001	FALSE	7.131	4	1	2	1	1	255	26.8	5.4	6.27	1	0	0.929	1.451	1.687	0.717	62434.8	58027	90621	105296	44761.1
High	Master Protein	P33218	Inner membrane protein yebE OS=Escherichia coli (strain K12) GN=yebE PE=1 SV=2	0.001	FALSE	7.129	5	1	2	1	1	219	23.7	5.48	3.66	1	0	2.162	1.991	1.21	0.824	27985.1	60515.7	55705.5	33858	23065.9
High	Master Protein	P64534	Nickel/cobalt homeostasis protein RcnB OS=Escherichia coli (strain K12) GN=rcnB PE=1 SV=1	0.001	FALSE	7.119	9	1	3	1	1	112	12.5	7.49	9.02	1	0	1.308	1.178	0.994	0.859	41740	54608.9	49181.4	41508.3	35850.8
High	Master Protein	P0AAT2	Uncharacterized protein ybdF OS=Escherichia coli (strain K12) GN=ybdF PE=4 SV=1	0.001	FALSE	7.113	14	2	2	2	1	122	14	8.66	5.54	2	0	1.121	1.965	0.789	1.337	274390	307610	539053	216412	366975
High	Master Protein	P0A9H1	G/U mismatch-specific DNA glycosylase OS=Escherichia coli (strain K12) GN=mug PE=1 SV=1	0.001	FALSE	7.106	13	2	3	2	1	168	18.7	9.07	7.71	2	0	0.877	0.962	0.876	1.089	63096.8	55364.8	60726.4	55246.2	68688.9
High	Master Protein	P0ACE7	HIT-like protein hinT OS=Escherichia coli (strain K12) GN=hinT PE=1 SV=1	0.001	FALSE	7.103	12	2	10	2	1	119	13.2	6.18	17.27	2	0	1.224	1.098	0.944	0.809	409408	501236	449512	386669	331298
High	Master Protein	P08337	Mutator mutT protein OS=Escherichia coli (strain K12) GN=mutT PE=1 SV=1	0.001	FALSE	7.094	12	2	2	2	1	129	14.9	5.05	4.25	2	0	1.869	0.715	1.165	0.971	48594.7	90802.3	34768.8	56599.3	47206.4
High	Master Protein	P24255	RNA polymerase sigma-54 factor OS=Escherichia coli (strain K12) GN=rpoN PE=3 SV=2	0.001	FALSE	7.069	5	2	2	2	1	477	54	4.75	3.15	2	0	1.077	1.062	1.12	1.12	88510	95293.5	93970.3	99161.5	99130.1
High	Master Protein	P0AD24	UPF0352 protein yejL OS=Escherichia coli (strain K12) GN=yejL PE=1 SV=1	0.001	FALSE	7.056	12	1	4	1	1	75	8.3	5.78	3.2	1	0	1.438	0.979	0.831	0.832	48898.2	70300.1	47885.6	40643.6	40675.2
High	Master Protein	P22333	Adenosine deaminase OS=Escherichia coli (strain K12) GN=add PE=3 SV=2	0.001	FALSE	7.051	4	1	2	1	1	333	36.4	5.6	2.96	1	0	0.818	0.731	0.88	0.79	28095.3	22976	20542.2	24719.9	22202.4
High	Master Protein	P27828	UDP-N-acetylglucosamine 2-epimerase OS=Escherichia coli (strain K12) GN=wecB PE=1 SV=2	0.001	FALSE	7.049	4	1	1	1	1	376	42.2	6.35	4.1	1	0	0.677	0.974	1.708	1.493	8115.72	5498.32	7902.95	13857.7	12119.5
High	Master Protein	P25714	Inner membrane protein oxaA OS=Escherichia coli (strain K12) GN=oxaA PE=1 SV=2	0.001	FALSE	7.049	3	2	4	2	1	548	61.5	7.99	10.07	2	0	0.542	0.498	0.666	1.76	63629.6	34457.2	31672.7	42407	111972
High	Master Protein	P60240	RNA polymerase-associated protein rapA OS=Escherichia coli (strain K12) GN=rapA PE=1 SV=2	0.001	FALSE	7.047	2	2	4	2	1	968	109.7	5.17	5.12	2	0	0.97	0.896	1.306	1.032	40822.7	39606.7	36590.7	53295.1	42133.8
High	Master Protein	P69228	Transcriptional regulatory protein BaeR OS=Escherichia coli (strain K12) GN=baeR PE=1 SV=1	0.001	FALSE	7.04	5	1	1	1	1	240	27.6	5.76	4.16	1	0	1.486	1.548	0.771	1.184	122915	182679	190238	94758	145572
High	Master Protein	P36548	N-acetylmuramoyl-L-alanine amidase AmiA OS=Escherichia coli (strain K12) GN=amiA PE=1 SV=1	0.001	FALSE	7.037	6	1	1	1	1	289	31.4	10.1	4.37	1	0	1.078	0.671	0.793	0.842	21537.3	23207.7	14458.8	17076.6	18136.2
High	Master Protein	P0AEH5	Protein elaB OS=Escherichia coli (strain K12) GN=elaB PE=1 SV=1	0.001	FALSE	7.035	19	2	9	2	1	101	11.3	5.57	6.07	2	0	0.817	1.593	0.913	0.497	1.27606e+06	1.04267e+06	2.03266e+06	1.16462e+06	634011
High	Master Protein	P0A8E5	UPF0231 protein yacL OS=Escherichia coli (strain K12) GN=yacL PE=3 SV=1	0.001	FALSE	7.022	11	2	4	2	1	120	13.9	4.51	9.19	2	0	2.117	1.276	1.453	0.923	97652.2	206764	124598	141858	90166.9
High	Master Protein	P75792	Sugar phosphatase SupH OS=Escherichia coli (strain K12) GN=supH PE=1 SV=1	0.001	FALSE	7.017	4	2	3	2	1	271	30.4	6.35	8	2	0	2.094	0.924	0.614	0.884	365221	764692	337520	224277	322845
High	Master Protein	P77611	Electron transport complex protein rnfC OS=Escherichia coli (strain K12) GN=rnfC PE=3 SV=1	0.001	FALSE	6.992	3	2	2	2	1	740	80.1	8.63	2.92	2	0	0.812	0.578	0.509	0.947	10928.1	8868.24	6314.53	5558.83	10345
High	Master Protein	P0A6D0	Arginine repressor OS=Escherichia coli (strain K12) GN=argR PE=1 SV=1	0.001	FALSE	6.988	8	2	9	2	1	156	17	5.03	1.83	2	0	1.026	1.242	0.816	1.088	381117	391093	473214	311032	414648
High	Master Protein	P0A6A0	Probable ubiquinone biosynthesis protein UbiB OS=Escherichia coli (strain K12) GN=ubiB PE=1 SV=1	0.001	FALSE	6.978	4	2	2	2	1	546	63.2	8.94	3.49	2	0	0.543	0.46	1.153	1.96	22823.9	12402.5	10488.4	26319	44733.3
High	Master Protein	P0AGA2	Protein translocase subunit SecY OS=Escherichia coli (strain K12) GN=secY PE=1 SV=1	0.001	FALSE	6.937	3	2	3	2	1	443	48.5	9.89	6.18	2	0	0.662	0.499	0.649	1.321	57745.9	38221.6	28806.2	37489	76256.8
High	Master Protein	P0AGG4	Thioredoxin-2 OS=Escherichia coli (strain K12) GN=trxC PE=1 SV=1	0.001	FALSE	6.916	16	2	3	2	1	139	15.5	5.17	2.54	2	0	0.972	0.995	0.729	1.112	43079	41861.1	42879.6	31388.2	47889.3
High	Master Protein	P0ACB4	Protoporphyrinogen IX dehydrogenase [menaquinone] OS=Escherichia coli (strain K12) GN=hemG PE=1 SV=1	0.001	FALSE	6.893	13	2	2	2	1	181	21.2	9.67	6.29	2	0	1.221	1.216	0.832	1.107	17581.9	21463.5	21372.5	14629	19463.2
High	Master Protein	P27838	Protein CyaY OS=Escherichia coli (strain K12) GN=cyaY PE=1 SV=1	0.001	FALSE	6.861	20	2	14	2	1	106	12.2	4.41	41.6	2	0	1.094	1.045	0.46	0.9	372111	407167	388979	171234	334822
High	Master Protein	P00887	Phospho-2-dehydro-3-deoxyheptonate aldolase, Trp-sensitive OS=Escherichia coli (strain K12) GN=aroH PE=3 SV=4	0.001	FALSE	6.832	6	2	3	2	1	348	38.7	6.9	7.26	2	0	0.739	0.637	0.914	1.342	76909.4	56841.5	49004.7	70319.2	103183
High	Master Protein	P19926	Glucose-1-phosphatase OS=Escherichia coli (strain K12) GN=agp PE=1 SV=1	0.001	FALSE	6.822	5	2	2	2	1	413	45.7	5.73	2.21	2	0	0.509	1.086	0.617	0.597	26180.1	13326.2	28423.8	16154	15631.7
High	Master Protein	P0AES0	Bifunctional glutathionylspermidine synthetase/amidase OS=Escherichia coli (strain K12) GN=gsp PE=1 SV=1	0.001	FALSE	6.802	5	2	2	2	1	619	70.5	5.29	2.56	2	0	0.919	1.048	0.563	1.082	54938.7	50513	57578.1	30949.8	59446.3
High	Master Protein	P77522	FeS cluster assembly protein sufB OS=Escherichia coli (strain K12) GN=sufB PE=1 SV=2	0.001	FALSE	6.798	6	3	6	3	1	495	54.7	5.16	3.54	3	0	0.767	1.111	0.761	0.965	27856.6	21368.4	30962.4	21190.7	26891.8
High	Master Protein	P23894	Protease HtpX OS=Escherichia coli (strain K12) GN=htpX PE=1 SV=1	0.001	FALSE	6.775	5	1	7	1	1	293	31.9	7.14	12.06	1	0	1.205	2.285	4.405	0.706	27245.4	32818.5	62252.2	120024	19227.6
High	Master Protein	P65556	Uncharacterized Nudix hydrolase yfcD OS=Escherichia coli (strain K12) GN=yfcD PE=1 SV=1	0.001	FALSE	6.768	11	2	12	2	1	180	20.4	4.72	24.42	2	0	1.314	1.017	0.92	0.997	238108	312873	242043	219066	237311
High	Master Protein	P0AG24	Bifunctional (p)ppGpp synthase/hydrolase SpoT OS=Escherichia coli (strain K12) GN=spoT PE=1 SV=1	0.001	FALSE	6.742	5	3	3	3	1	702	79.3	8.73	1.76	3	0	1.08	1.166	0.822	1.557	16917.5	18273.8	19719.7	13899.7	26335.3
High	Master Protein	P62517	Glucans biosynthesis glucosyltransferase H OS=Escherichia coli (strain K12) GN=mdoH PE=1 SV=1	0.001	FALSE	6.74	1	1	1	1	1	847	96.9	8.66	3.22	1	0	0.226	0.282	1.053	1.899	32204	7267.14	9087.73	33906	61144.9
High	Master Protein	P15038	Helicase IV OS=Escherichia coli (strain K12) GN=helD PE=1 SV=2	0.001	FALSE	6.739	2	2	3	1	1	684	77.9	8.27	0	2	0	0.614	0.853	0.01	1.712	3539.76	2174.12	3017.96		6060.2
High	Master Protein	P0AFM4	Phosphate starvation-inducible protein psiF OS=Escherichia coli (strain K12) GN=psiF PE=1 SV=1	0.001	FALSE	6.677	26	3	13	3	1	106	11.7	9.73	15.54	3	0	0.796	1.696	0.583	0.366	342502	272691	580809	199652	125478
High	Master Protein	P31069	Voltage-gated potassium channel Kch OS=Escherichia coli (strain K12) GN=kch PE=1 SV=1	0.001	FALSE	6.665	2	1	3	1	1	417	46	6.6	2.94	1	0	1.245	1.364	1.298	1.108	185869	231388	253521	241231	205896
High	Master Protein	P0ADX9	Ribosomal RNA small subunit methyltransferase D OS=Escherichia coli (strain K12) GN=rsmD PE=1 SV=1	0.001	FALSE	6.655	10	2	7	2	1	198	21.7	6.34	16.51	2	0	0.933	1.438	0.774	0.887	10306.4	9613.74	14823.9	7979.46	9144.67
High	Master Protein	P0A937	Small protein A OS=Escherichia coli (strain K12) GN=smpA PE=1 SV=1	0.001	FALSE	6.642	18	1	1	1	1	113	12.3	8.51	4.25	1	0	0.466	0.729	0.904	1.393	26297.5	12252.3	19179.5	23776.6	36643.2
High	Master Protein	P21363	Protein yciE OS=Escherichia coli (strain K12) GN=yciE PE=1 SV=1	0.001	FALSE	6.64	7	1	2	1	1	168	18.9	5.03	0	1	0	1.243	1.813	0.346	0.358	5982.59	7438.65	10844	2072.9	2142.08
High	Master Protein	P33920	Nucleoid-associated protein YejK OS=Escherichia coli (strain K12) GN=yejK PE=1 SV=3	0.001	FALSE	6.632	3	1	1	1	1	335	37.8	4.97	4.82	1	0	1.25	0.883	0.981	1.337	15724.5	19660.9	13880.1	15427.5	21022.2
High	Master Protein	P0A8S1	Chromosome initiation inhibitor OS=Escherichia coli (strain K12) GN=iciA PE=1 SV=1	0.001	FALSE	6.618	4	1	3	1	1	297	33.5	6.87	8.85	1	0	0.976	0.832	1.602	1.205	60921	59454	50690.8	97601.2	73433.5
High	Master Protein	P76291	tRNA (mo5U34)-methyltransferase OS=Escherichia coli (strain K12) GN=cmoB PE=3 SV=1	0.001	FALSE	6.613	5	1	2	1	1	323	37	6.61	3.13	1	0	0.686	1.047	0.86	1.148	13770.2	9445	14413	11835.6	15812.3
High	Master Protein	P0AB38	Penicillin-binding protein activator LpoB OS=Escherichia coli (strain K12) GN=lpoB PE=1 SV=1	0.001	FALSE	6.602	10	2	2	2	1	213	22.5	6.93	2.86	2	0	0.865	0.581	0.844	0.784	36200.8	31297.4	21035.4	30543.2	28382.9
High	Master Protein	P27278	Trifunctional NAD biosynthesis/regulator protein NadR OS=Escherichia coli (strain K12) GN=nadR PE=1 SV=2	0.001	FALSE	6.588	8	3	4	3	1	410	47.3	5.63	3.44	3	0	1.395	1.253	2.194	1.38	33635.6	46921.3	42137.4	73794.5	46412.3
High	Master Protein	P0A9W6	Uncharacterized protein YrbA OS=Escherichia coli (strain K12) GN=yrbA PE=1 SV=1	0.001	FALSE	6.501	19	2	4	2	1	84	9.4	6.28	9.8	2	0	1.316	1.157	0.971	1.065	178972	235603	207089	173830	190530
High	Master Protein	P21165	Xaa-Pro dipeptidase OS=Escherichia coli (strain K12) GN=pepQ PE=1 SV=2	0.001	FALSE	6.459	5	2	4	2	1	443	50.1	5.99	6.72	2	0	0.808	0.454	1.152	1.907	105067	84871.8	47742.4	121045	200352
High	Master Protein	P76001	Uncharacterized protein ycgJ OS=Escherichia coli (strain K12) GN=ycgJ PE=4 SV=1	0.001	FALSE	6.442	11	2	4	2	1	122	13.4	5.52	9.03	2	0	1.753	0.428	0.426	0.725	304366	533506	130410	129770	220748
High	Master Protein	P22939	Farnesyl diphosphate synthase OS=Escherichia coli (strain K12) GN=ispA PE=1 SV=1	0.001	FALSE	6.436	7	2	3	2	1	299	32.1	5.54	2.59	2	0	0.571	0.562	1.141	1.311	161229	92113.9	90657.8	183995	211376
High	Master Protein	P63417	Uncharacterized N-acetyltransferase YhbS OS=Escherichia coli (strain K12) GN=yhbS PE=3 SV=1	0.001	FALSE	6.434	11	2	6	2	1	167	18.5	4.73	13.98	2	0	0.986	0.855	0.869	1.021	119328	117632	102004	103700	121786
High	Master Protein	P0A9N4	Pyruvate formate-lyase 1-activating enzyme OS=Escherichia coli (strain K12) GN=pflA PE=1 SV=2	0.001	FALSE	6.432	8	2	4	2	1	246	28.2	6.46	11.84	2	0	1.066	1.1	1.097	1.063	435117	463637	478505	477227	462327
High	Master Protein	P27833	Lipopolysaccharide biosynthesis protein rffA OS=Escherichia coli (strain K12) GN=rffA PE=3 SV=2	0.001	FALSE	6.415	5	2	2	2	1	376	41.9	6.14	4.49	2	0	0.465	0.806	0.674	1.522	23458.4	10902.9	18917	15812.6	35699.8
High	Master Protein	P0AE28	Protein AroM OS=Escherichia coli (strain K12) GN=aroM PE=4 SV=1	0.001	FALSE	6.31	10	2	2	2	1	225	24.9	4.92	4.17	2	0	0.646	0.786	1.203	0.742	18023.2	11641.7	14170.8	21672.9	13365.1
High	Master Protein	P0AEW4	3',5'-cyclic adenosine monophosphate phosphodiesterase CpdA OS=Escherichia coli (strain K12) GN=cpdA PE=1 SV=1	0.001	FALSE	6.297	5	1	5	1	1	275	30.9	5.95	11.88	1	0	1.849	1.457	0.785	1.073	82422.4	152399	120096	64665.1	88478
High	Master Protein	P31554	LPS-assembly protein lptD OS=Escherichia coli (strain K12) GN=lptD PE=1 SV=2	0.001	FALSE	6.282	3	3	3	3	1	784	89.6	5.14	6.68	3	0	0.92	0.521	1.32	1.631	204206	187854	106377	269481	333126
High	Master Protein	P39342	Uncharacterized protein yjgR OS=Escherichia coli (strain K12) GN=yjgR PE=4 SV=1	0.001	FALSE	6.278	3	1	1	1	1	500	54.3	6.29	4.59	1	0	1.034	1.301	1.882	1.036	35797.2	37006.1	46557.6	67361.2	37092.2
High	Master Protein	P64548	Uncharacterized protein yfiR OS=Escherichia coli (strain K12) GN=yfiR PE=4 SV=1	0.001	FALSE	6.275	6	1	1	1	1	172	19	7.81	2.29	1	0	0.892	0.627	0.704	1.214	17439.3	15563.1	10942.6	12283.4	21177.3
High	Master Protein	P75838	UPF0142 protein ycaO OS=Escherichia coli (strain K12) GN=ycaO PE=3 SV=2	0.001	FALSE	6.272	2	1	2	1	1	586	65.6	4.5	4.2	1	0	0.781	0.372	0.01	1.227	7954.45	6214.25	2962.5		9760.46
High	Master Protein	P0AB67	NAD(P) transhydrogenase subunit beta OS=Escherichia coli (strain K12) GN=pntB PE=1 SV=1	0.001	FALSE	6.238	5	2	3	2	1	462	48.7	6.14	6.12	2	0	0.311	0.287	0.481	1.845	344346	107155	98699.5	165612	635445
High	Master Protein	P0A8M6	UPF0265 protein yeeX OS=Escherichia coli (strain K12) GN=yeeX PE=1 SV=1	0.001	FALSE	6.207	20	2	10	2	1	109	12.8	9.31	15.8	2	0	1.012	1.05	0.729	0.884	406572	411348	426816	296283	359509
High	Master Protein	P31057	3-methyl-2-oxobutanoate hydroxymethyltransferase OS=Escherichia coli (strain K12) GN=panB PE=1 SV=1	0.001	FALSE	6.156	4	1	10	1	1	264	28.2	5.3	20.48	1	0	0.798	0.885	3.041	2.297	632702	505091	560072	1.92431e+06	1.453e+06
High	Master Protein	P39451	Alcohol dehydrogenase, propanol-preferring OS=Escherichia coli (strain K12) GN=adhP PE=1 SV=1	0.001	FALSE	6.142	7	3	3	3	1	336	35.4	6.38	1.69	3	0	0.521	4.689	1.696	0.457	12295.4	6404.6	57653.7	20852.9	5615.51
High	Master Protein	P0A8F8	UvrABC system protein B OS=Escherichia coli (strain K12) GN=uvrB PE=1 SV=2	0.001	FALSE	6.124	3	2	2	2	1	673	76.2	5.24	1.85	2	0	0.929	1.387	1.222	1.013	17305.4	16076.3	24003.6	21139.4	17538.9
High	Master Protein	P33030	Uncharacterized protein YeiR OS=Escherichia coli (strain K12) GN=yeiR PE=3 SV=2	0.001	FALSE	6.123	5	2	2	2	1	328	36.1	6.47	4.53	2	0	0.945	0.973	1.213	1.032	7004.7	6617.76	6814.43	8494.36	7231.71
High	Master Protein	P0AF12	5'-methylthioadenosine/S-adenosylhomocysteine nucleosidase OS=Escherichia coli (strain K12) GN=mtnN PE=1 SV=1	0.001	FALSE	6.105	5	1	2	1	1	232	24.3	5.25	4.41	1	0	1.64	1.975	1.445	1.144	27289.8	44761.4	53893	39427.8	31207.1
High	Master Protein	P06616	GTPase Era OS=Escherichia coli (strain K12) GN=era PE=1 SV=2	0.001	FALSE	6.102	5	2	5	2	1	301	33.8	7.25	5.49	2	0	0.98	0.904	0.47	1.141	98913.6	96915.6	89411.6	46450.3	112880
High	Master Protein	P0A7C6	Peptidase E OS=Escherichia coli (strain K12) GN=pepE PE=1 SV=1	0.001	FALSE	6.096	5	1	1	1	1	229	24.6	6.02	3.22	1	0	2.453	0.575	0.655	1.343	15173.3	37215.5	8731.17	9933.3	20370.4
High	Master Protein	P77717	Uncharacterized lipoprotein ybaY OS=Escherichia coli (strain K12) GN=ybaY PE=4 SV=1	0.001	FALSE	6.096	9	1	3	1	1	190	19.4	8.15	10	1	0	0.301	1.003	0.415	0.492	237138	71309	237897	98330	116676
High	Master Protein	P33355	Uncharacterized protein yehS OS=Escherichia coli (strain K12) GN=yehS PE=4 SV=1	0.001	FALSE	6.095	10	2	3	2	1	156	18	9.1	4.77	2	0	1.232	1.392	0.41	0.759	71971.2	88649.1	100156	29479	54626.3
High	Master Protein	P52060	UPF0235 protein yggU OS=Escherichia coli (strain K12) GN=yggU PE=3 SV=2	0.001	FALSE	6.09	19	1	3	1	1	96	10.5	9.47	7.67	1	0	1.124	1.222	0.812	1.041	40743.4	45790.7	49772	33082	42398.9
High	Master Protein	P0ADP9	Protein yihD OS=Escherichia coli (strain K12) GN=yihD PE=1 SV=1	0.001	FALSE	6.044	24	2	5	2	1	89	10.3	5.26	4.99	2	0	0.939	1.155	0.587	0.822	24955.7	23444.9	28817.1	14661	20501.7
High	Master Protein	P17993	3-demethylubiquinone-9 3-methyltransferase OS=Escherichia coli (strain K12) GN=ubiG PE=1 SV=1	0.001	FALSE	6.042	9	2	2	2	1	240	26.5	6.6	4.13	2	0	0.87	0.959	0.837	0.975	29554.4	25726.5	28337.3	24729.2	28819.7
High	Master Protein	P75966	Ribosomal large subunit pseudouridine synthase E OS=Escherichia coli (strain K12) GN=rluE PE=1 SV=2	0.001	FALSE	6.02	7	2	2	2	1	217	24.9	10.02	4.24	2	0	1.293	0.922	0.579	0.967	50623.2	65465.9	46676.6	29301.7	48941.2
High	Master Protein	P0ACN4	HTH-type transcriptional repressor AllR OS=Escherichia coli (strain K12) GN=allR PE=1 SV=1	0.001	FALSE	5.995	8	2	3	2	1	271	29.3	6.14	7.33	2	0	0.863	0.642	1.514	1.451	64372.7	55535.1	41337.5	97472.4	93387.8
High	Master Protein	P76128	Probable D,D-dipeptide-binding periplasmic protein ddpA OS=Escherichia coli (strain K12) GN=ddpA PE=2 SV=1	0.001	FALSE	5.994	3	2	2	2	1	516	57.6	6.74	0	2	0	0.278	0.272	0.288	0.723	13292.4	3701.88	3612.05	3834.33	9612.6
High	Master Protein	P76520	Protein yfdX OS=Escherichia coli (strain K12) GN=yfdX PE=1 SV=1	0.001	FALSE	5.975	9	2	2	2	1	211	23	5.49	2.48	2	0	0.838	1.016	0.779	0.768	15896.8	13327.3	16154	12387.3	12209.9
High	Master Protein	P16681	Protein phnB OS=Escherichia coli (strain K12) GN=phnB PE=4 SV=1	0.001	FALSE	5.958	14	2	2	2	1	147	16.2	5.2	3.38	2	0	1.89	2.66	3.028	0.865	95988.9	181388	255372	290631	83007.7
High	Master Protein	P0A9S3	Galactitol-1-phosphate 5-dehydrogenase OS=Escherichia coli (strain K12) GN=gatD PE=3 SV=1	0.001	FALSE	5.954	3	1	5	1	1	346	37.4	6.38	3.76	1	0	0.666	0.308	1.095	2.663	22229.4	14813	6854.3	24346.7	59202.3
High	Master Protein	P0ABA4	ATP synthase subunit delta OS=Escherichia coli (strain K12) GN=atpH PE=1 SV=1	0.001	FALSE	5.942	12	2	3	2	1	177	19.3	5.02	2.61	2	0	0.699	0.639	8.271	1.042	100311	70126.4	64137.1	829708	104498
High	Master Protein	P39838	Sensor-like histidine kinase RcsD OS=Escherichia coli (strain K12) GN=rcsD PE=1 SV=3	0.001	FALSE	5.94	2	2	2	2	1	890	100.3	5.21	5.16	2	0	0.642	0.521	1.003	1.441	61764	39650.8	32182.1	61940	89009.4
High	Master Protein	P20099	Biotin sulfoxide reductase OS=Escherichia coli (strain K12) GN=bisC PE=3 SV=3	0.001	FALSE	5.938	2	2	3	2	1	777	85.8	5.92	4.6	2	0	0.707	0.754	1.73	1.247	44697.8	31579.7	33712.5	77336.2	55724
High	Master Protein	P06709	Bifunctional protein BirA OS=Escherichia coli (strain K12) GN=birA PE=1 SV=1	0.001	FALSE	5.936	8	2	2	2	1	321	35.3	8.05	2.58	2	0	0.798	0.718	1.065	1.185	32580.3	26013.7	23387.9	34694.1	38600.3
High	Master Protein	P68699	ATP synthase subunit c OS=Escherichia coli (strain K12) GN=atpE PE=1 SV=1	0.001	FALSE	5.924	20	2	2	2	1	79	8.3	4.61	4.61	2	0	0.482	0.38	0.643	1.132	82672	39836	31438.7	53142.7	93613
High	Master Protein	P0AGB0	Phosphoserine phosphatase OS=Escherichia coli (strain K12) GN=serB PE=1 SV=1	0.001	FALSE	5.916	4	1	1	1	1	322	35	5.72	3.47	1	0	1.238	0.834	1.677	1.445	9814.85	12150.6	8189.8	16454.9	14178.9
High	Master Protein	P64616	Uncharacterized protein yhcO OS=Escherichia coli (strain K12) GN=yhcO PE=3 SV=1	0.001	FALSE	5.891	11	1	2	1	1	90	10.8	4.61	5.94	1	0	1.157	2.749	0.272	0.601	147319	170496	404921	40097.6	88536.8
High	Master Protein	P52108	Transcriptional regulatory protein RstA OS=Escherichia coli (strain K12) GN=rstA PE=1 SV=2	0.001	FALSE	5.879	8	2	3	2	1	239	26.7	5.66	4.11	2	0	1.219	1.256	1.508	1.135	40978.4	49947.4	51456.1	61778.8	46513.4
High	Master Protein	P39315	Quinone oxidoreductase 2 OS=Escherichia coli (strain K12) GN=qorB PE=1 SV=1	0.001	FALSE	5.871	4	1	6	1	1	286	29.7	5.58	0	1	0	0.94	1.091	1.291	0.924	17352.2	16303.4	18931.8	22398.3	16040.3
High	Master Protein	P37440	Oxidoreductase ucpA OS=Escherichia coli (strain K12) GN=ucpA PE=3 SV=3	0.001	FALSE	5.843	11	2	2	2	1	263	27.8	5.27	2.53	2	0	1.014	0.886	0.708	1.363	14897.7	15099	13195.3	10551.5	20310.5
High	Master Protein	P0AC81	Lactoylglutathione lyase OS=Escherichia coli (strain K12) GN=gloA PE=1 SV=1	0.001	FALSE	5.821	11	2	19	2	1	135	14.9	5.02	34.08	2	0	2.247	1.497	0.84	0.918	587547	1.32023e+06	879648	493401	539276
High	Master Protein	P42616	Protein yqjC OS=Escherichia coli (strain K12) GN=yqjC PE=1 SV=3	0.001	FALSE	5.813	12	2	5	2	1	122	13.9	8.7	7.03	2	0	1.412	1.17	0.507	0.68	1.99728e+06	2.81917e+06	2.33665e+06	1.01324e+06	1.35776e+06
High	Master Protein	P0AEL3	Ferrous iron transport protein A OS=Escherichia coli (strain K12) GN=feoA PE=1 SV=1	0.001	FALSE	5.807	17	1	1	1	1	75	8.4	9.38	3.67	1	0	1.476	1.117	2.178	0.98	8377.43	12365.8	9356.83	18246.7	8211.76
High	Master Protein	P63228	D,D-heptose 1,7-bisphosphate phosphatase OS=Escherichia coli (strain K12) GN=gmhB PE=1 SV=1	0.001	FALSE	5.801	8	2	9	2	1	191	21.3	5.16	7.67	2	0	2.107	1.227	1.101	1.117	82145.3	173109	100786	90449.5	91719.6
High	Master Protein	P37188	Galactitol-specific phosphotransferase enzyme IIB component OS=Escherichia coli (strain K12) GN=gatB PE=1 SV=2	0.001	FALSE	5.783	17	1	1	1	1	94	10.2	6.27	4.33	1	0	0.815	0.35	0.353	1.909	13272.8	10814.8	4650.44	4680.33	25340.2
High	Master Protein	P77300	Uncharacterized HTH-type transcriptional regulator yagI OS=Escherichia coli (strain K12) GN=yagI PE=4 SV=1	0.001	FALSE	5.739	4	1	1	1	1	252	27.8	7.59	3.21	1	0	1.884	1.169	0.981	1.301	18226.1	34330.8	21315.4	17879.5	23707.9
High	Master Protein	P07000	Lysophospholipase L2 OS=Escherichia coli (strain K12) GN=pldB PE=4 SV=4	0.001	FALSE	5.718	7	2	2	2	1	340	39	7.74	2.45	2	0	1.198	0.957	0.836	0.981	14326.2	17168.4	13703.1	11977.8	14057.1
High	Master Protein	P20605	Probable adenosine monophosphate-protein transferase fic OS=Escherichia coli (strain K12) GN=fic PE=1 SV=1	0.001	FALSE	5.717	12	2	2	2	1	200	22.9	5.27	4.18	2	0	0.803	1.874	0.637	0.476	27705.6	22239.3	51908.3	17639.3	13189.5
High	Master Protein	P0ACP5	HTH-type transcriptional regulator gntR OS=Escherichia coli (strain K12) GN=gntR PE=1 SV=1	0.001	FALSE	5.696	6	2	2	2	1	331	36.4	6.89	1.66	2	0	1.176	1.123	1.147	1.126	40726.3	47910.7	45730.7	46702	45849.9
High	Master Protein	P0AD53	Uncharacterized protein ygaC OS=Escherichia coli (strain K12) GN=ygaC PE=4 SV=1	0.001	FALSE	5.694	18	2	3	2	1	114	13.1	8.18	4.08	2	0	1.108	1.798	1.857	0.769	16371.1	18132.9	29438.2	30400.7	12587.7
High	Master Protein	P52119	UPF0125 protein RatB OS=Escherichia coli (strain K12) GN=ratB PE=1 SV=1	0.001	FALSE	5.655	21	2	2	2	1	96	10.8	9	4.66	2	0	1.445	0.978	0.577	0.805	31561.6	45602.3	30879.6	18221.6	25404.2
High	Master Protein	P0A9T6	Uncharacterized HTH-type transcriptional regulator ybaQ OS=Escherichia coli (strain K12) GN=ybaQ PE=1 SV=1	0.001	FALSE	5.655	19	2	3	2	1	113	13.2	5.97	2.23	2	0	1.294	1.097	0.01	0.758	1591.02	2058.53	1745.4		1206.03
High	Master Protein	P0AED0	Universal stress protein A OS=Escherichia coli (strain K12) GN=uspA PE=1 SV=2	0.001	FALSE	5.653	9	1	2	1	1	144	16.1	5.29	8.58	1	0	0.725	1.334	1.05	1.454	124709	90359.8	166306	130922	181286
High	Master Protein	P77529	Uncharacterized symporter ydjN OS=Escherichia coli (strain K12) GN=ydjN PE=3 SV=1	0.001	FALSE	5.653	6	2	3	2	1	463	48.6	9.03	3.92	2	0	0.484	0.408	0.452	1.514	24202.8	11703.4	9883.16	10940.4	36634.4
High	Master Protein	P77808	CinA-like protein OS=Escherichia coli (strain K12) GN=yfaY PE=1 SV=1	0.001	FALSE	5.647	4	2	2	2	1	400	44.2	5.68	5.82	2	0	0.533	0.568	0.977	1.515	993364	529742	563964	970257	1.50493e+06
High	Master Protein	P00490	Maltodextrin phosphorylase OS=Escherichia coli (strain K12) GN=malP PE=1 SV=7	0.001	FALSE	5.61	2	2	2	2	1	797	90.5	7.39	2.9	2	0	0.295	0.481	0.672	1.121	84883.7	25049.9	40860	57021.1	95160.5
High	Master Protein	P0ACI3	Xylose operon regulatory protein OS=Escherichia coli (strain K12) GN=xylR PE=4 SV=1	0.001	FALSE	5.608	2	1	2	1	1	392	44.8	6.6	1.65	1	0	1	1.067	0.397	2.431	5446.56	5449.15	5808.8	2162.34	13242.8
High	Master Protein	P60560	GMP reductase OS=Escherichia coli (strain K12) GN=guaC PE=1 SV=1	0.001	FALSE	5.593	5	2	7	2	1	347	37.4	6.54	7.75	2	0	1.767	1.206	2.049	1.475	160070	282775	193087	327952	236101
High	Master Protein	P0A8K1	Phosphatidylserine decarboxylase proenzyme OS=Escherichia coli (strain K12) GN=psd PE=1 SV=1	0.001	FALSE	5.587	7	2	7	2	1	322	35.9	5.73	2.98	2	0	1.101	0.804	1.287	1.606	33383	36756.9	26853	42971.6	53614.2
High	Master Protein	P39406	Ribosomal RNA small subunit methyltransferase C OS=Escherichia coli (strain K12) GN=rsmC PE=1 SV=3	0.001	FALSE	5.582	8	2	2	2	1	343	37.6	6.46	0	2	0	1.599	2.227	1.052	0.646	23663.4	37831.6	52704	24894.8	15286.7
High	Master Protein	P76542	Putative prophage CPZ-55 integrase OS=Escherichia coli (strain K12) GN=intZ PE=3 SV=2	0.001	FALSE	5.559	5	2	3	2	1	402	45.4	9.96	4.8	2	0	1.052	0.965	0.697	1.089	43046.8	45280.7	41556.9	29989.1	46869.7
High	Master Protein	P75829	Uncharacterized protein ybjX OS=Escherichia coli (strain K12) GN=ybjX PE=4 SV=1	0.001	FALSE	5.559	6	2	3	2	1	330	38.3	9.35	2.46	2	0	0.53	0.515	0.911	1.185	30208.7	16007.8	15568.8	27520.6	35791.1
High	Master Protein	P0ADS2	Cell division protein ZapA OS=Escherichia coli (strain K12) GN=zapA PE=1 SV=1	0.001	FALSE	5.52	14	1	2	1	1	109	12.6	5.25	3.04	1	0	1.822	1.131	1.688	0.952	7327.12	13351.8	8289.15	12371.8	6972.62
High	Master Protein	P31545	Peroxidase ycdB OS=Escherichia coli (strain K12) GN=ycdB PE=1 SV=2	0.001	FALSE	5.486	2	1	1	1	1	423	46.7	6.92	2.92	1	0	0.608	0.344	0.73	1.235	60853.3	37020.5	20939.7	44426.5	75128.4
High	Master Protein	P08192	Bifunctional protein folC OS=Escherichia coli (strain K12) GN=folC PE=1 SV=2	0.001	FALSE	5.484	3	1	1	1	1	422	45.4	5.8	2.81	1	0	0.842	0.733	1.001	1.415	32348.8	27240.3	23719.9	32388.8	45773.8
High	Master Protein	P0A9K7	Phosphate transport system protein phoU OS=Escherichia coli (strain K12) GN=phoU PE=1 SV=1	0.001	FALSE	5.462	7	2	2	2	1	241	27.4	5.31	2.58	2	0	1.256	0.997	0.894	1.149	47912.5	60199.3	47758.6	42843.6	55053.2
High	Master Protein	P42599	Uncharacterized oxidoreductase ygjR OS=Escherichia coli (strain K12) GN=ygjR PE=3 SV=3	0.001	FALSE	5.454	7	2	3	2	1	328	36.2	6.06	0	2	0	0.934	0.882	1.291	1.148	10505.9	9815.69	9267.43	13559.9	12062.8
High	Master Protein	P14375	Transcriptional regulatory protein ZraR OS=Escherichia coli (strain K12) GN=zraR PE=1 SV=2	0.001	FALSE	5.442	2	1	3	1	1	441	48.4	5.63	0	1	0	1.701	0.761	0.605	1.448	7760.89	13202.2	5904.91	4694.21	11237.5
High	Master Protein	P0CF68	Transposase insE for insertion sequence IS3C OS=Escherichia coli (strain K12) GN=insE3 PE=3 SV=1	0.001	FALSE	5.439	10	1	1	1	1	99	11.5	9.92	2.14	1	0	1.438	0.7	1.237	0.908	11079.4	15928.6	7755.59	13704.5	10056.6
High	Master Protein	P37128	GDP-mannose pyrophosphatase nudK OS=Escherichia coli (strain K12) GN=nudK PE=1 SV=2	0.001	FALSE	5.436	6	1	1	1	1	191	21.7	4.94	2.44	1	0	1.392	0.769	1.194	0.766	33708.3	46928.8	25915.4	40242.4	25809.9
High	Master Protein	P0ABU7	Biopolymer transport protein exbB OS=Escherichia coli (strain K12) GN=exbB PE=1 SV=1	0.001	FALSE	5.431	4	1	4	1	1	244	26.3	8.16	11.77	1	0	0.981	0.994	1.081	1.18	55988.3	54899.2	55672.6	60550.3	66048.5
High	Master Protein	P00904	Anthranilate synthase component II OS=Escherichia coli (strain K12) GN=trpD PE=1 SV=3	0.001	FALSE	5.413	2	1	2	1	1	531	56.8	6.52	4.58	1	0	0.284	0.254	0.589	1.391	16416.5	4668.27	4161.74	9665.99	22830.8
High	Master Protein	P0AFJ7	Low-affinity inorganic phosphate transporter 1 OS=Escherichia coli (strain K12) GN=pitA PE=1 SV=1	0.001	FALSE	5.402	3	2	3	2	1	499	53.4	9.51	5.82	2	0	0.83	0.75	0.762	1.916	74199.9	61609	55681.2	56506.9	142197
High	Master Protein	P65367	Uncharacterized protein yqcA OS=Escherichia coli (strain K12) GN=yqcA PE=3 SV=1	0.001	FALSE	5.386	7	1	2	1	1	149	16.3	4.09	3.18	1	0	1.579	1.381	0.943	1	38074	60122.8	52588.5	35885.9	38071
High	Master Protein	P04335	Esterase frsA OS=Escherichia coli (strain K12) GN=frsA PE=3 SV=2	0.001	FALSE	5.376	2	1	1	1	1	414	47	6.95	3.99	1	0	0.535	0.763	1.232	1.406	42981.8	23000	32806	52973.6	60426.5
High	Master Protein	P52096	Uncharacterized protein yaeR OS=Escherichia coli (strain K12) GN=yaeR PE=4 SV=1	0.001	FALSE	5.356	18	2	3	2	1	129	14.7	5.27	5.62	2	0	2.007	1.711	1.688	0.939	118735	238314	203203	200474	111547
High	Master Protein	P06965	Repressor protein of division inhibition gene dicB OS=Escherichia coli (strain K12) GN=dicC PE=4 SV=1	0.001	FALSE	5.343	13	1	1	1	1	76	8.6	9.52	2.69	1	0	0.765	0.833	0.39	0.584	30768.3	23532.9	25629.7	11998.6	17977.2
High	Master Protein	P0AD10	Uncharacterized protein yecJ OS=Escherichia coli (strain K12) GN=yecJ PE=4 SV=1	0.001	FALSE	5.334	17	2	10	2	1	83	9.1	5.05	13.34	2	0	1.837	0.776	0.663	1.091	223410	410468	173285	148120	243643
High	Master Protein	P0A962	L-asparaginase 1 OS=Escherichia coli (strain K12) GN=ansA PE=1 SV=1	0.001	FALSE	5.332	4	1	2	1	1	338	37.1	5.86	5.31	1	0	0.903	0.911	1.17	0.936	14266.6	12882.2	12990.6	16691.8	13360.6
High	Master Protein	P10441	Lipid-A-disaccharide synthase OS=Escherichia coli (strain K12) GN=lpxB PE=1 SV=2	0.001	FALSE	5.311	3	1	3	1	1	382	42.4	7.03	1.68	1	0	1.081	1.069	0.833	1.553	7347.57	7943	7855.41	6120.72	11414
High	Master Protein	P0A7Q6	50S ribosomal protein L36 OS=Escherichia coli (strain K12) GN=rpmJ PE=1 SV=1	0.001	FALSE	5.299	21	1	7	1	1	38	4.4	10.68	14.32	1	0	1.071	0.826	0.672	0.918	331208	354824	273422	222589	304203
High	Master Protein	P0ACI6	Regulatory protein AsnC OS=Escherichia coli (strain K12) GN=asnC PE=1 SV=1	0.001	FALSE	5.294	11	2	2	2	1	152	16.9	6.79	3.88	2	0	0.665	0.666	0.647	0.921	10341	6881.7	6883	6692.96	9522.62
High	Master Protein	P0ACU2	HTH-type transcriptional regulator RutR OS=Escherichia coli (strain K12) GN=rutR PE=1 SV=1	0.001	FALSE	5.288	6	1	2	1	1	212	23.7	8.88	0	1	0	1.585	0.841	0.01	1.243	3189.69	5057.16	2683.32		3966.27
High	Master Protein	P0ABV2	Biopolymer transport protein exbD OS=Escherichia coli (strain K12) GN=exbD PE=1 SV=1	0.001	FALSE	5.27	7	1	2	1	1	141	15.5	4.88	6.96	1	0	0.461	0.589	0.853	1.447	123338	56878.2	72623.5	105153	178460
High	Master Protein	Q46948	Chaperone protein YajL OS=Escherichia coli (strain K12) GN=yajL PE=1 SV=2	0.001	FALSE	5.257	9	2	4	2	1	196	20.8	5.38	2.68	2	0	0.738	0.899	1.173	1.382	800199	590474	719558	938611	1.10586e+06
High	Master Protein	P0AAT9	Uncharacterized protein ybeL OS=Escherichia coli (strain K12) GN=ybeL PE=4 SV=1	0.001	FALSE	5.244	9	2	3	2	1	160	18.8	5.2	6.66	2	0	1.172	1.559	0.812	0.522	302018	354107	470791	245272	157695
High	Master Protein	P0A7Y4	Ribonuclease HI OS=Escherichia coli (strain K12) GN=rnhA PE=1 SV=1	0.001	FALSE	5.237	12	2	4	2	1	155	17.6	8.28	7.18	2	0	1.322	1.271	0.73	1.152	52695.6	69682.1	66952.1	38474.8	60704
High	Master Protein	P25516	Aconitate hydratase 1 OS=Escherichia coli (strain K12) GN=acnA PE=1 SV=3	0.001	FALSE	5.232	2	2	2	2	1	891	97.6	5.88	2.2	2	0	0.568	0.543	1.432	1.156	201079	114156	109139	287993	232544
High	Master Protein	P0ABN5	Anaerobic C4-dicarboxylate transporter DcuA OS=Escherichia coli (strain K12) GN=dcuA PE=1 SV=1	0.001	FALSE	5.215	2	1	1	1	1	433	45.7	7.75	4.55	1	0	0.489	0.397	0.81	0.781	15057.6	7356.56	5980.22	12193	11756.7
High	Master Protein	P77775	Epimerase family protein yfcH OS=Escherichia coli (strain K12) GN=yfcH PE=3 SV=1	0.001	FALSE	5.201	5	1	1	1	1	297	32.7	7.25	3.24	1	0	0.747	1.286	0.619	1.054	21822.1	16297	28063.7	13502.7	22997.6
High	Master Protein	P34209	Protein ydcF OS=Escherichia coli (strain K12) GN=ydcF PE=1 SV=3	0.001	FALSE	5.198	9	2	2	2	1	266	29.7	5.87	0	2	0	0.872	1.218	1.084	1.374	9555.47	8330.9	11635	10358.7	13125.5
High	Master Protein	P0ACR9	Transcriptional repressor mprA OS=Escherichia coli (strain K12) GN=mprA PE=2 SV=1	0.001	FALSE	5.181	10	2	5	2	1	176	20.6	6.21	5.65	2	0	1.114	0.92	0.833	1.075	120653	134405	111054	100550	129753
High	Master Protein	P0A9A9	Ferric uptake regulation protein OS=Escherichia coli (strain K12) GN=fur PE=1 SV=1	0.001	FALSE	5.179	11	2	2	2	1	148	16.8	6.11	0	2	0	0.585	0.589	0.554	0.987	57859.5	33832.6	34101.6	32037.7	57080.9
High	Master Protein	P39831	NADP-dependent 3-hydroxy acid dehydrogenase YdfG OS=Escherichia coli (strain K12) GN=ydfG PE=1 SV=2	0.001	FALSE	5.178	6	2	3	2	1	248	27.2	6	2.75	2	0	1.1	0.768	0.741	1.04	65230	71771.2	50105	48322.2	67815.1
High	Master Protein	P0AAU7	Uncharacterized protein ybfE OS=Escherichia coli (strain K12) GN=ybfE PE=4 SV=2	0.001	FALSE	5.149	10	1	1	1	1	97	11.3	10.08	3.7	1	0	1.638	0.918	0.75	0.883	18609	30481.9	17079.5	13949.1	16425.4
High	Master Protein	P23331	Thymidine kinase OS=Escherichia coli (strain K12) GN=tdk PE=3 SV=1	0.001	FALSE	5.12	7	1	2	1	1	205	23.4	6.39	5.23	1	0	1.262	0.911	1.318	0.898	17824.5	22495.4	16236.9	23492.8	16015.1
High	Master Protein	P10443	DNA polymerase III subunit alpha OS=Escherichia coli (strain K12) GN=dnaE PE=1 SV=1	0.001	FALSE	5.095	1	2	3	2	1	1160	129.8	5.31	4.75	2	0	0.744	0.441	1.598	1.932	33207.8	24712.4	14629.7	53073.5	64171.8
High	Master Protein	P0A917	Outer membrane protein X OS=Escherichia coli (strain K12) GN=ompX PE=1 SV=1	0.001	FALSE	5.074	11	2	2	2	1	171	18.6	7.17	2.42	2	0	1.264	1.414	1.944	1.229	21240	26855.4	30042.6	41294.1	26114.2
High	Master Protein	P21169	Ornithine decarboxylase, constitutive OS=Escherichia coli (strain K12) GN=speC PE=1 SV=2	0.001	FALSE	5.067	2	1	1	1	1	711	79.4	6.05	2.65	1	0	0.737	0.515	1.571	1.625	13950.1	10284.3	7178.68	21920	22663.6
High	Master Protein	P37643	Inner membrane metabolite transport protein yhjE OS=Escherichia coli (strain K12) GN=yhjE PE=1 SV=1	0.001	FALSE	5.051	2	1	1	1	1	440	47.2	9.52	2.36	1	0	0.407	0.221	0.406	2.648	12781	5207.96	2820.56	5182.75	33844.8
High	Master Protein	P0A9J6	Ribokinase OS=Escherichia coli (strain K12) GN=rbsK PE=1 SV=1	0.001	FALSE	5.045	3	1	2	1	1	309	32.3	5.08	2.11	1	0	1.243	0.989	1.018	1.204	24556.3	30525.8	24291.8	24987.6	29568.8
High	Master Protein	P76559	Uncharacterized protein ypfG OS=Escherichia coli (strain K12) GN=ypfG PE=4 SV=1	0.001	FALSE	5.024	3	1	2	1	1	347	38.7	7.25	2.06	1	0	1.814	3.568	1.296	1.135	12838.4	23286.2	45806.3	16640.2	14570.8
High	Master Protein	P26648	Protein SufI OS=Escherichia coli (strain K12) GN=sufI PE=1 SV=2	0.001	FALSE	5.015	2	1	2	1	1	470	51.8	6.34	2.82	1	0	0.676	0.602	0.869	1.19	19196.3	12978.1	11560.4	16674.3	22845
High	Master Protein	P09394	Glycerophosphoryl diester phosphodiesterase OS=Escherichia coli (strain K12) GN=glpQ PE=1 SV=2	0.001	FALSE	5.009	6	2	2	2	1	358	40.8	5.6	2.47	2	0	1.054	1.525	1.009	0.737	53529.6	56420	81659	53986.5	39434.4
High	Master Protein	P28249	Protein AsmA OS=Escherichia coli (strain K12) GN=asmA PE=4 SV=2	0.001	FALSE	5.008	2	1	1	1	1	617	68.9	5.47	2.37	1	0	1.007	0.942	0.846	1.563	28892	29081.7	27211.9	24447.8	45163.3
High	Master Protein	P0AET5	Protein hdeD OS=Escherichia coli (strain K12) GN=hdeD PE=1 SV=1	0.001	FALSE	5.001	7	2	2	2	1	190	20.9	9.48	1.9	2	0	0.692	1.634	3.129	2.936	19654.7	13594.3	32121	61507.8	57704.6
High	Master Protein	P0A8Y8	Proofreading thioesterase EntH OS=Escherichia coli (strain K12) GN=entH PE=1 SV=1	0.001	FALSE	4.978	7	1	8	1	1	137	15	6.62	14.13	1	0	0.749	0.661	0.849	0.819	77589.6	58094.7	51295	65850.8	63531.7
High	Master Protein	P0ACX5	Uncharacterized protein ydhZ OS=Escherichia coli (strain K12) GN=ydhZ PE=4 SV=1	0.001	FALSE	4.966	26	2	3	2	1	69	7.9	9.31	1.64	2	0	1.441	1.072	0.578	0.863	34295.4	49415	36753.3	19805.6	29601.9
High	Master Protein	P77293	Bactoprenol glucosyl transferase homolog from prophage CPS-53 OS=Escherichia coli (strain K12) GN=yfdH PE=1 SV=1	0.001	FALSE	4.955	3	1	1	1	1	306	34.6	8.16	3.33	1	0	0.406	0.324	0.517	2.152	26966.6	10937	8739.02	13935.8	58036.5
High	Master Protein	P07109	Histidine transport ATP-binding protein HisP OS=Escherichia coli (strain K12) GN=hisP PE=1 SV=2	0.001	FALSE	4.942	4	1	1	1	1	257	28.6	8.16	3.4	1	0	0.933	0.538	0.777	0.982	34379.4	32061.8	18511.1	26715.9	33762.2
High	Master Protein	P0AB14	Uncharacterized protein yccJ OS=Escherichia coli (strain K12) GN=yccJ PE=1 SV=1	0.001	FALSE	4.937	15	1	4	1	1	75	8.5	4.74	10.32	1	0	0.678	1.313	1.152	0.771	101303	68663.6	133019	116741	78092.6
High	Master Protein	P62672	Protein ApaG OS=Escherichia coli (strain K12) GN=apaG PE=3 SV=1	0.001	FALSE	4.928	13	2	2	2	1	125	13.9	4.75	4.54	2	0	2.528	1.66	1.415	1.355	31686.3	80109.9	52607.8	44851.6	42926.4
High	Master Protein	P0ABF4	Ethanolamine utilization protein EutM OS=Escherichia coli (strain K12) GN=eutM PE=1 SV=1	0.001	FALSE	4.925	12	1	1	1	1	97	9.9	6.52	2.23	1	0	1.529	1.144	1.418	0.577	9733.85	14881.2	11137.3	13805.8	5616.59
High	Master Protein	P0A8V6	Fatty acid metabolism regulator protein OS=Escherichia coli (strain K12) GN=fadR PE=1 SV=2	0.001	FALSE	4.914	4	1	1	1	1	239	27	7.02	3.61	1	0	1.457	0.699	1.1	1.175	22236.1	32388.2	15535.2	24453.4	26123.9
High	Master Protein	P0AB65	Acylphosphatase OS=Escherichia coli (strain K12) GN=yccX PE=1 SV=1	0.001	FALSE	4.894	15	2	2	2	1	92	10.3	8.5	4.72	2	0	1.082	1.915	0.504	0.774	130424	141162	249793	65744.8	100989
High	Master Protein	P64451	Uncharacterized lipoprotein ydcL OS=Escherichia coli (strain K12) GN=ydcL PE=4 SV=1	0.001	FALSE	4.881	5	1	1	1	1	222	24.4	8.32	3.06	1	0	0.915	1.017	0.955	0.574	63762.3	58364	64854.3	60891.1	36579.4
High	Master Protein	P64455	Uncharacterized protein ydcY OS=Escherichia coli (strain K12) GN=ydcY PE=4 SV=1	0.002	FALSE	4.826	16	2	10	2	1	77	8.8	5.97	10.39	2	0	0.907	1.363	0.717	0.769	183751	166625	250369	131661	141274
High	Master Protein	P77499	Probable ATP-dependent transporter SufC OS=Escherichia coli (strain K12) GN=sufC PE=1 SV=1	0.002	FALSE	4.816	4	1	2	1	1	248	27.6	4.98	5.35	1	0	0.722	1.026	0.824	1.208	99642.3	71915.1	102217	82111.1	120321
High	Master Protein	P0AFN2	Phage shock protein C OS=Escherichia coli (strain K12) GN=pspC PE=1 SV=1	0.002	FALSE	4.814	8	1	1	1	1	119	13.5	6.7	2.56	1	0
High	Master Protein	P09323	PTS system N-acetylglucosamine-specific EIICBA component OS=Escherichia coli (strain K12) GN=nagE PE=4 SV=1	0.002	FALSE	4.813	2	1	1	1	1	648	68.3	6.16	3.42	1	0	0.584	0.349	0.699	1.45	35697.1	20857.2	12452.3	24962.2	51773.5
High	Master Protein	P0ACE3	Hemolysin expression-modulating protein Hha OS=Escherichia coli (strain K12) GN=hha PE=1 SV=1	0.002	FALSE	4.804	18	2	2	2	1	72	8.6	8.72	4.4	2	0	1.774	0.564	0.761	0.961	52834.8	93703.6	29777.6	40193.6	50793.2
High	Master Protein	P13458	Nuclease sbcCD subunit C OS=Escherichia coli (strain K12) GN=sbcC PE=1 SV=1	0.002	FALSE	4.788	1	1	1	1	1	1048	118.6	5.68	2.91	1	0	2.542	0.926	1.197	1.551	18141.3	46109.2	16795.4	21722.1	28137.9
High	Master Protein	P0A6C5	Amino-acid acetyltransferase OS=Escherichia coli (strain K12) GN=argA PE=1 SV=1	0.002	FALSE	4.78	3	2	2	2	1	443	49.2	6.54	2.09	2	0	0.551	0.48	0.695	1.265	50215.4	27679.2	24099.2	34905.6	63527.3
High	Master Protein	P04036	Dihydrodipicolinate reductase OS=Escherichia coli (strain K12) GN=dapB PE=1 SV=1	0.002	FALSE	4.765	5	2	2	2	1	273	28.7	5.76	2.56	2	0	0.78	0.993	0.739	1.003	175131	136533	173903	129359	175709
High	Master Protein	P37626	Uncharacterized protein yhiI OS=Escherichia coli (strain K12) GN=yhiI PE=4 SV=1	0.002	FALSE	4.764	6	2	2	2	1	355	38.8	7.5	2.49	2	0	0.553	0.683	0.876	1.668	44101.7	24391.2	30139.7	38637.4	73556
High	Master Protein	P30128	Transcription elongation factor greB OS=Escherichia coli (strain K12) GN=greB PE=1 SV=2	0.002	FALSE	4.751	6	1	3	1	1	158	18.5	8.03	6.06	1	0	1.725	1.355	0.713	1.095	81996.9	141447	111104	58434	89782
High	Master Protein	P37645	Uncharacterized protein yhjG OS=Escherichia coli (strain K12) GN=yhjG PE=4 SV=3	0.002	FALSE	4.746	1	1	1	1	1	686	74.4	8.6	2.39	1	0	0.598	0.678	1.693	0.8	45399.9	27149	30796.2	76845.7	36309
High	Master Protein	P0AFB8	Nitrogen regulation protein NR(I) OS=Escherichia coli (strain K12) GN=glnG PE=3 SV=1	0.002	FALSE	4.737	4	2	2	2	1	469	52.2	6.49	2.81	2	0	0.468	0.334	0.352	1.087	67404.1	31575.4	22511.9	23737.8	73264.4
High	Master Protein	P20966	PTS system fructose-specific EIIBC component OS=Escherichia coli (strain K12) GN=fruA PE=4 SV=1	0.002	FALSE	4.737	2	1	1	1	1	563	57.5	8.75	2.97	1	0	0.508	0.704	0.754	0.943	47736.1	24264.5	33624.9	35990.7	45018.5
High	Master Protein	P40710	Lipoprotein NlpE OS=Escherichia coli (strain K12) GN=nlpE PE=1 SV=1	0.002	FALSE	4.728	7	2	2	2	1	236	25.8	5.1	6.22	2	0	1.285	0.787	1.726	0.935	565965	727155	445346	976883	529084
High	Master Protein	P0C066	Membrane-bound lytic murein transglycosylase C OS=Escherichia coli (strain K12) GN=mltC PE=2 SV=1	0.002	FALSE	4.724	3	1	1	1	1	359	40.1	9.33	3.26	1	0	0.502	0.631	0.835	1.595	25035	12561	15785.1	20894.1	39931.4
High	Master Protein	P65870	6-carboxy-5,6,7,8-tetrahydropterin synthase OS=Escherichia coli (strain K12) GN=queD PE=1 SV=1	0.002	FALSE	4.715	16	2	2	2	1	121	13.8	6.51	0	2	0	0.809	1.054	0.769	0.626	13077	10574.3	13781.9	10051.8	8186.41
High	Master Protein	P76231	Uncharacterized protein yeaC OS=Escherichia coli (strain K12) GN=yeaC PE=4 SV=2	0.002	FALSE	4.713	10	1	1	1	1	90	10.3	5.39	2.86	1	0	1.674	1.003	0.667	1.384	19798.8	33134.9	19866.5	13199.3	27395.9
High	Master Protein	P0AD49	Ribosome-associated inhibitor A OS=Escherichia coli (strain K12) GN=raiA PE=1 SV=2	0.002	FALSE	4.712	11	2	3	2	1	113	12.8	6.68	4.3	2	0	2.154	1.082	0.881	0.891	23151.1	49864.3	25052	20390.4	20625.1
High	Master Protein	P0ACK2	Putative aga operon transcriptional repressor OS=Escherichia coli (strain K12) GN=agaR PE=4 SV=1	0.002	FALSE	4.687	3	1	1	1	1	269	29.6	5.54	2.96	1	0
High	Master Protein	P0AFR0	NTE family protein rssA OS=Escherichia coli (strain K12) GN=rssA PE=1 SV=2	0.002	FALSE	4.685	3	1	2	1	1	301	33	6.73	2.76	1	0	0.723	0.463	0.628	0.884	21332.1	15428.3	9869.61	13389.3	18860.4
High	Master Protein	P0AEN8	L-fucose mutarotase OS=Escherichia coli (strain K12) GN=fucU PE=1 SV=1	0.002	FALSE	4.681	9	1	1	1	1	140	15.5	5.86	3.43	1	0	0.968	1.281	1.903	1.367	31921.4	30906.8	40899.8	60731.6	43628
High	Master Protein	P22186	Protein MraZ OS=Escherichia coli (strain K12) GN=mraZ PE=3 SV=1	0.002	FALSE	4.674	7	1	1	1	1	152	17.4	5.54	3	1	0	3.162	2.279	5.812	1	24761.9	78305.3	56431.6	143913	24771
High	Master Protein	P25894	Uncharacterized metalloprotease yggG OS=Escherichia coli (strain K12) GN=yggG PE=1 SV=2	0.002	FALSE	4.668	10	1	1	1	1	252	26.8	6.13	0	1	0	1.925	1.093	0.01	0.722	1523.95	2933.5	1665.08		1100.61
High	Master Protein	P13445	RNA polymerase sigma factor rpoS OS=Escherichia coli (strain K12) GN=rpoS PE=3 SV=3	0.002	FALSE	4.649	5	2	2	2	1	330	37.9	4.94	1.91	2	0	0.83	1.327	0.511	0.543	49911.8	41415.2	66239.2	25506.4	27114.5
High	Master Protein	P46144	Uncharacterized protein yedJ OS=Escherichia coli (strain K12) GN=yedJ PE=1 SV=2	0.002	FALSE	4.634	5	1	2	1	1	231	25.9	6.35	6.01	1	0	0.955	0.926	1.031	0.937	74404	71071.5	68906.6	76712.8	69715.6
High	Master Protein	P0ABV6	Protein tolR OS=Escherichia coli (strain K12) GN=tolR PE=1 SV=1	0.002	FALSE	4.633	6	1	1	1	1	142	15.4	5.57	3.84	1	0	0.656	0.646	0.883	1.832	30740.6	20151.7	19843.2	27140.1	56329.2
High	Master Protein	P0A8I1	Putative Holliday junction resolvase OS=Escherichia coli (strain K12) GN=yqgF PE=1 SV=1	0.002	FALSE	4.625	7	1	2	1	1	138	15.2	7.42	5.62	1	0	1.163	1.363	0.923	1.056	57696.5	67100.2	78651.3	53246.1	60941.6
High	Master Protein	P0AGE4	Serine/threonine transporter sstT OS=Escherichia coli (strain K12) GN=sstT PE=1 SV=1	0.002	FALSE	4.609	2	1	1	1	1	414	43.4	8.47	2.94	1	0
High	Master Protein	P64581	Uncharacterized protein yqjD OS=Escherichia coli (strain K12) GN=yqjD PE=4 SV=1	0.002	FALSE	4.604	13	2	11	2	1	101	11	9.09	23.81	2	0	0.584	1.848	1.135	0.444	1.95318e+06	1.14144e+06	3.60903e+06	2.21653e+06	868035
High	Master Protein	P63389	Uncharacterized ABC transporter ATP-binding protein YheS OS=Escherichia coli (strain K12) GN=yheS PE=1 SV=1	0.002	FALSE	4.588	2	1	1	1	1	637	71.8	5.73	3.15	1	0	0.879	0.462	0.792	1.23	8214.26	7219.04	3794.2	6506.86	10105.6
High	Master Protein	P37749	Uncharacterized protein yefG OS=Escherichia coli (strain K12) GN=yefG PE=4 SV=1	0.002	FALSE	4.583	4	2	2	2	1	330	37.7	6.25	4.11	2	0	0.465	0.518	0.867	1.41	109794	51034.9	56839.1	95168.9	154802
High	Master Protein	P0A6J5	D-amino acid dehydrogenase small subunit OS=Escherichia coli (strain K12) GN=dadA PE=2 SV=1	0.002	FALSE	4.566	2	1	1	1	1	432	47.6	6.62	3.01	1	0	0.565	0.794	1.489	1.766	18234.4	10297.6	14472.8	27147.6	32205.8
High	Master Protein	P77756	7-cyano-7-deazaguanine synthase OS=Escherichia coli (strain K12) GN=queC PE=1 SV=1	0.002	FALSE	4.557	4	1	3	1	1	231	25.5	6.06	0	1	0	0.875	0.766	0.305	1.281	12475	10913.8	9557.18	3807.54	15977.4
High	Master Protein	P37647	2-dehydro-3-deoxygluconokinase OS=Escherichia coli (strain K12) GN=kdgK PE=3 SV=1	0.002	FALSE	4.555	4	2	11	2	1	309	33.9	5.03	1.69	2	0	0.992	0.736	0.376	0.832	46095.7	45726.9	33924.8	17351.5	38374.4
High	Master Protein	P0AA53	Protein QmcA OS=Escherichia coli (strain K12) GN=qmcA PE=1 SV=1	0.002	FALSE	4.547	4	1	2	1	1	305	33.7	5.64	2.3	1	0	0.715	0.778	0.929	1.193	11389.7	8139.85	8855.64	10581.6	13587.9
High	Master Protein	P0A7I7	GTP cyclohydrolase-2 OS=Escherichia coli (strain K12) GN=ribA PE=1 SV=1	0.002	FALSE	4.529	8	2	2	2	1	196	21.8	5.95	0	2	0	1.106	0.765	0.595	0.966	26463.6	29275.9	20250.8	15742.2	25554.5
High	Master Protein	P41407	FMN-dependent NADH-azoreductase OS=Escherichia coli (strain K12) GN=azoR PE=1 SV=3	0.002	FALSE	4.515	7	2	3	2	1	201	21.6	5.22	2.23	2	0	1.12	0.799	0.78	1.323	133146	149061	106434	103819	176133
High	Master Protein	P07913	L-threonine 3-dehydrogenase OS=Escherichia coli (strain K12) GN=tdh PE=1 SV=1	0.002	FALSE	4.506	4	2	2	2	1	341	37.2	6.38	3.76	2	0	1.746	2.039	1.205	1.536	14699.8	25668.6	29969.8	17710.3	22574.6
High	Master Protein	P76235	UPF0229 protein yeaH OS=Escherichia coli (strain K12) GN=yeaH PE=3 SV=1	0.002	FALSE	4.495	3	2	2	2	1	427	49.4	7.23	4.85	2	0	0.723	0.9	0.84	0.677	26780.6	19356.2	24091.7	22495.8	18119.2
High	Master Protein	P0AGB6	RNA polymerase sigma-E factor OS=Escherichia coli (strain K12) GN=rpoE PE=1 SV=1	0.002	FALSE	4.476	7	2	3	2	1	191	21.7	5.49	1.72	2	0	1.446	1.08	0.95	1.199	11460.1	16573.2	12372.5	10884.7	13744
High	Master Protein	P0AE63	Cation transport regulator ChaB OS=Escherichia coli (strain K12) GN=chaB PE=1 SV=1	0.002	FALSE	4.454	17	1	1	1	1	76	8.9	7.06	2.62	1	0	0.488	1.799	0.456	0.294	32147.9	15673.7	57843.5	14672.4	9450.42
High	Master Protein	P0A7N1	50S ribosomal protein L31 type B OS=Escherichia coli (strain K12) GN=rpmE2 PE=1 SV=1	0.002	FALSE	4.442	11	1	1	1	1	87	9.9	9.31	3.36	1	0	1.079	12.581	1.048	0.89	7203.08	7772.69	90624.7	7547.2	6412.85
High	Master Protein	P21517	Maltodextrin glucosidase OS=Escherichia coli (strain K12) GN=malZ PE=2 SV=5	0.002	FALSE	4.435	2	1	2	1	1	604	69	6.39	3.21	1	0	0.822	1.29	0.796	0.937	4465.6	3670.16	5760.67	3555.91	4185.02
High	Master Protein	P0A8Y1	Pyrimidine 5'-nucleotidase YjjG OS=Escherichia coli (strain K12) GN=yjjG PE=1 SV=1	0.002	FALSE	4.432	7	1	1	1	1	225	25.3	4.91	2.37	1	0	1.437	1.462	0.01	1.953	581.924	836.476	850.712		1136.76
High	Master Protein	P42620	Uncharacterized protein yqjG OS=Escherichia coli (strain K12) GN=yqjG PE=3 SV=1	0.002	FALSE	4.401	3	1	1	1	1	328	37.4	6.47	2.97	1	0	0.624	1.207	1.336	0.67	45917.9	28666.7	55436.1	61365.9	30755.9
High	Master Protein	P76193	Probable L,D-transpeptidase YnhG OS=Escherichia coli (strain K12) GN=ynhG PE=1 SV=1	0.002	FALSE	4.394	4	2	2	2	1	334	36.1	9.41	3	2	0	0.815	2.052	1.399	0.412	810824	660652	1.66388e+06	1.13462e+06	334406
High	Master Protein	P0A901	Outer membrane lipoprotein blc OS=Escherichia coli (strain K12) GN=blc PE=1 SV=1	0.002	FALSE	4.377	10	2	3	2	1	177	19.8	8.76	2.01	2	0	0.704	0.937	1.572	0.633	23678.4	16673.4	22187.3	37218.1	14996.3
High	Master Protein	P28903	Anaerobic ribonucleoside-triphosphate reductase OS=Escherichia coli (strain K12) GN=nrdD PE=1 SV=2	0.002	FALSE	4.374	1	1	3	1	1	712	80	6.83	6.99	1	0	1.329	0.856	1.828	0.768	151088	200813	129403	276206	116025
High	Master Protein	P0A7Y0	Ribonuclease 3 OS=Escherichia coli (strain K12) GN=rnc PE=1 SV=1	0.002	FALSE	4.37	8	2	2	2	1	226	25.5	6.89	2.49	2	0	0.897	0.863	1.121	0.998	135066	121213	116601	151429	134779
High	Master Protein	P07013	Primosomal replication protein n OS=Escherichia coli (strain K12) GN=priB PE=1 SV=3	0.002	FALSE	4.357	10	1	2	1	1	104	11.4	8.24	6.21	1	0
High	Master Protein	Q93K97	ADP-ribose pyrophosphatase OS=Escherichia coli (strain K12) GN=nudF PE=1 SV=2	0.002	FALSE	4.349	4	1	2	1	1	209	23.7	5.07	6.01	1	0	1.175	0.977	0.914	1.354	43595.9	51218.3	42606.8	39867.2	59049.3
High	Master Protein	P06966	HTH-type transcriptional regulator dicA OS=Escherichia coli (strain K12) GN=dicA PE=4 SV=1	0.002	FALSE	4.342	5	1	3	1	1	135	15.6	9.7	2.15	1	0	1.152	0.829	0.583	0.614	71451	82284.6	59226.4	41663.7	43891.3
High	Master Protein	P0ACG8	Heat shock protein 15 OS=Escherichia coli (strain K12) GN=hslR PE=1 SV=1	0.002	FALSE	4.333	8	1	3	1	1	133	15.5	9.94	8.73	1	0	1.08	1.027	0.834	0.865	8990.85	9712.21	9236.14	7501.97	7773.49
High	Master Protein	P0AAN9	Anti-adapter protein iraP OS=Escherichia coli (strain K12) GN=iraP PE=1 SV=1	0.002	FALSE	4.333	21	2	3	2	1	86	9.9	4.92	0	2	0	0.777	1.144	0.387	0.709	24721	19215.1	28273.4	9574.47	17531.9
High	Master Protein	P37774	Uncharacterized amino-acid ABC transporter ATP-binding protein YecC OS=Escherichia coli (strain K12) GN=yecC PE=3 SV=2	0.002	FALSE	4.328	6	2	5	1	1	250	27.7	8.94	4.71	2	0	0.756	0.559	1.279	0.854	9199.51	6954.52	5138.64	11765.9	7855.86
High	Master Protein	P0AAF6	Arginine transport ATP-binding protein ArtP OS=Escherichia coli (strain K12) GN=artP PE=1 SV=1	0.002	FALSE	4.323	4	1	1	1	1	242	27	6.64	2.45	1	0	0.941	0.502	1.504	1.539	20893.8	19664.1	10485.5	31426.9	32149.5
High	Master Protein	P0AC44	Succinate dehydrogenase hydrophobic membrane anchor subunit OS=Escherichia coli (strain K12) GN=sdhD PE=1 SV=1	0.002	FALSE	4.299	9	1	4	1	1	115	12.9	8.51	2.79	1	0	0.821	0.827	0.616	1.433	18850	15470.6	15586.8	11612.5	27017.1
High	Master Protein	P39310	Uncharacterized protein ytfB OS=Escherichia coli (strain K12) GN=ytfB PE=4 SV=2	0.002	FALSE	4.294	8	2	2	2	1	212	23.5	5.22	2.2	2	0	1.183	0.996	1.656	0.974	37553.3	44417	37385.8	62189.6	36562.6
High	Master Protein	2654021	gb|AAB87675.1| *CON* maltose binding protein-lacZ-alpha fusion protein [Expression vector pMal-X]	0.002	TRUE	4.279	2	1	1	1	1	496	54.3	5.43	3.21	1	0	0.393	0.366	0.01	3.287	8198.17	3218.2	3000.11		26946.9
High	Master Protein	P45544	HTH-type transcriptional regulator frlR OS=Escherichia coli (strain K12) GN=frlR PE=1 SV=2	0.002	FALSE	4.276	3	1	1	1	1	243	27.8	7.33	2.39	1	0	1.298	1.273	1.222	1.151	11648.6	15124.4	14824.3	14232.2	13403.5
High	Master Protein	P08245	Uncharacterized protein yciH OS=Escherichia coli (strain K12) GN=yciH PE=1 SV=1	0.002	FALSE	4.271	8	1	7	1	1	108	11.4	9.29	15.31	1	0	0.695	0.644	0.691	0.834	226117	157256	145624	156182	188635
High	Master Protein	P15005	5-methylcytosine-specific restriction enzyme B OS=Escherichia coli (strain K12) GN=mcrB PE=1 SV=3	0.002	FALSE	4.245	2	1	1	1	1	459	53.1	5.6	2.79	1	0	0.988	0.624	0.582	1.703	25124.6	24817.6	15673.4	14610.1	42783.1
High	Master Protein	P33940	Malate:quinone oxidoreductase OS=Escherichia coli (strain K12) GN=mqo PE=1 SV=2	0.002	FALSE	4.224	3	2	2	2	1	548	60.2	6.99	0	2	0	0.394	0.545	0.786	1.526	9508.45	3748.51	5177.96	7477.01	14510.7
High	Master Protein	P37760	dTDP-4-dehydrorhamnose reductase OS=Escherichia coli (strain K12) GN=rfbD PE=3 SV=2	0.002	FALSE	4.222	3	1	1	1	1	299	32.7	5.82	3.04	1	0	0.384	0.443	0.943	1.57	27005.6	10369.7	11961.6	25467	42412.3
High	Master Protein	P0AG14	Probable protease sohB OS=Escherichia coli (strain K12) GN=sohB PE=1 SV=1	0.002	FALSE	4.216	3	1	1	1	1	349	39.3	9.23	4.05	1	0	0.438	0.526	1.428	1.369	43528.7	19049.6	22879.9	62175.6	59574.3
High	Master Protein	P11446	N-acetyl-gamma-glutamyl-phosphate reductase OS=Escherichia coli (strain K12) GN=argC PE=3 SV=1	0.002	FALSE	4.211	3	1	1	1	1	334	35.9	5.97	2.69	1	0	0.661	0.454	0.794	1.081	37065.4	24500.4	16832.3	29426.7	40081.4
High	Master Protein	P64594	Toxin YhaV OS=Escherichia coli (strain K12) GN=yhaV PE=1 SV=1	0.002	FALSE	4.21	6	1	1	1	1	154	17.8	9.23	3.34	1	0	1	1.72	0.486	1.056	23375.5	23368.7	40195.3	11354.9	24677.8
High	Master Protein	P0CF44	Transposase insC for insertion element IS2I OS=Escherichia coli (strain K12) GN=insC5 PE=3 SV=1	0.002	FALSE	4.203	7	1	1	1	1	121	13.4	9.52	2.1	1	0	1.387	0.695	0.899	1.089	28404.9	39395	19728.1	25540.1	30942.9
High	Master Protein	P10907	sn-glycerol-3-phosphate import ATP-binding protein UgpC OS=Escherichia coli (strain K12) GN=ugpC PE=1 SV=3	0.002	FALSE	4.193	3	1	1	1	1	356	39.5	7.69	2.61	1	0	0.442	0.45	0.829	0.729	30103.7	13311.4	13541.2	24965.9	21950.5
High	Master Protein	P0A9D4	Serine acetyltransferase OS=Escherichia coli (strain K12) GN=cysE PE=1 SV=1	0.002	FALSE	4.192	3	1	2	1	1	273	29.3	6.52	4.51	1	0	1.072	1.243	1.077	1.241	42631.7	45680.7	52991.1	45924.4	52926.9
High	Master Protein	P25737	Lysine-specific permease OS=Escherichia coli (strain K12) GN=lysP PE=1 SV=5	0.002	FALSE	4.184	2	1	1	1	1	489	53.5	8.81	3.18	1	0	0.226	0.21	0.208	1.669	41964.8	9484.76	8794.11	8734.95	70030.3
High	Master Protein	P0ADB1	Osmotically-inducible lipoprotein E OS=Escherichia coli (strain K12) GN=osmE PE=2 SV=1	0.002	FALSE	4.175	8	1	2	1	1	112	12	7.87	6.21	1	0	0.354	0.851	0.515	0.362	292538	103683	248882	150665	105911
High	Master Protein	P0ACA7	Uncharacterized GST-like protein yliJ OS=Escherichia coli (strain K12) GN=yliJ PE=3 SV=1	0.002	FALSE	4.17	7	2	2	2	1	208	23.7	5.17	0	2	0	1.025	1.287	0.577	1.097	8556.5	8770.44	11015.8	4936.83	9384.75
High	Master Protein	P10371	1-(5-phosphoribosyl)-5-[(5-phosphoribosylamino)methylideneamino] imidazole-4-carboxamide isomerase OS=Escherichia coli (strain K12) GN=hisA PE=1 SV=2	0.002	FALSE	4.165	4	1	1	1	1	245	26	5.11	3.44	1	0	1.251	0.588	1.527	1.17	438311	548294	257938	669376	512749
High	Master Protein	P21866	KDP operon transcriptional regulatory protein KdpE OS=Escherichia coli (strain K12) GN=kdpE PE=1 SV=3	0.002	FALSE	4.164	4	1	1	1	1	225	25.3	6.44	2.84	1	0	1.129	1.113	1.277	0.867	14143.2	15962.4	15737.9	18066.2	12264.8
High	Master Protein	P76423	Hydroxyethylthiazole kinase OS=Escherichia coli (strain K12) GN=thiM PE=3 SV=1	0.002	FALSE	4.124	5	1	1	1	1	262	27.3	5.99	2.76	1	0	0.79	0.827	1.326	1.283	13318.9	10526.1	11009	17664.3	17091
High	Master Protein	P0AF48	UPF0047 protein yjbQ OS=Escherichia coli (strain K12) GN=yjbQ PE=3 SV=1	0.002	FALSE	4.117	10	1	1	1	1	138	15.6	7.02	2.42	1	0	1.336	1.267	1.753	0.976	9682.66	12932.3	12263.3	16978	9452.19
High	Master Protein	P69795	N,N'-diacetylchitobiose-specific phosphotransferase enzyme IIB component OS=Escherichia coli (strain K12) GN=chbB PE=1 SV=1	0.002	FALSE	4.114	8	1	1	1	1	106	11.4	8.1	2.71	1	0	1.088	0.895	0.39	0.754	27613.4	30034.2	24712.5	10780.7	20814.1
High	Master Protein	P09053	Valine--pyruvate aminotransferase OS=Escherichia coli (strain K12) GN=avtA PE=3 SV=3	0.002	FALSE	4.108	2	1	1	1	1	417	46.7	5.96	2.07	1	0	1.025	1.015	1.006	1.56	13405.3	13739.3	13600.8	13486.4	20909.4
High	Master Protein	P08179	Phosphoribosylglycinamide formyltransferase OS=Escherichia coli (strain K12) GN=purN PE=1 SV=1	0.002	FALSE	4.104	5	1	3	1	1	212	23.2	5.87	9.53	1	0	0.701	0.69	0.45	1.067	87489.4	61362.8	60342.1	39408.9	93387.6
High	Master Protein	P45771	Uncharacterized protein yrdD OS=Escherichia coli (strain K12) GN=yrdD PE=4 SV=2	0.002	FALSE	4.095	9	2	6	2	1	180	19.9	8.19	3.3	2	0	2.065	2.142	0.993	1.129	75747.3	156437	162269	75179.8	85493.1
High	Master Protein	P77368	UPF0098 protein ybcL OS=Escherichia coli (strain K12) GN=ybcL PE=1 SV=1	0.002	FALSE	4.089	7	1	5	1	1	183	19.5	7.44	2.27	1	0	2.571	1.263	1.143	0.825	11191.5	28769.7	14137	12795.1	9229.11
High	Master Protein	P10346	Glutamine transport ATP-binding protein GlnQ OS=Escherichia coli (strain K12) GN=glnQ PE=1 SV=1	0.002	FALSE	4.084	6	2	8	2	1	240	26.7	6.54	6.48	2	0	0.897	0.901	1.769	1.009	3.6643e+06	3.28521e+06	3.30032e+06	6.483e+06	3.69738e+06
High	Master Protein	Q46893	2-C-methyl-D-erythritol 4-phosphate cytidylyltransferase OS=Escherichia coli (strain K12) GN=ispD PE=1 SV=3	0.002	FALSE	4.083	4	1	2	1	1	236	25.7	6.65	3.83	1	0	1.576	0.906	1.338	1.314	115407	181825	104531	154456	151618
High	Master Protein	P0AD21	Uncharacterized protein yejG OS=Escherichia coli (strain K12) GN=yejG PE=4 SV=1	0.001	FALSE	4.064	8	1	1	1	1	114	12.5	4.88	3.76	1	0	1.436	0.877	0.996	1.242	47151.3	67714.2	41332.6	46940.7	58583.3
High	Master Protein	P39321	Uncharacterized protein ytfN OS=Escherichia coli (strain K12) GN=ytfN PE=4 SV=2	0.001	FALSE	4.038	1	1	1	1	1	1259	136.7	5.08	3.33	1	0	1.021	0.886	0.964	1.026	29556.6	30169.9	26199	28487.4	30317.5
High	Master Protein	P64476	Uncharacterized protein ydiH OS=Escherichia coli (strain K12) GN=ydiH PE=4 SV=2	0.001	FALSE	4.005	19	1	3	1	1	62	7.3	5.29	4.91	1	0	2.517	1.277	5.165	0.602	39675.8	99850.8	50668.3	204923	23876.9
High	Master Protein	P76223	Protein ynjB OS=Escherichia coli (strain K12) GN=ynjB PE=1 SV=2	0.001	FALSE	4.004	4	1	1	1	1	388	42.8	6.3	3.57	1	0	1.069	0.849	0.941	1.038	4617.34	4934.99	3918.5	4344.26	4792.79
High	Master Protein	P0AFU4	Transcriptional regulatory protein GlrR OS=Escherichia coli (strain K12) GN=glrR PE=1 SV=1	0.001	FALSE	3.999	3	1	4	1	1	444	49.1	6.42	0	1	0	0.681	0.72	0.602	0.736	5523.44	3764.22	3976.9	3326.3	4067.71
High	Master Protein	P0AB26	Uncharacterized lipoprotein yceB OS=Escherichia coli (strain K12) GN=yceB PE=1 SV=1	0.001	FALSE	3.982	4	1	2	1	1	186	20.5	6.57	0	1	0	1.022	0.662	0.986	0.943	19218.8	19638.5	12722.3	18951.4	18127.8
High	Master Protein	P0ABS5	DNA primase OS=Escherichia coli (strain K12) GN=dnaG PE=1 SV=1	0.001	FALSE	3.973	2	1	1	1	1	581	65.5	6	2.26	1	0
High	Master Protein	P0A7A5	Protein-L-isoaspartate O-methyltransferase OS=Escherichia coli (strain K12) GN=pcm PE=1 SV=2	0.001	FALSE	3.961	4	1	1	1	1	208	23.2	7.05	2.52	1	0	1.523	1.02	0.86	1.141	16054.2	24457.8	16369.4	13810.5	18323.2
High	Master Protein	P27862	IMPACT family member yigZ OS=Escherichia coli (strain K12) GN=yigZ PE=1 SV=2	0.001	FALSE	3.938	10	2	2	2	1	204	21.7	5.55	1.81	2	0	1.945	1.22	1.206	1.324	37580.4	73100.5	45852.1	45323.5	49762.4
High	Master Protein	P0C0L7	Proline/betaine transporter OS=Escherichia coli (strain K12) GN=proP PE=1 SV=1	0.001	FALSE	3.892	4	2	3	2	1	500	54.8	7.24	0	2	0
High	Master Protein	P32099	Lipoate-protein ligase A OS=Escherichia coli (strain K12) GN=lplA PE=1 SV=3	0.001	FALSE	3.892	3	1	1	1	1	338	37.9	6.02	2.03	1	0	0.948	0.709	1.025	0.933	17368.9	16468	12310.5	17803.4	16205.7
High	Master Protein	P69776	Major outer membrane lipoprotein Lpp OS=Escherichia coli (strain K12) GN=lpp PE=1 SV=1	0.001	FALSE	3.888	18	2	3	2	1	78	8.3	9.25	3.01	2	0	0.704	1.014	2.002	1.1	131438	92569.9	133256	263163	144623
High	Master Protein	P0ACK5	Deoxyribose operon repressor OS=Escherichia coli (strain K12) GN=deoR PE=1 SV=1	0.001	FALSE	3.881	4	1	1	1	1	252	28.5	7.69	4.09	1	0	1.605	1.412	0.182	1.295	226941	364311	320482	41401.9	293933
High	Master Protein	P0AED9	DNA-cytosine methyltransferase OS=Escherichia coli (strain K12) GN=dcm PE=1 SV=1	0.001	FALSE	3.876	4	2	2	2	1	472	53.4	8.53	1.65	2	0	1.526	0.959	1.1	1.13	9310.71	14210.3	8929.94	10242	10518.9
High	Master Protein	P31460	Galactonate operon transcriptional repressor OS=Escherichia coli (strain K12) GN=dgoR PE=4 SV=4	0.001	FALSE	3.876	4	1	1	1	1	229	26.1	5.67	2.25	1	0	1.24	1.38	0.958	1.045	17955.4	22259.4	24787	17209.7	18757.2
High	Master Protein	P08956	Type I restriction enzyme EcoKI R protein OS=Escherichia coli (strain K12) GN=hsdR PE=3 SV=3	0.001	FALSE	3.872	1	1	2	1	1	1170	134	5.94	0	1	0	1.238	0.881	0.01	0.79	3257.12	4033.66	2869.5		2573.85
High	Master Protein	P64506	Uncharacterized protein yebY OS=Escherichia coli (strain K12) GN=yebY PE=4 SV=1	0.001	FALSE	3.866	8	1	2	1	1	113	12.4	7.96	3.31	1	0	1.132	0.68	0.64	0.908	70078.7	79328.8	47660.9	44856.3	63624.8
High	Master Protein	P0ABI8	Ubiquinol oxidase subunit 1 OS=Escherichia coli (strain K12) GN=cyoB PE=1 SV=1	0.001	FALSE	3.865	2	2	2	2	1	663	74.3	7.2	2.19	2	0	0.486	0.391	0.695	1.708	51044.1	24809.4	19977.8	35455.5	87196.4
High	Master Protein	Q47679	UPF0012 hydrolase yafV OS=Escherichia coli (strain K12) GN=yafV PE=3 SV=1	0.001	FALSE	3.864	6	1	2	1	1	256	28.9	6.54	3.6	1	0	0.905	1.76	0.629	1.103	15297.8	13843	26919.2	9628.36	16875.1
High	Master Protein	P52647	Probable pyruvate-flavodoxin oxidoreductase OS=Escherichia coli (strain K12) GN=ydbK PE=3 SV=2	0.001	FALSE	3.842	1	1	2	1	1	1174	128.7	5.78	4.72	1	0	0.745	0.807	1.455	1.627	24101.6	17951.3	19438.2	35056.2	39216.4
High	Master Protein	P0A6Z6	Nickel-responsive regulator OS=Escherichia coli (strain K12) GN=nikR PE=1 SV=1	0.001	FALSE	3.838	8	1	1	1	1	133	15.1	6.24	2.55	1	0
High	Master Protein	P23909	DNA mismatch repair protein mutS OS=Escherichia coli (strain K12) GN=mutS PE=1 SV=1	0.001	FALSE	3.818	2	2	2	2	1	853	95.2	5.55	1.88	2	0	1.097	0.774	1.51	1.299	39581.4	43432.5	30631.2	59777.4	51423
High	Master Protein	P0ADQ7	Uncharacterized protein ygaM OS=Escherichia coli (strain K12) GN=ygaM PE=4 SV=1	0.002	FALSE	3.786	12	2	6	2	1	113	12.3	8.02	10.71	2	0	0.444	1.977	0.964	0.279	1.06157e+06	471304	2.09881e+06	1.02325e+06	296605
High	Master Protein	P75796	Glutathione import ATP-binding protein GsiA OS=Escherichia coli (strain K12) GN=gsiA PE=1 SV=3	0.002	FALSE	3.784	2	1	1	1	1	623	69.1	7.49	2.43	1	0	0.6	0.931	0.821	0.977	6713.76	4026.81	6248.28	5513.26	6561.45
High	Master Protein	P69681	Ammonia channel OS=Escherichia coli (strain K12) GN=amtB PE=1 SV=1	0.002	FALSE	3.771	2	1	1	1	1	428	44.5	7.15	2.91	1	0	0.172	0.115	0.11	1.301	141156	24217.8	16202.8	15559.7	183615
High	Master Protein	P27303	Multidrug resistance protein A OS=Escherichia coli (strain K12) GN=emrA PE=3 SV=2	0.002	FALSE	3.768	4	2	2	2	1	390	42.7	9.33	1.89	2	0	0.888	0.943	0.978	0.726	43044	38221.5	40576.9	42108.9	31262.4
High	Master Protein	Q2M7X4	Uncharacterized protein yicS OS=Escherichia coli (strain K12) GN=yicS PE=4 SV=1	0.002	FALSE	3.757	8	1	1	1	1	97	11.1	5.14	2.35	1	0
High	Master Protein	P66817	DnaA initiator-associating protein diaA OS=Escherichia coli (strain K12) GN=diaA PE=1 SV=1	0.002	FALSE	3.754	7	1	2	1	1	196	21.1	5.53	4.33	1	0	0.771	0.779	0.815	0.956	6296.36	4853.85	4905.5	5128.76	6022.27
High	Master Protein	P26647	1-acyl-sn-glycerol-3-phosphate acyltransferase OS=Escherichia coli (strain K12) GN=plsC PE=1 SV=1	0.002	FALSE	3.75	4	1	1	1	1	245	27.4	9.61	2.48	1	0	0.594	0.655	0.429	1.984	13759	8167.57	9017.68	5903.23	27295.4
High	Master Protein	P0AD27	Inner membrane protein yejM OS=Escherichia coli (strain K12) GN=yejM PE=1 SV=1	0.002	FALSE	3.737	2	1	1	1	1	586	67.3	9.13	2.99	1	0	0.731	0.654	1.257	1.334	22959.7	16785.8	15011.6	28852.7	30624.9
High	Master Protein	P10442	Ribonuclease HII OS=Escherichia coli (strain K12) GN=rnhB PE=1 SV=2	0.002	FALSE	3.706	4	1	3	1	1	198	21.5	7.69	4.59	1	0	2.542	0.787	1.5	1.28	22552.1	57317	17758	33821.5	28864.6
High	Master Protein	P24171	Peptidyl-dipeptidase dcp OS=Escherichia coli (strain K12) GN=dcp PE=1 SV=4	0.002	FALSE	3.693	2	1	1	1	1	681	77.5	5.74	2.47	1	0
High	Master Protein	P39401	Phosphoglycerol transferase I OS=Escherichia coli (strain K12) GN=mdoB PE=3 SV=2	0.003	FALSE	3.673	1	1	1	1	1	763	85.4	6.55	3.07	1	0	0.675	0.576	1.516	1.648	33548.4	22636	19313	50859.4	55293.5
High	Master Protein	P0A8D3	UPF0178 protein yaiI OS=Escherichia coli (strain K12) GN=yaiI PE=1 SV=1	0.003	FALSE	3.661	5	1	1	1	1	152	17	5.71	1.78	1	0	1.336	1.179	0.909	2.619	7916.68	10579	9332.55	7195	20730.3
High	Master Protein	P37637	Multidrug resistance protein MdtF OS=Escherichia coli (strain K12) GN=mdtF PE=1 SV=1	0.003	FALSE	3.611	1	1	1	1	1	1037	111.4	5.47	2.96	1	0	0.838	1.046	1.88	2.436	26326.6	22053.7	27549.6	49502.9	64134.8
High	Master Protein	P0A9M5	Xanthine phosphoribosyltransferase OS=Escherichia coli (strain K12) GN=gpt PE=1 SV=1	0.003	FALSE	3.61	5	1	1	1	1	152	17	5.85	3.26	1	0	1.045	0.688	0.58	0.647	118825	124209	81718.2	68897.1	76849.5
High	Master Protein	P0AB77	2-amino-3-ketobutyrate coenzyme A ligase OS=Escherichia coli (strain K12) GN=kbl PE=1 SV=1	0.003	FALSE	3.599	3	1	4	1	1	398	43.1	5.97	3.59	1	0	1.111	0.826	0.712	1.343	41995.5	46676.8	34685.8	29901.1	56395
High	Master Protein	P0AEM0	FKBP-type 16 kDa peptidyl-prolyl cis-trans isomerase OS=Escherichia coli (strain K12) GN=fkpB PE=1 SV=2	0.003	FALSE	3.599	6	1	3	1	1	149	16.1	4.44	5.26	1	0	1.322	1.024	0.875	0.933	145242	191996	148719	127039	135555
High	Master Protein	P37636	Multidrug resistance protein MdtE OS=Escherichia coli (strain K12) GN=mdtE PE=1 SV=1	0.003	FALSE	3.598	6	2	2	2	1	385	41.2	5.91	0	2	0	1.033	0.969	1.174	0.93	30380.2	31390.3	29444.2	35662.9	28265.4
High	Master Protein	P09155	Ribonuclease D OS=Escherichia coli (strain K12) GN=rnd PE=1 SV=1	0.003	FALSE	3.569	2	1	1	1	1	375	42.7	5.31	2.87	1	0	0.587	0.469	0.01	0.746	30190.2	17730.4	14146.5		22515.1
High	Master Protein	P0A8G3	Uronate isomerase OS=Escherichia coli (strain K12) GN=uxaC PE=3 SV=1	0.003	FALSE	3.566	2	1	1	1	1	470	54	5.71	1.7	1	0	0.434	0.55	0.673	1.66	28234.1	12243.7	15540	18988.1	46881.3
High	Master Protein	P31466	Probable adenine permease PurP OS=Escherichia coli (strain K12) GN=purP PE=1 SV=2	0.003	FALSE	3.563	2	1	3	1	1	445	46.8	8.29	4.86	1	0	0.353	0.254	0.729	1.163	39456.2	13944.7	10002.3	28777.7	45885.4
High	Master Protein	P39274	Uncharacterized protein yjdJ OS=Escherichia coli (strain K12) GN=yjdJ PE=4 SV=1	0.003	FALSE	3.559	10	1	1	1	1	90	10.5	8.15	3.02	1	0	2.075	2.078	0.893	0.552	32266.3	66958.4	67033.3	28800.5	17797.5
High	Master Protein	P0ACL0	Glycerol-3-phosphate regulon repressor OS=Escherichia coli (strain K12) GN=glpR PE=1 SV=1	0.003	FALSE	3.555	3	1	1	1	1	252	28	6.27	1.97	1	0	0.937	1.043	0.836	0.923	14948.8	14006.8	15589.8	12493.6	13801
High	Master Protein	P27829	UDP-N-acetyl-D-mannosamine dehydrogenase OS=Escherichia coli (strain K12) GN=wecC PE=3 SV=4	0.003	FALSE	3.527	4	1	1	1	1	420	45.8	5.39	2.15	1	0	0.414	0.834	0.702	1.137	7261.83	3006.97	6053.26	5100.83	8257.12
High	Master Protein	P0AE82	Sensor protein CpxA OS=Escherichia coli (strain K12) GN=cpxA PE=1 SV=1	0.003	FALSE	3.515	2	1	1	1	1	457	51.6	5.83	2.31	1	0	0.529	0.585	1.476	1.218	2160.6	1143.4	1264.39	3189.95	2632.68
High	Master Protein	P0AEW9	1-phosphofructokinase OS=Escherichia coli (strain K12) GN=fruK PE=3 SV=1	0.003	FALSE	3.513	3	1	1	1	1	312	33.7	5.54	2.85	1	0
High	Master Protein	P77667	Protein sufA OS=Escherichia coli (strain K12) GN=sufA PE=1 SV=1	0.003	FALSE	3.512	7	1	5	1	1	122	13.3	5.02	2.88	1	0	1.094	1.341	0.488	1.021	116147	127087	155791	56704.1	118635
High	Master Protein	P0AD70	Penicillin-binding protein AmpH OS=Escherichia coli (strain K12) GN=ampH PE=1 SV=1	0.004	FALSE	3.51	2	1	1	1	1	385	41.8	9.47	3.23	1	0	1.104	0.801	0.735	1.319	51835.2	57210.6	41527.5	38073.7	68386.2
High	Master Protein	P52076	Transcriptional regulatory protein qseB OS=Escherichia coli (strain K12) GN=qseB PE=2 SV=1	0.004	FALSE	3.502	7	2	2	2	1	219	24.7	7.06	1.73	2	0	1.209	1.089	0.864	1.192	20064.8	24256.3	21851.4	17329.8	23923.7
High	Master Protein	P63201	HTH-type transcriptional regulator gadW OS=Escherichia coli (strain K12) GN=gadW PE=1 SV=1	0.004	FALSE	3.468	3	1	1	1	1	242	28	8.62	2.77	1	0	0.502	0.625	1.343	1.758	33992.5	17053.9	21234.9	45641	59750.6
High	Master Protein	P13000	ATP-dependent dethiobiotin synthetase BioD 1 OS=Escherichia coli (strain K12) GN=bioD1 PE=1 SV=3	0.004	FALSE	3.458	4	1	1	1	1	225	24.1	5.83	2.17	1	0	0.705	0.825	1.252	1.156	37489.7	26448.6	30918.8	46943.6	43327.3
High	Master Protein	P67697	Antitoxin HicB OS=Escherichia coli (strain K12) GN=hicB PE=1 SV=2	0.004	FALSE	3.434	5	1	5	1	1	138	15.2	5.08	3.42	1	0	1.028	0.789	0.853	0.603	29260.7	30087.8	23083.4	24969	17642.8
High	Master Protein	P37182	Hydrogenase 2 maturation protease OS=Escherichia coli (strain K12) GN=hybD PE=1 SV=2	0.004	FALSE	3.426	5	1	1	1	1	164	17.7	4.73	2.26	1	0	1.419	1.086	0.932	0.844	21718.4	30810.3	23581.7	20250	18334.7
High	Master Protein	P39377	Isoaspartyl dipeptidase OS=Escherichia coli (strain K12) GN=iadA PE=1 SV=1	0.004	FALSE	3.426	2	1	1	1	1	390	41.1	5.26	2.72	1	0	1.616	0.976	1.168	0.882	43602.2	70446	42552.4	50910	38469.4
High	Master Protein	P0C079	Antitoxin RelB OS=Escherichia coli (strain K12) GN=relB PE=1 SV=1	0.004	FALSE	3.419	13	1	1	1	1	79	9.1	4.88	2.68	1	0	1.089	0.876	0.945	1.34	98192.9	106885	86060.1	92824	131563
High	Master Protein	P0AB83	Endonuclease III OS=Escherichia coli (strain K12) GN=nth PE=1 SV=1	0.004	FALSE	3.404	4	1	1	1	1	211	23.5	8.16	2.97	1	0	1.162	1.097	0.697	1.095	64147.4	74557.8	70387	44724	70251.1
High	Master Protein	P0A8T1	Ribosomal protein L11 methyltransferase OS=Escherichia coli (strain K12) GN=prmA PE=1 SV=1	0.004	FALSE	3.39	3	1	1	1	1	293	31.9	4.48	2.01	1	0	0.863	1.094	0.747	0.943	17461.8	15074.6	19111.4	13035.2	16460.6
High	Master Protein	P0A725	UDP-3-O-[3-hydroxymyristoyl] N-acetylglucosamine deacetylase OS=Escherichia coli (strain K12) GN=lpxC PE=3 SV=1	0.004	FALSE	3.387	3	1	1	1	1	305	33.9	5.86	3.81	1	0	1.366	0.958	2.2	1.27	50018.3	68308.8	47909.2	110048	63509.6
High	Master Protein	P76172	Uncharacterized protein ynfD OS=Escherichia coli (strain K12) GN=ynfD PE=1 SV=2	0.004	FALSE	3.37	8	1	4	1	1	101	10.5	4.94	4.15	1	0	2.091	2.185	0.858	0.694	105132	219825	229750	90229.2	72990.5
High	Master Protein	P0A7H6	Recombination protein recR OS=Escherichia coli (strain K12) GN=recR PE=3 SV=1	0.004	FALSE	3.358	4	1	1	1	1	201	21.9	5.25	2.13	1	0	1.261	0.981	0.749	1.342	27078.8	34136.9	26558.2	20277.2	36340.9
High	Master Protein	P07023	T-protein OS=Escherichia coli (strain K12) GN=tyrA PE=1 SV=1	0.004	FALSE	3.347	2	1	1	1	1	373	42	6.01	3.33	1	0	0.352	0.366	0.383	1.676	227493	79979.2	83324.7	87036.5	381324
High	Master Protein	P0ADC1	LPS-assembly lipoprotein lptE OS=Escherichia coli (strain K12) GN=lptE PE=1 SV=1	0.004	FALSE	3.336	4	1	1	1	1	193	21.3	8.68	1.62	1	0
High	Master Protein	P75936	Basal-body rod modification protein flgD OS=Escherichia coli (strain K12) GN=flgD PE=3 SV=1	0.005	FALSE	3.315	3	1	1	1	1	231	23.6	4.37	3.19	1	0
High	Master Protein	P13035	Aerobic glycerol-3-phosphate dehydrogenase OS=Escherichia coli (strain K12) GN=glpD PE=1 SV=3	0.005	FALSE	3.307	2	1	1	1	1	501	56.7	7.44	1.96	1	0
High	Master Protein	P09126	Uroporphyrinogen-III synthase OS=Escherichia coli (strain K12) GN=hemD PE=3 SV=1	0.005	FALSE	3.305	4	1	1	1	1	246	27.8	6.43	2.01	1	0	0.835	0.766	1.303	1.792	17963	14991.1	13755.5	23405.9	32186
High	Master Protein	P0ACM2	Uncharacterized HTH-type transcriptional regulator ydfH OS=Escherichia coli (strain K12) GN=ydfH PE=1 SV=1	0.005	FALSE	3.281	7	1	1	1	1	228	26.5	6.3	0	1	0	0.85	0.853	0.01	1.088	2735.28	2326.16	2333.68		2976.89
High	Master Protein	P22525	Probable L,D-transpeptidase YcbB OS=Escherichia coli (strain K12) GN=ycbB PE=3 SV=2	0.005	FALSE	3.266	2	1	1	1	1	615	67.8	8.48	1.94	1	0	0.781	1.036	0.824	1.056	8845.2	6911.15	9160.74	7290.74	9341.68
High	Master Protein	P25522	tRNA modification GTPase MnmE OS=Escherichia coli (strain K12) GN=mnmE PE=1 SV=3	0.005	FALSE	3.265	3	1	2	1	1	454	49.2	5.02	0	1	0	0.344	0.641	0.01	0.643	1860.87	639.369	1192.65		1196.71
High	Master Protein	P31828	Probable zinc protease pqqL OS=Escherichia coli (strain K12) GN=pqqL PE=3 SV=2	0.005	FALSE	3.252	1	1	2	1	1	931	104.6	6.33	1.71	1	0	0.701	0.846	0.351	0.79	12517.9	8773.59	10591.2	4390.87	9889.58
High	Master Protein	P27830	dTDP-glucose 4,6-dehydratase 2 OS=Escherichia coli (strain K12) GN=rffG PE=1 SV=3	0.005	FALSE	3.228	2	1	1	1	1	355	39.7	6	1.85	1	0	0.469	0.427	0.994	1.891	20242	9488.99	8640.26	20129.6	38273.1
High	Master Protein	P66948	TPR repeat-containing protein yfgC OS=Escherichia coli (strain K12) GN=yfgC PE=4 SV=1	0.005	FALSE	3.228	2	1	1	1	1	487	53.9	7.68	2.31	1	0
High	Master Protein	P0AFE0	NADH-quinone oxidoreductase subunit J OS=Escherichia coli (strain K12) GN=nuoJ PE=1 SV=1	0.005	FALSE	3.227	4	1	1	1	1	184	19.9	5.77	2.12	1	0	0.761	1.198	0.521	1.157	13848.1	10542.8	16592.4	7210.43	16028.5
High	Master Protein	P76256	Uncharacterized protein YeaZ OS=Escherichia coli (strain K12) GN=yeaZ PE=1 SV=1	0.005	FALSE	3.208	9	2	2	2	1	231	25.2	5.07	0	2	0	1.601	0.75	0.753	0.857	28362.9	45416.9	21272.6	21370	24316.2
High	Master Protein	P76329	Putative mannosyl-3-phosphoglycerate phosphatase OS=Escherichia coli (strain K12) GN=yedP PE=1 SV=1	0.006	FALSE	3.199	4	1	1	1	1	271	30.4	5.08	2.48	1	0	0.69	1.082	0.585	0.637	9555.56	6589.75	10340.2	5591.38	6084.31
High	Master Protein	P0AG20	GTP pyrophosphokinase OS=Escherichia coli (strain K12) GN=relA PE=1 SV=1	0.006	FALSE	3.198	1	1	1	1	1	744	83.8	6.77	2.17	1	0	0.612	0.705	0.01	0.828	5123.25	3135.43	3610.05		4240.67
High	Master Protein	P64503	Uncharacterized protein yebV OS=Escherichia coli (strain K12) GN=yebV PE=4 SV=1	0.006	FALSE	3.182	9	1	2	1	1	78	8.7	4.67	2.5	1	0	0.655	2.539	1.211	0.352	75575.5	49519.3	191860	91545.6	26585.3
High	Master Protein	P24186	Bifunctional protein FolD OS=Escherichia coli (strain K12) GN=folD PE=1 SV=4	0.006	FALSE	3.175	3	1	3	1	1	288	31	6.09	2.84	1	0	0.69	0.688	1.245	1.167	157788	108808	108624	196479	184211
High	Master Protein	P0ADP7	Uncharacterized protein yigP OS=Escherichia coli (strain K12) GN=yigP PE=4 SV=1	0.006	FALSE	3.174	3	1	1	1	1	201	22.1	6.07	2.28	1	0	0.933	0.799	0.697	1.165	23244.7	21697.5	18583.6	16191.6	27071
High	Master Protein	P69346	Antitoxin YefM OS=Escherichia coli (strain K12) GN=yefM PE=1 SV=1	0.006	FALSE	3.168	10	1	2	1	1	83	9.3	5.14	5.51	1	0	1.268	1.227	1.151	0.871	67345.8	85384.1	82655	77494.4	58671
High	Master Protein	P09029	N5-carboxyaminoimidazole ribonucleotide synthase OS=Escherichia coli (strain K12) GN=purK PE=1 SV=2	0.006	FALSE	3.161	2	1	1	1	1	355	39.4	5.92	2.62	1	0	0.733	0.442	0.768	1.591	63159.3	46321.4	27884.9	48517.3	100456
Medium	Master Protein	P0A6I0	Cytidylate kinase OS=Escherichia coli (strain K12) GN=cmk PE=1 SV=1	0.012	FALSE	3.147	4	1	1	1	1	227	24.7	5.85	2.04	1	0	1.419	0.999	0.765	1.032	67845	96268.3	67804	51932.6	69996.4
Medium	Master Protein	P00861	Diaminopimelate decarboxylase OS=Escherichia coli (strain K12) GN=lysA PE=1 SV=1	0.012	FALSE	3.14	2	1	1	1	1	420	46.1	6.04	0	1	0	0.571	0.434	0.74	1.535	12341.1	7045.77	5359.45	9133.3	18946.7
Medium	Master Protein	P0A772	Protein nrdI OS=Escherichia coli (strain K12) GN=nrdI PE=1 SV=1	0.012	FALSE	3.136	5	1	1	1	1	136	15.3	9.29	2.59	1	0	0.821	0.814	0.695	0.717	21584.7	17728.4	17579.8	14994.1	15479.1
Medium	Master Protein	P37692	ADP-heptose--LPS heptosyltransferase 2 OS=Escherichia coli (strain K12) GN=rfaF PE=1 SV=1	0.012	FALSE	3.134	2	1	1	1	1	348	39	7.55	3.78	1	0
Medium	Master Protein	P75972	Uncharacterized protein ymfI OS=Escherichia coli (strain K12) GN=ymfI PE=4 SV=2	0.012	FALSE	3.126	8	1	1	1	1	113	12.9	5	3.02	1	0	1.305	0.327	0.832	1.805	18530.1	24187.6	6057.93	15419.4	33453.7
Medium	Master Protein	P69931	DnaA-homolog protein hda OS=Escherichia coli (strain K12) GN=hda PE=1 SV=2	0.012	FALSE	3.124	3	1	1	1	1	233	26.6	5.52	2.76	1	0	1.137	0.712	0.548	1.123	19299.1	21952	13737.9	10584.3	21676.8
Medium	Master Protein	P42588	Putrescine aminotransferase OS=Escherichia coli (strain K12) GN=patA PE=1 SV=2	0.012	FALSE	3.114	2	1	1	1	1	459	49.6	6.47	0	1	0	0.204	0.634	0.318	0.505	14175.4	2889.72	8984.04	4500.98	7152.41
Medium	Master Protein	P77721	Uncharacterized HTH-type transcriptional regulator ydjF OS=Escherichia coli (strain K12) GN=ydjF PE=4 SV=1	0.013	FALSE	3.098	3	1	1	1	1	252	28.2	7.03	0	1	0	0.938	1.275	0.67	0.874	8679.86	8137.67	11065.6	5816.68	7588.29
Medium	Master Protein	P76422	Hydroxymethylpyrimidine/phosphomethylpyrimidine kinase OS=Escherichia coli (strain K12) GN=thiD PE=1 SV=1	0.013	FALSE	3.098	5	1	1	1	1	266	28.6	6.15	0	1	0	1.168	0.664	1.159	2.323	1669.36	1949.5	1108.13	1934.29	3878.27
Medium	Master Protein	P50457	4-aminobutyrate aminotransferase PuuE OS=Escherichia coli (strain K12) GN=puuE PE=1 SV=1	0.013	FALSE	3.087	2	1	2	1	1	421	44.7	6.19	3.93	1	0	0.56	1.062	1.104	1.044	65006.6	36423.2	69020.4	71777.4	67858.7
Medium	Master Protein	P32177	Protein FdhD OS=Escherichia coli (strain K12) GN=fdhD PE=3 SV=1	0.013	FALSE	3.07	3	1	1	1	1	277	30.5	6.43	2.9	1	0	0.971	1.489	0.606	0.897	34846.2	33833.6	51892.1	21113	31241.5
Medium	Master Protein	P0ABR1	DNA-damage-inducible protein I OS=Escherichia coli (strain K12) GN=dinI PE=1 SV=1	0.013	FALSE	3.07	9	1	1	1	1	81	8.9	4.75	1.89	1	0
Medium	Master Protein	Q47690	Homocysteine S-methyltransferase OS=Escherichia coli (strain K12) GN=mmuM PE=1 SV=2	0.013	FALSE	3.049	3	1	1	1	1	310	33.4	5.59	2.4	1	0	0.999	0.823	0.836	0.678	5489.81	5481.71	4516.38	4591.03	3722.71
Medium	Master Protein	P77434	Uncharacterized aminotransferase YfdZ OS=Escherichia coli (strain K12) GN=yfdZ PE=2 SV=1	0.013	FALSE	3.028	4	1	2	1	1	412	46.2	7.87	2.06	1	0	0.775	0.448	0.01	1.124	2179.25	1687.84	975.984		2449.49
Medium	Master Protein	P0ADT5	Uncharacterized protein ygiC OS=Escherichia coli (strain K12) GN=ygiC PE=4 SV=1	0.013	FALSE	3.017	2	1	1	1	1	386	45	4.77	1.92	1	0	1.17	1.421	1.153	1.393	23878.7	27943.7	33928.3	27533.9	33260.1
Medium	Master Protein	P0A8G0	UvrABC system protein C OS=Escherichia coli (strain K12) GN=uvrC PE=1 SV=1	0.013	FALSE	2.992	1	1	1	1	1	610	68.1	9.01	1.73	1	0	0.878	0.905	0.613	1.084	20631.8	18106	18674.5	12643.1	22371.3
Medium	Master Protein	P67662	HTH-type transcriptional activator AaeR OS=Escherichia coli (strain K12) GN=aaeR PE=4 SV=1	0.013	FALSE	2.988	4	1	1	1	1	309	34.5	8.22	0	1	0	0.568	0.732	0.682	1.178	5851.18	3320.97	4281.88	3993.29	6891.83
Medium	Master Protein	P77625	Phosphatase YfbT OS=Escherichia coli (strain K12) GN=yfbT PE=1 SV=2	0.013	FALSE	2.974	7	1	1	1	1	216	23	6.14	0	1	0	1.142	1.313	1.771	0.885	6224.96	7106.36	8170.93	11023.5	5508.43
Medium	Master Protein	P77162	Uncharacterized protein ykfB OS=Escherichia coli (strain K12) GN=ykfB PE=4 SV=1	0.013	FALSE	2.941	5	1	1	1	1	155	17	4.7	2.48	1	0
Medium	Master Protein	P37019	H(+)/Cl(-) exchange transporter ClcA OS=Escherichia coli (strain K12) GN=clcA PE=1 SV=2	0.014	FALSE	2.935	1	1	1	1	1	473	50.3	9.39	0	1	0	0.64	0.664	1.728	1.375	27965.1	17894.8	18563.9	48310.1	38439.8
Medium	Master Protein	P32680	Uncharacterized protein yjaG OS=Escherichia coli (strain K12) GN=yjaG PE=4 SV=1	0.014	FALSE	2.917	5	1	1	1	1	196	22.6	4.53	2.16	1	0	0.741	0.604	0.907	0.919	6547.68	4848.67	3956.64	5936.58	6016.95
Medium	Master Protein	P46122	Uncharacterized lipoprotein yajI OS=Escherichia coli (strain K12) GN=yajI PE=1 SV=3	0.014	FALSE	2.909	6	1	1	1	1	179	19.5	5.48	1.99	1	0	0.748	1.051	2.563	0.975	19379.2	14495.8	20375.2	49665.1	18903.7
Medium	Master Protein	P76502	Phosphohistidine phosphatase sixA OS=Escherichia coli (strain K12) GN=sixA PE=1 SV=1	0.014	FALSE	2.907	4	1	1	1	1	161	17.2	4.55	2.41	1	0	1.668	1.55	1.001	1.595	10189.7	16993.3	15794.9	10204.7	16255.8
Medium	Master Protein	P77214	Cation efflux system protein CusF OS=Escherichia coli (strain K12) GN=cusF PE=1 SV=1	0.014	FALSE	2.896	7	1	5	1	1	110	12.2	7.64	0	1	0	1.683	0.448	0.67	0.895	33620.6	56575.4	15076.2	22525.9	30099.4
Medium	Master Protein	P0AEH1	Regulator of sigma E protease OS=Escherichia coli (strain K12) GN=rseP PE=1 SV=1	0.014	FALSE	2.888	2	1	1	1	1	450	49	7.12	1.94	1	0	1.035	0.869	1.605	1.35	16542.3	17128.1	14382.2	26554.2	22328.8
Medium	Master Protein	P75767	UPF0052 protein ybhK OS=Escherichia coli (strain K12) GN=ybhK PE=3 SV=1	0.014	FALSE	2.885	3	1	1	1	1	302	32.8	6.46	3.27	1	0	2.15	2.039	2.202	1.179	26003.6	55917.7	53019.3	57263.7	30664.3
Medium	Master Protein	P0ABE2	Protein BolA OS=Escherichia coli (strain K12) GN=bolA PE=1 SV=1	0.014	FALSE	2.881	7	1	1	1	1	105	12	6.68	2.02	1	0	0.828	0.677	0.546	0.596	132449	109676	89613.8	72381.5	78908.2
Medium	Master Protein	P76446	Protein Rtn OS=Escherichia coli (strain K12) GN=rtn PE=2 SV=1	0.014	FALSE	2.875	1	1	1	1	1	518	58.6	6.27	2.51	1	0	0.717	0.453	1.047	1.894	40073.5	28730.6	18135.7	41937	75905.5
Medium	Master Protein	P76539	Acetyltransferase YpeA OS=Escherichia coli (strain K12) GN=ypeA PE=3 SV=2	0.014	FALSE	2.868	6	1	1	1	1	141	16.3	4.94	0	1	0	1.532	1.297	0.909	0.824	24183.6	37060.4	31377	21981.2	19934.9
Medium	Master Protein	P25740	Lipopolysaccharide core biosynthesis protein rfaG OS=Escherichia coli (strain K12) GN=rfaG PE=1 SV=1	0.014	FALSE	2.864	3	1	1	1	1	374	42.3	7.59	0	1	0	2.562	0.927	2.89	1.798	1464.29	3750.86	1356.96	4231.09	2632.61
Medium	Master Protein	P17115	Arabinose 5-phosphate isomerase GutQ OS=Escherichia coli (strain K12) GN=gutQ PE=1 SV=3	0.014	FALSE	2.836	2	1	2	1	1	321	34	6.35	3.77	1	0	0.8	0.584	0.703	1.138	26432.3	21150.1	15430.1	18578.1	30082.4
Medium	Master Protein	P0AEM4	Negative regulator of flagellin synthesis OS=Escherichia coli (strain K12) GN=flgM PE=1 SV=1	0.014	FALSE	2.832	13	1	1	1	1	97	10.3	5.45	2.69	1	0	0.867	0.696	0.825	0.892	22905.5	19854.1	15947.2	18885.6	20439.4
Medium	Master Protein	P0AFZ1	Protein sseB OS=Escherichia coli (strain K12) GN=sseB PE=4 SV=1	0.014	FALSE	2.811	3	1	2	1	1	258	28.6	4.51	2.45	1	0	1.123	0.864	0.915	1.182	27338.4	30694.2	23626.9	25010.3	32316.4
Medium	Master Protein	P0ABU5	Enhancing lycopene biosynthesis protein 2 OS=Escherichia coli (strain K12) GN=elbB PE=1 SV=1	0.014	FALSE	2.808	3	1	6	1	1	217	23	4.77	4.46	1	0	1.646	1.207	0.376	1.177	68562.1	112834	82725.6	25811.9	80692.9
Medium	Master Protein	P0A830	Aerobic C4-dicarboxylate transport protein OS=Escherichia coli (strain K12) GN=dctA PE=1 SV=1	0.014	FALSE	2.796	4	1	1	1	1	428	45.4	8.75	0	1	0	0.803	0.747	0.987	2.11	2332.4	1872.21	1742.65	2301.88	4922.05
Medium	Master Protein	P0A8Z3	Acyl-CoA thioester hydrolase YbgC OS=Escherichia coli (strain K12) GN=ybgC PE=1 SV=1	0.014	FALSE	2.79	5	1	1	1	1	134	15.6	7.5	1.88	1	0	1.351	0.803	0.714	1.231	27395.9	37010.4	21987.9	19548.5	33734.3
Medium	Master Protein	P10908	Glycerophosphoryl diester phosphodiesterase OS=Escherichia coli (strain K12) GN=ugpQ PE=1 SV=1	0.014	FALSE	2.788	3	1	1	1	1	247	27.4	6.54	1.98	1	0	1.082	1.275	1.082	0.951	51672.1	55926.5	65859.5	55895.9	49131.9
Medium	Master Protein	P0A6B4	Alanine racemase, biosynthetic OS=Escherichia coli (strain K12) GN=alr PE=1 SV=1	0.014	FALSE	2.774	4	1	1	1	1	359	39.1	7.05	0	1	0
Medium	Master Protein	P37349	PTS-dependent dihydroxyacetone kinase, phosphotransferase subunit dhaM OS=Escherichia coli (strain K12) GN=dhaM PE=1 SV=3	0.014	FALSE	2.771	3	1	2	1	1	472	51.4	4.73	0	1	0	0.528	0.679	0.647	1.065	27857.6	14697.5	18920.5	18034.8	29664.2
Medium	Master Protein	P0A959	Uncharacterized aminotransferase YfbQ OS=Escherichia coli (strain K12) GN=yfbQ PE=3 SV=1	0.014	FALSE	2.754	2	1	1	1	1	405	45.5	6.25	3.31	1	0	1.007	0.796	1.171	1.311	31491.6	31701.3	25073.8	36872.3	41297.1
Medium	Master Protein	P0AEH3	Protein elaA OS=Escherichia coli (strain K12) GN=elaA PE=3 SV=1	0.014	FALSE	2.713	5	1	1	1	1	153	17.4	4.87	3.19	1	0	1.391	1.6	1.129	0.993	623801	867542	998226	704435	619142
Medium	Master Protein	P23862	Primosomal replication protein N'' OS=Escherichia coli (strain K12) GN=priC PE=1 SV=3	0.014	FALSE	2.699	4	1	1	1	1	175	20.4	9.96	2.84	1	0
Medium	Master Protein	P0AFH2	Oligopeptide transport system permease protein oppB OS=Escherichia coli (strain K12) GN=oppB PE=1 SV=1	0.014	FALSE	2.695	4	1	1	1	1	306	33.4	9.77	0	1	0	1.06	0.412	4.62	2.108	2091.51	2217.33	862.544	9662.35	4408.26
Medium	Master Protein	P0AF16	Virulence factor mviN homolog OS=Escherichia coli (strain K12) GN=mviN PE=3 SV=1	0.014	FALSE	2.69	2	1	1	1	1	511	55.2	10.1	0	1	0	0.823	0.755	0.01	0.808	1233.01	1014.17	930.744		996.891
Medium	Master Protein	P76187	Oxidoreductase YdhF OS=Escherichia coli (strain K12) GN=ydhF PE=1 SV=2	0.014	FALSE	2.688	4	1	1	1	1	298	33.7	6.18	2.46	1	0	0.888	0.823	0.94	1.173	34879.1	30976	28710.9	32790.4	40896.5
Medium	Master Protein	P16869	FhuE receptor OS=Escherichia coli (strain K12) GN=fhuE PE=1 SV=2	0.014	FALSE	2.68	2	1	1	1	1	729	81.2	4.93	2.21	1	0	0.875	0.87	0.969	0.935	14073.3	12308.3	12245.8	13640.1	13158.6
Medium	Master Protein	P0AEN4	Cell division protein FtsL OS=Escherichia coli (strain K12) GN=ftsL PE=1 SV=1	0.014	FALSE	2.678	6	1	1	1	1	121	13.6	6.79	1.67	1	0
Medium	Master Protein	P27240	Lipopolysaccharide core heptose(II) kinase rfaY OS=Escherichia coli (strain K12) GN=rfaY PE=3 SV=2	0.014	FALSE	2.664	3	1	1	1	1	232	27.4	9.69	2.34	1	0	0.876	0.782	0.496	1.012	21068.2	18465.7	16471.9	10439.7	21321.7
Medium	Master Protein	P0AF90	Regulator of ribonuclease activity B OS=Escherichia coli (strain K12) GN=rraB PE=1 SV=1	0.014	FALSE	2.654	5	1	13	1	1	138	15.6	3.8	29.22	1	0	1.625	1.248	1.251	1.027	892202	1.44964e+06	1.11331e+06	1.11595e+06	916715
Medium	Master Protein	P0AFK2	Nicotinamide riboside transporter pnuC OS=Escherichia coli (strain K12) GN=pnuC PE=1 SV=1	0.014	FALSE	2.649	4	1	1	1	1	239	27	7.24	0	1	0	0.122	0.103	0.367	1.109	11493.9	1403.05	1185.76	4217.54	12744.7
Medium	Master Protein	P0AFK4	Spermidine/putrescine transport system permease protein PotB OS=Escherichia coli (strain K12) GN=potB PE=1 SV=1	0.014	FALSE	2.646	4	1	1	1	1	275	31	9.41	0	1	0
Medium	Master Protein	P62601	Cytoplasmic trehalase OS=Escherichia coli (strain K12) GN=treF PE=1 SV=1	0.014	FALSE	2.64	2	1	1	1	1	549	63.7	5.05	0	1	0	1.254	1.021	1.285	0.943	4583.65	5746.67	4679.92	5889.18	4321.84
Medium	Master Protein	P77445	Ethanolamine utilization protein eutE OS=Escherichia coli (strain K12) GN=eutE PE=4 SV=1	0.014	FALSE	2.633	1	1	3	1	1	467	49	6.62	2.71	1	0	1.125	0.806	0.733	0.78	46061.5	51815.7	37148	33749.1	35916.2
Medium	Master Protein	P77182	tRNA 5-methylaminomethyl-2-thiouridine biosynthesis bifunctional protein MnmC OS=Escherichia coli (strain K12) GN=mnmC PE=1 SV=2	0.014	FALSE	2.629	1	1	1	1	1	668	74.4	5.71	0	1	0	0.887	0.86	0.461	1.286	9358.2	8296.42	8051.95	4312.04	12038.9
Medium	Master Protein	P04994	Exodeoxyribonuclease 7 large subunit OS=Escherichia coli (strain K12) GN=xseA PE=1 SV=2	0.014	FALSE	2.627	2	1	2	1	1	456	51.8	9.98	2.22	1	0	1.093	1.016	1.437	1.039	34930.8	38188.4	35481.6	50210.1	36301.8
Medium	Master Protein	P0A843	Sec-independent protein translocase protein TatE OS=Escherichia coli (strain K12) GN=tatE PE=1 SV=1	0.014	FALSE	2.614	16	1	1	1	1	67	7	9.09	0	1	0	1.166	0.532	0.814	1.336	13099.4	15278.7	6973.93	10666.8	17499.4
Medium	Master Protein	P15993	Aromatic amino acid transport protein AroP OS=Escherichia coli (strain K12) GN=aroP PE=1 SV=3	0.014	FALSE	2.614	2	1	1	1	1	457	49.7	8.57	2.34	1	0	0.742	0.376	0.823	1.366	89283.9	66270.8	33581.3	73520.5	121959
Medium	Master Protein	P23484	Probable RNA polymerase sigma factor fecI OS=Escherichia coli (strain K12) GN=fecI PE=1 SV=3	0.014	FALSE	2.608	4	1	1	1	1	173	19.5	6.2	1.95	1	0	2.192	0.503	1.046	1.527	16464.3	36094	8282.64	17225.8	25137.7
Medium	Master Protein	P27249	[Protein-PII] uridylyltransferase OS=Escherichia coli (strain K12) GN=glnD PE=3 SV=2	0.014	FALSE	2.597	1	1	1	1	1	890	102.3	6.7	0	1	0	0.952	0.887	1.59	1.178	6965.23	6632.08	6181.51	11073.6	8206.05
Medium	Master Protein	P13016	1,6-anhydro-N-acetylmuramyl-L-alanine amidase AmpD OS=Escherichia coli (strain K12) GN=ampD PE=2 SV=1	0.016	FALSE	2.555	7	1	1	1	1	183	20.5	5.54	0	1	0
Medium	Master Protein	P67826	Copper homeostasis protein CutC OS=Escherichia coli (strain K12) GN=cutC PE=3 SV=1	0.016	FALSE	2.545	5	1	1	1	1	248	26.7	5.96	1.61	1	0	0.811	0.895	1.996	1.289	12735.8	10326.3	11393.4	25415.8	16420.8
Medium	Master Protein	P04982	D-ribose pyranase OS=Escherichia coli (strain K12) GN=rbsD PE=1 SV=3	0.016	FALSE	2.543	10	1	2	1	1	139	15.3	6.39	0	1	0	1.153	0.44	0.559	1.452	6207.92	7159.48	2733	3470.4	9015.58
Medium	Master Protein	P77444	Cysteine desulfurase OS=Escherichia coli (strain K12) GN=sufS PE=1 SV=1	0.016	FALSE	2.54	2	1	1	1	1	406	44.4	6.34	0	1	0	0.413	0.495	1.528	1.266	9971.08	4120.22	4940.55	15234	12624.5
Medium	Master Protein	P0ADT8	Uncharacterized protein ygiM OS=Escherichia coli (strain K12) GN=ygiM PE=4 SV=1	0.016	FALSE	2.53	3	1	1	1	1	206	23.1	9.11	0	1	0
Medium	Master Protein	P46854	Uncharacterized N-acetyltransferase YhhY OS=Escherichia coli (strain K12) GN=yhhY PE=3 SV=1	0.016	FALSE	2.53	5	1	1	1	1	162	18.8	7.46	0	1	0
Medium	Master Protein	P27241	Lipopolysaccharide core biosynthesis protein rfaZ OS=Escherichia coli (strain K12) GN=rfaZ PE=4 SV=2	0.017	FALSE	2.512	4	1	1	1	1	283	32.9	9.16	0	1	0	0.996	0.886	0.454	1.237	6399.88	6376.89	5670.5	2908.4	7918.14
Medium	Master Protein	P0AA37	Ribosomal large subunit pseudouridine synthase A OS=Escherichia coli (strain K12) GN=rluA PE=1 SV=2	0.017	FALSE	2.507	4	1	3	1	1	219	24.8	8.05	0	1	0	1.428	1.067	1.056	0.869	38377.1	54815	40958.7	40509.8	33341.6
Medium	Master Protein	P76170	UPF0482 protein ynfB OS=Escherichia coli (strain K12) GN=ynfB PE=1 SV=1	0.017	FALSE	2.495	17	1	1	1	1	113	12.9	8.97	0	1	0
Medium	Master Protein	P0AF56	Uncharacterized protein yjcO OS=Escherichia coli (strain K12) GN=yjcO PE=4 SV=1	0.017	FALSE	2.493	3	1	1	1	1	229	25.1	4.89	2.16	1	0	2.914	0.837	1.189	1.301	61988.5	180646	51863.1	73717.7	80674.1
Medium	Master Protein	P0A8I8	Ribosomal RNA large subunit methyltransferase H OS=Escherichia coli (strain K12) GN=rlmH PE=1 SV=1	0.019	FALSE	2.48	6	1	1	1	1	155	17.3	8.66	0	1	0	0.819	0.767	0.942	1.142	13471.1	11034.8	10335.4	12684.5	15389.1
Medium	Master Protein	P64530	Transcriptional repressor rcnR OS=Escherichia coli (strain K12) GN=rcnR PE=1 SV=1	0.019	FALSE	2.459	8	1	1	1	1	90	10.1	8.73	2.88	1	0	1.127	1.108	0.594	1.192	51534	58071.4	57094.8	30592.3	61440.6
Medium	Master Protein	P0AFD4	NADH-quinone oxidoreductase subunit H OS=Escherichia coli (strain K12) GN=nuoH PE=1 SV=1	0.019	FALSE	2.458	2	1	1	1	1	325	36.2	7.4	0	1	0	0.536	0.461	0.01	1.268	1519.92	815.093	701.055		1926.74
Medium	Master Protein	P0AFW4	Regulator of nucleoside diphosphate kinase OS=Escherichia coli (strain K12) GN=rnk PE=1 SV=1	0.019	FALSE	2.45	5	1	1	1	1	136	14.9	4.61	2.64	1	0	1.177	0.841	0.574	1.141	1.50362e+06	1.77037e+06	1.26481e+06	863770	1715446
Medium	Master Protein	P63235	Probable glutamate/gamma-aminobutyrate antiporter OS=Escherichia coli (strain K12) GN=gadC PE=1 SV=1	0.019	FALSE	2.444	2	1	1	1	1	511	55	8.65	0	1	0	1.039	1.538	2.176	1.343	4846.7	5033.42	7452.18	10547.8	6510.92
Medium	Master Protein	P0ACV0	Lipid A biosynthesis lauroyl acyltransferase OS=Escherichia coli (strain K12) GN=htrB PE=1 SV=1	0.02	FALSE	2.424	2	1	1	1	1	306	35.4	9.77	1.73	1	0
Medium	Master Protein	P39380	RNA 2'-phosphotransferase OS=Escherichia coli (strain K12) GN=kptA PE=3 SV=2	0.02	FALSE	2.423	3	1	1	1	1	184	20.5	9.32	1.61	1	0	0.811	0.818	0.704	0.789	21169.4	17176.4	17324.3	14908.5	16695.3
Medium	Master Protein	P30140	2-iminoacetate synthase OS=Escherichia coli (strain K12) GN=thiH PE=1 SV=3	0.02	FALSE	2.416	2	1	1	1	1	377	43.3	7.05	1.86	1	0	0.92	0.555	1	1.964	36585.8	33675.6	20287.1	36600.6	71855.9
Medium	Master Protein	P32669	Fructose-6-phosphate aldolase 2 OS=Escherichia coli (strain K12) GN=fsaB PE=1 SV=1	0.02	FALSE	2.415	4	1	1	1	1	220	23.5	5.12	0	1	0
Medium	Master Protein	P0A6E6	ATP synthase epsilon chain OS=Escherichia coli (strain K12) GN=atpC PE=1 SV=2	0.02	FALSE	2.409	4	1	12	1	1	139	15.1	5.72	18.65	1	0	0.79	0.794	0.637	1.036	268501	212089	213176	171083	278083
Medium	Master Protein	P0ADI0	Putative DNA-invertase from lambdoid prophage Rac OS=Escherichia coli (strain K12) GN=pinR PE=1 SV=1	0.021	FALSE	2.405	4	1	1	1	1	196	21.9	9.8	0	1	0	0.692	0.803	2.101	0.659	11577.9	8006.21	9293.2	24328.8	7626.76
Medium	Master Protein	P77285	Electron transport complex protein rnfG OS=Escherichia coli (strain K12) GN=rnfG PE=3 SV=1	0.021	FALSE	2.394	3	1	1	1	1	206	21.9	7.11	2.66	1	0	1.105	1.082	1.277	1.014	126119	139307	136519	161017	127904
Medium	Master Protein	P0A7F9	S-adenosylmethionine:tRNA ribosyltransferase-isomerase OS=Escherichia coli (strain K12) GN=queA PE=1 SV=1	0.021	FALSE	2.387	3	1	1	1	1	356	39.4	5.24	2.29	1	0	0.939	0.665	0.756	1.138	26351.3	24731.5	17520.2	19910.2	29985.9
Medium	Master Protein	P0A6V8	Glucokinase OS=Escherichia coli (strain K12) GN=glk PE=1 SV=1	0.021	FALSE	2.379	2	1	1	1	1	321	34.7	6.52	1.75	1	0	0.663	0.652	0.698	1.352	16395.1	10871.5	10684.6	11440.4	22163.4
Medium	Master Protein	P39332	RutC family protein yjgH OS=Escherichia coli (strain K12) GN=yjgH PE=1 SV=1	0.021	FALSE	2.362	11	1	2	1	1	131	14.6	4.74	0	1	0	1.171	1.91	1.022	0.435	11790.3	13806.1	22517.2	12044.3	5134.2
Medium	Master Protein	P69222	Translation initiation factor IF-1 OS=Escherichia coli (strain K12) GN=infA PE=1 SV=2	0.023	FALSE	2.354	8	1	8	1	1	72	8.2	9.25	9.26	1	0	0.843	0.717	0.452	0.81	365110	307735	261685	165071	295805
Medium	Master Protein	Q47622	Peptide transport periplasmic protein sapA OS=Escherichia coli (strain K12) GN=sapA PE=3 SV=1	0.024	FALSE	2.305	2	1	1	1	1	547	61.5	7.33	0	1	0	0.753	0.809	0.626	0.765	28727.7	21638.6	23233.7	17972.7	21972.3
Medium	Master Protein	P45748	tRNA threonylcarbamoyladenosine biosynthesis protein RimN OS=Escherichia coli (strain K12) GN=rimN PE=1 SV=2	0.024	FALSE	2.301	9	1	1	1	1	190	20.8	5.07	1.84	1	0	0.948	0.547	0.01	0.922	2547.86	2415.54	1392.71		2348.51
Medium	Master Protein	P0A6H8	Cardiolipin synthase OS=Escherichia coli (strain K12) GN=cls PE=1 SV=1	0.024	FALSE	2.298	2	1	1	1	1	486	54.8	8.29	0	1	0	0.339	0.432	0.01	1.438	3220.99	1092.29	1391.3		4633.13
Medium	Master Protein	P0A9R7	Cell division ATP-binding protein FtsE OS=Escherichia coli (strain K12) GN=ftsE PE=1 SV=1	0.024	FALSE	2.295	3	1	1	1	1	222	24.4	9.33	2.37	1	0	0.841	1.009	1.272	1.433	33629.1	28269.1	33943.2	42765.7	48184.7
Medium	Master Protein	P24178	Protein YffB OS=Escherichia coli (strain K12) GN=yffB PE=1 SV=1	0.024	FALSE	2.293	16	1	1	1	1	118	13.6	6.55	0	1	0	1.121	0.939	0.01	1.066	3443.07	3858.07	3233.77		3670.89
Medium	Master Protein	P23003	tRNA (uracil-5-)-methyltransferase OS=Escherichia coli (strain K12) GN=trmA PE=1 SV=1	0.024	FALSE	2.291	2	1	1	1	1	366	41.9	6.07	1.98	1	0
Medium	Master Protein	Q47146	Acyl-coenzyme A dehydrogenase OS=Escherichia coli (strain K12) GN=fadE PE=2 SV=2	0.025	FALSE	2.281	2	1	1	1	1	814	89.2	8.09	2.23	1	0	0.216	0.284	0.207	1.25	24377.1	5274.9	6914.5	5047	30471.8
Medium	Master Protein	P13669	Mannosyl-D-glycerate transport/metabolism system repressor mngR OS=Escherichia coli (strain K12) GN=mngR PE=1 SV=1	0.025	FALSE	2.279	5	1	1	1	1	240	28.3	6.71	0	1	0	0.814	0.749	0.594	0.934	8156.49	6639.42	6105.2	4841.01	7618.15
Medium	Master Protein	P75915	Uncharacterized protein ycdY OS=Escherichia coli (strain K12) GN=ycdY PE=3 SV=1	0.025	FALSE	2.275	3	1	3	1	1	184	20.7	4.27	5.55	1	0	1.192	0.834	1.01	1.16	102594	122311	85605.8	103598	119010
Medium	Master Protein	P0AAQ2	Uncharacterized protein yajD OS=Escherichia coli (strain K12) GN=yajD PE=4 SV=1	0.025	FALSE	2.25	7	1	3	1	1	115	13.4	6.62	3.1	1	0	1.863	1.378	1.225	1.067	173904	324011	239556	212984	185546
Medium	Master Protein	P0A812	Holliday junction ATP-dependent DNA helicase RuvB OS=Escherichia coli (strain K12) GN=ruvB PE=1 SV=1	0.025	FALSE	2.237	2	1	1	1	1	336	37.2	5.16	0	1	0	1.003	1.344	1.078	1.184	15129.1	15178.3	20333.3	16309.2	17905.5
Medium	Master Protein	P76220	Uncharacterized protein ydjY OS=Escherichia coli (strain K12) GN=ydjY PE=4 SV=2	0.025	FALSE	2.232	3	1	1	1	1	225	24.1	6.68	0	1	0	0.936	0.821	0.651	0.806	26343.7	24663.6	21625.8	17136.8	21236.8
Medium	Master Protein	P0A9B6	D-erythrose-4-phosphate dehydrogenase OS=Escherichia coli (strain K12) GN=epd PE=1 SV=2	0.025	FALSE	2.223	2	1	1	1	1	339	37.3	6.76	0	1	0	0.783	0.565	0.642	1.872	15462.1	12114.5	8736.9	9920.18	28947.9
Medium	Master Protein	P28905	DNA polymerase III subunit chi OS=Escherichia coli (strain K12) GN=holC PE=1 SV=1	0.025	FALSE	2.221	5	1	1	1	1	147	16.6	6.18	2.69	1	0	1.801	1.054	2.109	1.078	51384.5	92552.4	54149.5	108380	55415.2
Medium	Master Protein	P76002	Inhibitor of g-type lysozyme OS=Escherichia coli (strain K12) GN=pliG PE=1 SV=1	0.024	FALSE	2.221	5	1	1	1	1	133	14.9	9.5	2.02	1	0	1.123	0.84	0.757	0.913	61660.9	69245.3	51816	46706.3	56283.4
Medium	Master Protein	P0AAQ6	Uncharacterized protein ybaA OS=Escherichia coli (strain K12) GN=ybaA PE=4 SV=1	0.024	FALSE	2.22	5	1	3	1	1	117	13.3	4.86	0	1	0	1.056	4.444	2.688	0.512	28270.2	29863.7	125638	76004	14478.7
Medium	Master Protein	P64490	Uncharacterized protein yoaC OS=Escherichia coli (strain K12) GN=yoaC PE=4 SV=2	0.024	FALSE	2.214	6	1	1	1	1	99	10.8	4.97	0	1	0	1.142	3.215	1.221	0.642	23847.8	27239.9	76679.7	29129.5	15301.5
Medium	Master Protein	Q47710	Uncharacterized protein yqjK OS=Escherichia coli (strain K12) GN=yqjK PE=4 SV=1	0.024	FALSE	2.21	7	1	1	1	1	99	11.8	11.94	2.49	1	0	0.643	1.29	1.056	0.614	76061.5	48900.4	98138.2	80356.3	46680.7
Medium	Master Protein	P10902	L-aspartate oxidase OS=Escherichia coli (strain K12) GN=nadB PE=1 SV=4	0.024	FALSE	2.206	1	1	1	1	1	540	60.3	6.34	2.29	1	0	0.813	0.62	0.694	1.222	73989.9	60156.1	45858.8	51315.5	90426.4
Medium	Master Protein	P77488	1-deoxy-D-xylulose-5-phosphate synthase OS=Escherichia coli (strain K12) GN=dxs PE=1 SV=3	0.024	FALSE	2.201	2	1	1	1	1	620	67.6	6.62	1.68	1	0	0.495	0.592	0.831	1.301	15019.5	7432.46	8889.02	12486.5	19538.8
Medium	Master Protein	P37613	Uncharacterized protein yhhK OS=Escherichia coli (strain K12) GN=yhhK PE=1 SV=1	0.024	FALSE	2.198	9	1	1	1	1	127	14.5	7.14	1.76	1	0	1.453	1.077	0.34	0.815	16418.5	23849.7	17677.2	5590.28	13383.3
Medium	Master Protein	P08368	Transcriptional regulatory protein CreB OS=Escherichia coli (strain K12) GN=creB PE=1 SV=1	0.024	FALSE	2.198	3	1	1	1	1	229	26.1	6.57	2.9	1	0	2.112	1.253	1.63	1.516	421886	890966	528747	687832	639598
Medium	Master Protein	P32134	Uncharacterized protein yihM OS=Escherichia coli (strain K12) GN=yihM PE=4 SV=1	0.024	FALSE	2.197	2	1	1	1	1	326	36.9	5.3	0	1	0
Medium	Master Protein	P30870	Glutamate-ammonia-ligase adenylyltransferase OS=Escherichia coli (strain K12) GN=glnE PE=1 SV=2	0.026	FALSE	2.191	2	1	1	1	1	946	108.4	5.2	0	1	0	0.847	1.074	1.317	0.907	6167.74	5226.45	6621.17	8122.44	5595.19
Medium	Master Protein	P45807	Uncharacterized protein ybaM OS=Escherichia coli (strain K12) GN=ybaM PE=4 SV=1	0.026	FALSE	2.185	11	1	2	1	1	53	6	4.61	4.57	1	0	1.759	1.101	0.643	1.227	33956	59722.9	37380.3	21823.6	41648.9
Medium	Master Protein	P29208	o-succinylbenzoate synthase OS=Escherichia coli (strain K12) GN=menC PE=1 SV=2	0.026	FALSE	2.178	4	1	1	1	1	320	35.5	4.96	1.74	1	0	1.277	1	1.334	1.82	16814.8	21474.2	16817.8	22423.3	30604.6
Medium	Master Protein	P05637	Bis(5'-nucleosyl)-tetraphosphatase [symmetrical] OS=Escherichia coli (strain K12) GN=apaH PE=1 SV=2	0.026	FALSE	2.173	4	1	1	1	1	280	31.3	5.39	2.02	1	0	1.169	0.793	1.852	0.824	14368.8	16803.8	11389.6	26615.2	11843.6
Medium	Master Protein	P0A729	Maf-like protein yceF OS=Escherichia coli (strain K12) GN=yceF PE=3 SV=1	0.026	FALSE	2.113	6	1	1	1	1	194	21.7	6.29	2.3	1	0	1.241	1.719	0.902	0.852	16885.4	20958.3	29028.3	15233.4	14390.7
Medium	Master Protein	P0AA57	Protein YobA OS=Escherichia coli (strain K12) GN=yobA PE=1 SV=1	0.027	FALSE	2.109	6	1	2	1	1	124	13.4	9.48	0	1	0
Medium	Master Protein	P25535	Protein visC OS=Escherichia coli (strain K12) GN=visC PE=3 SV=2	0.027	FALSE	2.104	3	1	1	1	1	400	44.2	7.27	0	1	0	0.987	1.077	0.01	0.83	2323.57	2293.59	2503.57		1928.23
Medium	Master Protein	P00935	Cystathionine gamma-synthase OS=Escherichia coli (strain K12) GN=metB PE=1 SV=1	0.027	FALSE	2.094	2	1	1	1	1	386	41.5	6.47	2.1	1	0	1.318	0.832	0.886	0.986	39543.3	52130.4	32901.7	35051.6	38981.7
Medium	Master Protein	P0ADC3	Lipoprotein-releasing system transmembrane protein lolC OS=Escherichia coli (strain K12) GN=lolC PE=1 SV=1	0.027	FALSE	2.092	3	1	1	1	1	399	43.2	6.29	2.13	1	0	1.046	0.752	1.085	1.57	9863.15	10321	7419.34	10703.8	15480.9
Medium	Master Protein	P16682	Phosphonates-binding periplasmic protein OS=Escherichia coli (strain K12) GN=phnD PE=4 SV=2	0.027	FALSE	2.09	2	1	1	1	1	338	37.3	8.54	2.1	1	0	0.914	0.872	0.524	1.021	28493.2	26043.4	24836	14942.5	29093.5
Medium	Master Protein	P33018	S-formylglutathione hydrolase yeiG OS=Escherichia coli (strain K12) GN=yeiG PE=1 SV=1	0.027	FALSE	2.075	3	1	2	1	1	278	31.2	5.43	2.61	1	0	1.091	0.841	0.824	0.898	56995.6	62192.1	47937.9	46955.8	51199.4
Medium	Master Protein	P0ACP1	Fructose repressor OS=Escherichia coli (strain K12) GN=fruR PE=1 SV=1	0.027	FALSE	2.072	3	1	1	1	1	334	38	6.96	0	1	0	1.041	1.237	1.409	1.546	9527.15	9920.72	11788.8	13422.4	14728.4
Medium	Master Protein	P15078	Carbon starvation protein A OS=Escherichia coli (strain K12) GN=cstA PE=1 SV=3	0.027	FALSE	2.065	1	1	1	1	1	701	75.1	7.9	2.21	1	0
Medium	Master Protein	P30855	Sensor protein evgS OS=Escherichia coli (strain K12) GN=evgS PE=1 SV=2	0.028	FALSE	2.061	1	1	1	1	1	1197	134.7	6.21	0	1	0	0.457	0.678	1.126	0.637	22561.3	10308.6	15291.5	25400.2	14379.3
Medium	Master Protein	P21514	Cyclic di-GMP phosphodiesterase yahA OS=Escherichia coli (strain K12) GN=yahA PE=1 SV=2	0.028	FALSE	2.047	2	1	1	1	1	362	40.7	6.42	0	1	0	1.394	0.709	0.622	2.973	3982.92	5553.07	2821.96	2477.87	11840.5
Medium	Master Protein	P16692	Protein phnP OS=Escherichia coli (strain K12) GN=phnP PE=1 SV=1	0.028	FALSE	2.047	5	1	1	1	1	252	27.8	6.38	0	1	0	1.423	0.01	0.01	1.25	558.249	794.248			697.535
Medium	Master Protein	P25746	High frequency lysogenization protein HflD OS=Escherichia coli (strain K12) GN=hflD PE=1 SV=1	0.028	FALSE	2.043	4	1	2	1	1	213	22.9	9.25	0	1	0	0.799	0.916	1.288	1.132	18262.7	14588.8	16735.3	23519.9	20667
Medium	Master Protein	P24202	Mrr restriction system protein OS=Escherichia coli (strain K12) GN=mrr PE=1 SV=1	0.028	FALSE	2.031	2	1	1	1	1	304	33.5	6.02	0	1	0	0.599	0.426	0.479	0.361	21610.4	12940.4	9205.34	10356.8	7792.89
Medium	Master Protein	P42596	Ribosomal RNA large subunit methyltransferase G OS=Escherichia coli (strain K12) GN=rlmG PE=1 SV=2	0.028	FALSE	2.013	2	1	1	1	1	378	42.3	6.8	0	1	0	0.741	0.555	0.977	1.008	29317.9	21720.3	16257	28647	29557
Medium	Master Protein	P76507	Uncharacterized protein yfdI OS=Escherichia coli (strain K12) GN=yfdI PE=4 SV=1	0.028	FALSE	2.001	3	1	1	1	1	443	51.5	8.62	0	1	0	0.785	0.824	0.01	1.748	2651.48	2082.22	2184.69		4635.44
Medium	Master Protein	P46474	Uncharacterized protein yhdP OS=Escherichia coli (strain K12) GN=yhdP PE=4 SV=4	0.031	FALSE	1.987	1	1	6	1	1	1266	139	5.62	2.01	1	0	1.474	1.356	0.817	1.062	887122	1.30762e+06	1.20257e+06	724497	942469
Medium	Master Protein	P37610	Alpha-ketoglutarate-dependent taurine dioxygenase OS=Escherichia coli (strain K12) GN=tauD PE=1 SV=3	0.031	FALSE	1.983	4	1	1	1	1	283	32.4	6.77	0	1	0	1.605	17.45	2.058	0.819	3146.51	5050.36	54907	6476.66	2576.47
Medium	Master Protein	P75919	Uncharacterized protein YmdC OS=Escherichia coli (strain K12) GN=ymdC PE=3 SV=2	0.031	FALSE	1.981	2	1	1	1	1	473	53.6	9.07	0	1	0	1.417	1.046	1.071	0.888	21582.8	30574.2	22582.1	23116	19159
Medium	Master Protein	P00363	Fumarate reductase flavoprotein subunit OS=Escherichia coli (strain K12) GN=frdA PE=1 SV=3	0.031	FALSE	1.974	1	1	1	1	1	602	65.9	6.28	0	1	0	2.618	2.219	2.499	0.909	17435	45637.2	38680.2	43566.5	15848.1
Medium	Master Protein	P77748	Uncharacterized protein ydiJ OS=Escherichia coli (strain K12) GN=ydiJ PE=4 SV=1	0.031	FALSE	1.973	1	1	1	1	1	1018	113.2	7.11	0	1	0	0.668	0.676	1.415	1.331	43136.8	28822.7	29147	61047.3	57427.1
Medium	Master Protein	P0A9F1	Transcriptional regulator mntR OS=Escherichia coli (strain K12) GN=mntR PE=1 SV=1	0.031	FALSE	1.97	5	1	2	1	1	155	17.6	6.81	1.61	1	0	1.356	0.989	0.552	0.637	6585.4	8932.65	6511.69	3635.9	4194.13
Medium	Master Protein	P75804	Soluble aldose sugar dehydrogenase yliI OS=Escherichia coli (strain K12) GN=yliI PE=1 SV=1	0.031	FALSE	1.967	2	1	1	1	1	371	41	6.67	2.05	1	0	1.294	1.771	0.343	0.525	36276.7	46953.7	64249.3	12431.2	19042.8
Medium	Master Protein	P28305	Aminodeoxychorismate lyase OS=Escherichia coli (strain K12) GN=pabC PE=1 SV=1	0.031	FALSE	1.956	5	1	1	1	1	269	29.7	6.52	0	1	0	1.328	1.705	0.983	0.969	3556.4	4722.34	6063.91	3497.6	3445.89
Medium	Master Protein	P0AE72	Antitoxin MazE OS=Escherichia coli (strain K12) GN=mazE PE=1 SV=1	0.032	FALSE	1.951	9	1	1	1	1	82	9.4	4.84	0	1	0	0.894	0.608	0.859	0.507	4588.1	4100.63	2788.52	3942.57	2324.85
Medium	Master Protein	P0AAV6	Uncharacterized protein ybgS OS=Escherichia coli (strain K12) GN=ybgS PE=4 SV=1	0.032	FALSE	1.948	5	1	2	1	1	126	12.9	4.88	2.22	1	0	1.008	3.816	0.292	0.444	117570	118555	448677	34350.8	52243.2
Medium	Master Protein	P38054	Cation efflux system protein CusA OS=Escherichia coli (strain K12) GN=cusA PE=1 SV=2	0.032	FALSE	1.94	2	1	1	1	1	1047	114.6	6.48	0	1	0	1.185	1.167	0.01	1.135	1716.54	2034.18	2003.4		1947.73
Medium	Master Protein	P0ACH1	Sugar fermentation stimulation protein B OS=Escherichia coli (strain K12) GN=sfsB PE=3 SV=1	0.032	FALSE	1.934	8	1	1	1	1	92	10.5	9.89	2.11	1	0	0.534	0.556	0.623	1.144	31626.5	16895.1	17595.1	19714.9	36180.7
Medium	Master Protein	P0AGM5	Protein sirB1 OS=Escherichia coli (strain K12) GN=sirB1 PE=3 SV=1	0.032	FALSE	1.933	2	1	2	1	1	269	30.8	4.56	4.68	1	0	0.763	0.717	0.7	1.217	53142.1	40525.1	38086.1	37196.2	64678.8
Medium	Master Protein	P76176	Uncharacterized serine protease ydgD OS=Escherichia coli (strain K12) GN=ydgD PE=3 SV=1	0.035	FALSE	1.908	3	1	1	1	1	273	29.3	6.23	0	1	0	0.859	0.719	0.441	0.789	72247.8	62076.1	51950.2	31887.3	57006.6
Medium	Master Protein	P24224	Holo-[acyl-carrier-protein] synthase OS=Escherichia coli (strain K12) GN=acpS PE=1 SV=3	0.035	FALSE	1.905	11	1	1	1	1	126	14	9.25	0	1	0	0.928	0.745	1.3	0.673	5771.3	5356.59	4296.87	7502.4	3884.82
Medium	Master Protein	P75764	Uncharacterized protein YbhJ OS=Escherichia coli (strain K12) GN=ybhJ PE=3 SV=2	0.035	FALSE	1.894	1	1	5	1	1	753	81.5	5.62	7.11	1	0	0.783	0.475	0.44	1.696	149413	117006	70924.5	65792.1	253368
Medium	Master Protein	P0AGI8	Trk system potassium uptake protein trkA OS=Escherichia coli (strain K12) GN=trkA PE=1 SV=1	0.04	FALSE	1.832	1	1	1	1	1	458	50.3	5.95	2.37	1	0
Medium	Master Protein	P76034	Uncharacterized HTH-type transcriptional regulator yciT OS=Escherichia coli (strain K12) GN=yciT PE=4 SV=1	0.04	FALSE	1.829	2	1	1	1	1	249	27.6	6.43	2.13	1	0	0.81	0.695	1.396	1.083	30542.2	24753.2	21225.5	42629.3	33084.3
Medium	Master Protein	P05852	Probable tRNA threonylcarbamoyladenosine biosynthesis protein Gcp OS=Escherichia coli (strain K12) GN=gcp PE=1 SV=2	0.042	FALSE	1.812	3	1	1	1	1	337	36	6.33	2.11	1	0	0.698	0.765	1.158	1.51	23331.5	16280.4	17842.2	27028.7	35222.7
Medium	Master Protein	P0AC92	Protein gnsA OS=Escherichia coli (strain K12) GN=gnsA PE=3 SV=1	0.042	FALSE	1.806	11	1	1	1	1	57	6.6	5.4	2.38	1	0	1.129	0.904	0.556	0.825	253900	286615	229522	141172	209548
Medium	Master Protein	P64540	Uncharacterized protein yfcL OS=Escherichia coli (strain K12) GN=yfcL PE=4 SV=1	0.042	FALSE	1.806	9	1	2	1	1	92	10	4.41	1.76	1	0	1.389	0.747	0.857	1.086	33930.1	47138.3	25362.3	29083.6	36833.6
Medium	Master Protein	P66899	Putative diaminopropionate ammonia-lyase OS=Escherichia coli (strain K12) GN=ygeX PE=3 SV=1	0.042	FALSE	1.804	2	1	1	1	1	398	43.3	5.88	0	1	0	0.98	1.031	1.012	1.646	22120	21668.6	22797.6	22388.7	36398.9
Medium	Master Protein	P39161	Uxu operon transcriptional regulator OS=Escherichia coli (strain K12) GN=uxuR PE=4 SV=1	0.042	FALSE	1.803	7	1	1	1	1	257	29.3	5.14	0	1	0	0.562	0.519	0.63	0.527	3549.5	1994.83	1842.72	2237.88	1869.24
Medium	Master Protein	P50465	Endonuclease 8 OS=Escherichia coli (strain K12) GN=nei PE=1 SV=3	0.042	FALSE	1.802	2	1	1	1	1	263	29.8	7.91	2.51	1	0	1.365	1.774	1.132	1.042	72252.4	98634.7	128199	81764.4	75265
Medium	Master Protein	P0A9V5	Uncharacterized HTH-type transcriptional regulator yiaG OS=Escherichia coli (strain K12) GN=yiaG PE=4 SV=1	0.042	FALSE	1.802	10	1	1	1	1	96	11	8.16	0	1	0	0.775	0.801	0.819	0.947	13922.3	10785	11149.6	11406.7	13177.6
Medium	Master Protein	P64559	UPF0350 protein ygfY OS=Escherichia coli (strain K12) GN=ygfY PE=1 SV=1	0.042	FALSE	1.797	7	1	2	1	1	88	10.5	5.49	3.91	1	0	1.745	1.042	1.119	0.906	142508	248650	148547	159533	129113
Medium	Master Protein	P0C960	Endo-type membrane-bound lytic murein transglycosylase A OS=Escherichia coli (strain K12) GN=emtA PE=1 SV=1	0.042	FALSE	1.794	3	1	2	1	1	203	22.2	9.13	3.43	1	0	0.489	0.562	1.116	0.971	28003.2	13702.9	15735.3	31262.8	27189.3
Medium	Master Protein	P75959	N-acetyl-D-glucosamine kinase OS=Escherichia coli (strain K12) GN=nagK PE=1 SV=1	0.042	FALSE	1.789	3	1	1	1	1	303	33	5.5	0	1	0
Medium	Master Protein	P09169	Protease 7 OS=Escherichia coli (strain K12) GN=ompT PE=1 SV=1	0.044	FALSE	1.771	3	1	1	1	1	317	35.5	6.05	0	1	0	0.615	0.534	0.567	1.136	15523.7	9548.62	8283.45	8802.05	17635.2
Medium	Master Protein	P0AGM7	Uracil permease OS=Escherichia coli (strain K12) GN=uraA PE=1 SV=1	0.044	FALSE	1.766	1	1	1	1	1	429	45	8.15	0	1	0
Medium	Master Protein	P0AE67	Chemotaxis protein CheY OS=Escherichia coli (strain K12) GN=cheY PE=1 SV=2	0.044	FALSE	1.758	14	1	1	1	1	129	14.1	4.98	0	1	0	1.892	2.09	0.01	1.62	530.375	1003.58	1108.31		859.261
Medium	Master Protein	P76145	Trans-aconitate 2-methyltransferase OS=Escherichia coli (strain K12) GN=tam PE=1 SV=3	0.046	FALSE	1.752	4	1	1	1	1	252	29	4.94	0	1	0	0.864	1.208	4.571	0.783	14412.2	12454	17416.4	65874	11288.4
Medium	Master Protein	P75952	Uncharacterized HTH-type transcriptional regulator ycfQ OS=Escherichia coli (strain K12) GN=ycfQ PE=4 SV=2	0.046	FALSE	1.741	3	1	1	1	1	210	23.3	6.98	2.48	1	0	1.416	1.024	0.654	0.931	17880.6	25315	18317.6	11692.1	16644.7
Medium	Master Protein	P0A8U2	UPF0294 protein yafD OS=Escherichia coli (strain K12) GN=yafD PE=3 SV=1	0.048	FALSE	1.73	5	1	1	1	1	266	30	9.6	0	1	0	0.909	0.907	1.675	1.262	2760.9	2509.04	2503.23	4624.9	3483.93
Medium	Master Protein	P0AE39	Uncharacterized response regulatory protein ypdB OS=Escherichia coli (strain K12) GN=ypdB PE=3 SV=1	0.048	FALSE	1.725	5	1	1	1	1	244	28.7	5.8	0	1	0	1.145	1.185	1.477	0.909	6947.9	7958.39	8230.01	10264	6314.61
Medium	Master Protein	P76217	N-succinylglutamate 5-semialdehyde dehydrogenase OS=Escherichia coli (strain K12) GN=astD PE=1 SV=1	0.048	FALSE	1.722	3	1	2	1	1	492	53	6.01	0	1	0
Medium	Master Protein	P16528	Acetate operon repressor OS=Escherichia coli (strain K12) GN=iclR PE=1 SV=1	0.048	FALSE	1.716	5	1	1	1	1	274	29.7	8.02	0	1	0	0.999	1.038	1.147	1.024	2664.49	2661	2765.34	3055.4	2727.58
Medium	Master Protein	P0AAK7	Protein nrfC OS=Escherichia coli (strain K12) GN=nrfC PE=4 SV=1	0.049	FALSE	1.711	4	1	1	1	1	223	24.6	8.56	0	1	0	0.91	1.017	0.566	0.774	16188.3	14737.9	16456	9168.24	12525.7
Medium	Master Protein	P64536	Uncharacterized protein yeiS OS=Escherichia coli (strain K12) GN=yeiS PE=4 SV=1	0.049	FALSE	1.71	8	1	1	1	1	79	9.3	9.72	0	1	0
Medium	Master Protein	P23485	Protein fecR OS=Escherichia coli (strain K12) GN=fecR PE=4 SV=1	0.049	FALSE	1.708	3	1	1	1	1	317	35.5	8.98	2.17	1	0	1.17	0.6	1.012	1.196	10783.3	12620.1	6473.05	10910.4	12900.7
Medium	Master Protein	P05523	Formamidopyrimidine-DNA glycosylase OS=Escherichia coli (strain K12) GN=mutM PE=1 SV=3	0.049	FALSE	1.704	4	1	1	1	1	269	30.3	8.43	0	1	0	0.754	1.073	0.599	1.147	5860.18	4418.78	6288.41	3512.13	6722.55
Medium	Master Protein	Q47537	Taurine-binding periplasmic protein OS=Escherichia coli (strain K12) GN=tauA PE=1 SV=1	0.049	FALSE	1.686	4	1	1	1	1	320	34.2	7.47	0	1	0	1.194	1.124	0.01	1.068	1571.3	1875.36	1766.26		1677.42
Medium	Master Protein	P75728	2-octaprenyl-3-methyl-6-methoxy-1,4-benzoquinol hydroxylase OS=Escherichia coli (strain K12) GN=ubiF PE=1 SV=1	0.049	FALSE	1.686	3	1	1	1	1	391	42.9	7.15	0	1	0	1.037	0.756	1.017	1.319	5548.6	5755.42	4194.22	5643.23	7320.15
Low	Master Protein	P06993	HTH-type transcriptional regulator malT OS=Escherichia coli (strain K12) GN=malT PE=1 SV=2	0.05	FALSE	1.678	1	1	1	1	1	901	103.1	6.49	0	1	0	0.944	0.565	0.01	1.346	4799.44	4531.35	2710.55		6461.94
Low	Master Protein	P0AES2	Glucarate dehydratase OS=Escherichia coli (strain K12) GN=gudD PE=1 SV=2	0.05	FALSE	1.673	3	1	1	1	1	446	49.1	6.07	0	1	0	1.789	1.543	0.01	2.472	619.671	1108.52	955.882		1531.56
Low	Master Protein	P21645	UDP-3-O-(3-hydroxymyristoyl)glucosamine N-acyltransferase OS=Escherichia coli (strain K12) GN=lpxD PE=1 SV=2	0.055	FALSE	1.625	2	1	1	1	1	341	36	6.54	0	1	0
Low	Master Protein	P30176	Swarming motility protein ybiA OS=Escherichia coli (strain K12) GN=ybiA PE=1 SV=1	0.055	FALSE	1.624	6	1	1	1	1	160	18.7	9.42	0	1	0	1.28	1.124	1.138	1.281	4569.3	5847.91	5136.91	5202.07	5854.06
Low	Master Protein	P0A6Y5	33 kDa chaperonin OS=Escherichia coli (strain K12) GN=hslO PE=1 SV=1	0.054	FALSE	1.621	2	1	1	1	1	292	32.5	4.49	2.98	1	0	1.095	1.174	0.832	0.943	38253.3	41873	44916.6	31828.3	36090
Low	Master Protein	P31131	Protein YdeJ OS=Escherichia coli (strain K12) GN=ydeJ PE=3 SV=1	0.054	FALSE	1.619	6	1	1	1	1	172	18.3	4.88	0	1	0	0.818	3.478	1.572	0.81	6514.33	5326.83	22655.7	10241.5	5278.12
Low	Master Protein	P18390	Uncharacterized protein yjjA OS=Escherichia coli (strain K12) GN=yjjA PE=4 SV=3	0.054	FALSE	1.615	4	1	1	1	1	164	17.3	5.94	2.63	1	0	2.502	0.952	1.43	1.118	72811.2	182206	69347.7	104149	81418.1
Low	Master Protein	P33634	Uncharacterized HTH-type transcriptional regulator yfiE OS=Escherichia coli (strain K12) GN=yfiE PE=4 SV=2	0.054	FALSE	1.615	5	1	1	1	1	293	33.2	6.77	0	1	0
Low	Master Protein	P15067	Glycogen debranching enzyme OS=Escherichia coli (strain K12) GN=glgX PE=1 SV=3	0.054	FALSE	1.614	2	1	2	1	1	657	73.5	6.06	0	1	0	0.776	0.839	0.595	1.107	9234.06	7163.85	7751.03	5493.81	10218.5
Low	Master Protein	P13857	Ribosomal-protein-serine acetyltransferase OS=Escherichia coli (strain K12) GN=rimL PE=1 SV=1	0.056	FALSE	1.599	7	1	1	1	1	179	20.7	6.28	0	1	0	1.343	1.397	1.5	0.854	3630.62	4876.66	5072.02	5446.72	3101.64
Low	Master Protein	P0A8C1	UPF0145 protein ybjQ OS=Escherichia coli (strain K12) GN=ybjQ PE=1 SV=1	0.056	FALSE	1.598	6	1	1	1	1	107	11.4	4.97	2.52	1	0	0.803	1.733	1.642	0.968	110772	88936.1	192020	181857	107223
Low	Master Protein	P43341	UDP-2,3-diacylglucosamine hydrolase OS=Escherichia coli (strain K12) GN=lpxH PE=1 SV=2	0.057	FALSE	1.57	3	1	1	1	1	240	26.9	7.66	2.18	1	0	0.985	0.788	0.457	0.842	170136	167609	134036	77748.9	143207
Low	Master Protein	P00550	PTS system mannitol-specific EIICBA component OS=Escherichia coli (strain K12) GN=mtlA PE=1 SV=1	0.057	FALSE	1.555	3	1	1	1	1	637	67.9	6.49	3.15	1	0
Low	Master Protein	P14900	UDP-N-acetylmuramoylalanine--D-glutamate ligase OS=Escherichia coli (strain K12) GN=murD PE=1 SV=3	0.058	FALSE	1.551	1	1	1	1	1	438	46.9	5.31	2.33	1	0	1.751	1.004	1.869	1.036	86302.2	151122	86666.9	161313	89439.9
Low	Master Protein	P64585	Inner membrane protein yqjE OS=Escherichia coli (strain K12) GN=yqjE PE=1 SV=1	0.058	FALSE	1.539	6	1	1	1	1	134	15.1	7.59	0	1	0
Low	Master Protein	P33937	Periplasmic nitrate reductase OS=Escherichia coli (strain K12) GN=napA PE=1 SV=3	0.058	FALSE	1.52	1	1	1	1	1	828	93	8.03	0	1	0
Low	Master Protein	P0AFW8	Protein rof OS=Escherichia coli (strain K12) GN=rof PE=1 SV=1	0.058	FALSE	1.482	8	1	1	1	1	84	9.5	4.74	0	1	0
Low	Master Protein	P77173	Cell division protein ZipA OS=Escherichia coli (strain K12) GN=zipA PE=1 SV=3	0.058	FALSE	1.422	2	1	1	1	1	328	36.5	5.99	0	1	0	0.99	1.002	0.922	0.928	40102.9	39714.8	40194.6	36994.2	37224.3
Low	Master Protein	P21361	Uncharacterized protein yciG OS=Escherichia coli (strain K12) GN=yciG PE=3 SV=1	0.06	FALSE	1.14	17	1	1	1	1	59	6	9.88	2.05	1	0	0.679	6.208	0.849	0.351	18248.3	12397.6	113284	15489.1	6401.22
Low	Master Protein	P75849	Uncharacterized protein ycbL OS=Escherichia coli (strain K12) GN=ycbL PE=3 SV=1	0.06	FALSE	0.925	5	1	1	1	1	215	23.8	5.15	0	1	0	1.718	1.121	0.01	1.319	8961.96	15399.4	10042.1		11823.3

## Sheet: Proteomics Z-scores
#	Protein FDR Confidence: Combined	Master	Accession	gene	KO number	Zscore (D27F_naive/WT)	Zscore (D27F_evolved/WT)	Zscore (D27F_evolved/D27F_naive)	Zscore (D27N_evolved/WT)	Zscore (D27N_evolved/D27F_naive)	Zscore (D27G_evovled/WT)	Zscore (D27G_evolved/D27F_naive)	#
1	High	Master Protein	P0A6M8	fusA	K02355	-0.582365	0.58122	1.18968	0.190314	0.547912	-0.164647	0.371852	1
2	High	Master Protein	P0A6Y8	dnaK	K04043	0.022909	0.484174	0.488909	0.0731899	-0.0514154	-0.170393	-0.117734	2
3	High	Master Protein	P0A8T7	rpoC	K03046	-0.759889	-0.471222	0.23976	0.410585	0.966766	0.356775	0.817287	3
4	High	Master Protein	P23843	oppA	K15580	2.13425	0.359164	-1.72848	1.74182	0.553695	0.663762	-1.32556	4
5	High	Master Protein	P0A9P0	lpdA	K00382	0.405882	0.0303777	-0.37545	0.0677095	-0.341559	-0.181919	-0.430229	5
6	High	Master Protein	P0A9B2	gapA	K00134	-1.32136	0.303543	1.62236	1.00034	2.14838	-0.661108	0.67487	6
7	High	Master Protein	P0A850	tig	K03545	-0.0341449	-0.557183	-0.570427	-0.797636	-1.14343	-0.199294	-0.0886595	7
8	High	Master Protein	P05793	ilvC	K00053	-0.936623	-1.7273	-0.932395	-0.27118	0.213018	1.38267	1.55623	8
9	High	Master Protein	P0AD61	pykF	K00873	0.296599	1.30181	1.09403	0.0935216	-0.227804	-0.518259	-0.540391	9
10	High	Master Protein	P09831	gltB	K00265	-2.77328	-2.09073	0.497796	-0.151665	1.72831	0.50636	2.52176	10
11	High	Master Protein	P0A8V2	rpoB	K03043	-0.242044	0.00294908	0.234696	0.730311	0.998309	0.420823	0.438463	11
12	High	Master Protein	P25665	metE	K00549	-1.09247	-1.10365	-0.11053	0.358921	1.14556	1.57023	1.79008	12
13	High	Master Protein	P0ADG7	guaB	K00088	1.294	0.621812	-0.618619	0.285619	-0.716741	-0.193491	-1.14975	13
14	High	Master Protein	P0A6P9	eno	K01689	1.16208	0.955974	-0.129374	0.339369	-0.548491	0.246787	-0.788395	14
15	High	Master Protein	P0CE47	tufA	K02358	-0.542349	-0.0119822	0.514534	0.102893	0.404935	0.0242446	0.44787	15
16	High	Master Protein	P0AG67	rpsA	K02945	-0.127377	-0.186623	-0.0802634	-0.505771	-0.692693	-0.460487	-0.166348	16
17	High	Master Protein	P0A6F5	groL	K04077	0.369469	0.552612	0.220682	0.618525	0.400145	0.657281	0.086224	17
18	High	Master Protein	P0ABK5	cysK	K01738	-0.347767	0.233115	0.587079	-0.0673212	0.0406779	-0.141776	0.197014	18
19	High	Master Protein	P0A705	infB	K02519	0.264029	0.122439	-0.13534	-0.265729	-0.671529	-0.54104	-0.52672	19
20	High	Master Protein	P60422	rplB	K02886	-0.98497	-0.0706743	0.889783	-0.169939	0.378541	-0.913529	0.25828	20
21	High	Master Protein	P16700	cysP	K02048	1.35814	-0.10182	-1.45734	-0.466559	-1.74266	-0.865641	-1.59292	21
22	High	Master Protein	P08200	icd	K00031	0.153032	-0.468511	-0.659234	0.275267	0.113779	1.01305	0.466223	22
23	High	Master Protein	P0A7W1	rpsE	K02988	-0.565122	-0.665025	-0.160045	-0.661617	-0.571918	-0.498874	0.163862	23
24	High	Master Protein	P0A799	pgk	K00927	0.686035	-0.0750932	-0.764223	-0.112736	-0.783975	0.604905	-0.199345	24
25	High	Master Protein	P09373	pflB	K00656	-0.20795	0.332449	0.553884	0.692563	0.923794	0.721449	0.586964	25
26	High	Master Protein	P36683	acnB	K01682	1.29045	-0.965904	-2.31321	0.317265	-0.672537	0.984211	-0.462308	26
27	High	Master Protein	P0A6P1	tsf	K02357	0.920578	0.352076	-0.538476	-0.0673212	-0.898377	-0.17615	-0.840325	27
28	High	Master Protein	P0ABZ6	surA	K03771	1.01864	0.0491423	-0.959261	0.260155	-0.545602	-0.441482	-1.07455	28
29	High	Master Protein	P0ABB0	atpA	K02111	-1.33369	-0.883686	0.361901	0.307184	1.25664	1.33511	1.84564	29
30	High	Master Protein	P0C0V0	degP	K04771	0.173286	0.497397	0.355054	0.00136667	-0.257564	0.183833	-0.032144	30
31	High	Master Protein	P00957	alaS	K01872	-0.355526	-0.285131	0.0384617	0.37178	0.615071	0.678828	0.679046	31
32	High	Master Protein	P06959	aceF	K00627	-0.775645	0.348522	1.13196	0.390815	0.952958	-0.498874	0.332623	32
33	High	Master Protein	P0A7R1	rplI	K02939	-0.286706	0.0240823	0.302168	-0.296952	-0.301614	-0.674761	-0.160651	33
34	High	Master Protein	P00350	gnd	K00033	-0.266739	-0.423001	-0.197345	0.253116	0.395808	0.620279	0.573831	34
35	High	Master Protein	P21599	pykA	K00873	0.315525	1.06351	0.820393	0.00136667	-0.361213	-0.243193	-0.394295	35
36	High	Master Protein	P76177	ydgH	no KO	0.82662	0.274199	-0.530385	0.046932	-0.681903	-0.323922	-0.851133	36
37	High	Master Protein	P35340	ahpF	K03387	0.022909	-0.0077044	-0.0360933	0.55344	0.573481	0.569456	0.3131	37
38	High	Master Protein	P0A7L0	rplA	K02863	-0.314473	0.0656712	0.37369	-0.0657854	0.0181492	-0.537775	-0.0593242	38
39	High	Master Protein	P00968	carB	K01955	-1.69234	-2.15421	-0.640089	-0.496946	0.475842	0.349571	1.56039	39
40	High	Master Protein	P06612	topA	K03168	-0.23959	0.156112	0.396915	-0.323291	-0.37164	-0.12474	0.119789	40
41	High	Master Protein	P15639	purH	K00602	-0.570854	-0.910707	-0.418965	0.187831	0.536878	0.885941	0.97329	41
42	High	Master Protein	P0A9C5	glnA	K01915	-1.26077	-1.4257	-0.289268	-0.0765774	0.704134	-0.0631175	0.974257	42
43	High	Master Protein	P62399	rplE	K02931	-0.363313	-0.342661	-0.014789	-0.375778	-0.347971	0.385416	0.515347	43
44	High	Master Protein	P0A825	glyA	K00600	1.27139	0.596933	-0.623179	0.819426	-0.00659027	1.03972	-0.414703	44
45	High	Master Protein	P0A7V8	rpsD	K02986	-0.582365	-0.234052	0.317844	-0.35022	-0.154111	-0.674761	0.0748568	45
46	High	Master Protein	P15254	purL	K01952	0.283249	-1.53515	-1.92898	-0.254899	-0.670603	1.68026	0.749849	46
47	High	Master Protein	P33136	mdoG	K03670	-0.0973666	0.026183	0.117062	-0.49037	-0.694958	-0.52475	-0.227148	47
48	High	Master Protein	P0AG55	rplF	K02933	-0.309397	-0.332533	-0.0588526	-0.0719404	0.00471465	-0.269854	0.0910437	48
49	High	Master Protein	P0ACJ8	crp	K10914	1.68319	0.750338	-0.86521	-0.168266	-1.59561	1.56233	-0.44068	49
50	High	Master Protein	P0A786	pyrB	K00609	-1.95209	-1.63131	0.174197	-0.163262	1.10513	-0.518259	1.26534	50
51	High	Master Protein	P0AG30	rho	K03628	0.242682	-0.26064	-0.524088	-0.391781	-0.817074	0.508637	0.10144	51
52	High	Master Protein	P08839	ptsI	K08483	0.841351	-0.0077044	-0.845767	0.327262	-0.328341	0.380662	-0.453571	52
53	High	Master Protein	P62707	gpmA	K01834	0.275582	0.722666	0.494053	0.109543	-0.192298	-0.252053	-0.367752	53
54	High	Master Protein	P0A836	sucC	K01903	-0.646824	-1.48879	-0.959782	0.0635826	0.431795	1.82704	1.58143	54
55	High	Master Protein	P10408	secA	K03070	0.219146	-0.138038	-0.371411	0.794954	0.740868	0.145396	-0.0913403	55
56	High	Master Protein	P00509	aspC	K00813	-1.1826	-1.02994	0.0548341	0.413677	1.28182	1.61879	1.88901	56
57	High	Master Protein	P21889	aspS	K01876	0.0615216	-0.647125	-0.759399	-0.365883	-0.651355	0.524528	0.256556	57
58	High	Master Protein	P0AES4	gyrA	K02469	0.175301	0.0449881	-0.131888	-0.483829	-0.888958	-0.466849	-0.41291	58
59	High	Master Protein	P0AB91	aroG	K01626	-0.536694	-0.782391	-0.314276	-0.278487	-0.0955143	0.368743	0.644199	59
60	High	Master Protein	P0AFF6	nusA	K02600	0.0444478	0.3503	0.325775	-0.32901	-0.588969	-0.521502	-0.339107	60
61	High	Master Protein	P0AD96	livJ	K01999	-0.332335	-1.47056	-1.25396	-0.980299	-1.15966	-0.351338	0.0609041	61
62	High	Master Protein	P0ABB4	atpD	K02112	-0.716391	-0.71051	-0.0601606	1.30974	2.10246	0.863868	1.07624	62
63	High	Master Protein	P00864	ppc	K01595	-1.81822	-1.3221	0.375804	0.0948649	1.34173	1.77305	2.49076	63
64	High	Master Protein	P69441	adk	K00939	-0.279196	-0.722822	-0.504589	-1.02042	-1.24941	-0.269854	0.0668368	64
65	High	Master Protein	P0AEQ3	glnH	K10036	0.574074	-0.330009	-0.926282	-0.731704	-1.50404	-1.04264	-1.0665	65
66	High	Master Protein	P60438	rplC	K02906	0.236823	-0.04002	-0.283781	0.0328777	-0.261631	-0.712639	-0.605247	66
67	High	Master Protein	P0A953	fabB	K00647	1.5564	1.44853	0.00781489	1.48129	0.642842	0.286373	-1.08103	67
68	High	Master Protein	P0A6B7	iscS	K04487	0.382285	0.092234	-0.285798	0.0215147	-0.383937	0.562761	0.0205212	68
69	High	Master Protein	P02413	rplO	K02876	-0.472731	-0.401948	0.0298633	-0.0765774	0.121287	-0.10218	0.319892	69
70	High	Master Protein	P09551	argT	K10013	-0.919621	-1.92905	-1.16364	-1.20374	-1.01209	-0.768633	0.290328	70
71	High	Master Protein	P00961	glyS	K01879	-0.150757	-0.0162695	0.123635	0.131879	0.151645	1.94463	1.25091	71
72	High	Master Protein	P0A9Q7	adhE	K04072	-0.623156	-0.0928702	0.508758	0.703123	1.24608	0.46968	0.773265	72
73	High	Master Protein	P0AFG8	aceE	K00163	-2.24208	-0.955434	1.1835	0.901009	2.69985	0.67668	2.19049	73
74	High	Master Protein	P0A9A6	ftsZ	K03531	1.57928	-0.212565	-1.79212	0.755349	-0.317011	-0.144625	-1.35088	74
75	High	Master Protein	P69783	crr	K02777	-3.62738	0.819936	4.44674	-0.119137	2.39681	-0.733511	2.47785	75
76	High	Master Protein	P0A7J3	rplJ	K02864	-0.301806	-0.0795222	0.206754	-0.280321	-0.27046	-0.184807	0.135826	76
77	High	Master Protein	P30860	artJ	K09996	-0.950324	-3.04775	-2.33134	-1.52419	-1.40546	-0.804185	0.295662	77
78	High	Master Protein	P0A9T0	serA	K00058	-0.98148	-0.287597	0.652936	0.812063	1.65219	0.993857	1.36469	78
79	High	Master Protein	P0AEG4	dsbA	K03673	2.30585	0.196919	-2.07181	-0.519132	-2.51266	0.499518	-1.55864	79
80	High	Master Protein	P15288	pepD	K01270	0.497713	0.86544	0.428249	0.206325	-0.230309	0.199067	-0.283127	80
81	High	Master Protein	P0AEM9	fliY	K02424	0.0551351	-0.840562	-0.962975	-0.546308	-0.881911	0.264172	0.109247	81
82	High	Master Protein	P0A7F3	pyrI	K00610	-2.44158	-1.85575	0.415345	-0.519132	1.00463	-1.40619	1.13918	82
83	High	Master Protein	P32132	typA	K06207	0.105693	-0.322457	-0.456655	-0.769723	-1.20787	1.53528	0.807909	83
84	High	Master Protein	P00370	gdhA	K00262	-1.50539	-1.52579	-0.158325	0.20999	1.25709	0.925649	1.74375	84
85	High	Master Protein	P0A9G6	aceA	K01637	-1.50093	-1.52579	-0.159152	-0.0703987	0.8892	0.63775	1.57443	85
86	High	Master Protein	P0A7D4	purA	K01939	1.69105	0.231226	-1.42844	1.10024	0.0479447	1.92932	-0.233749	86
87	High	Master Protein	P61889	mdh	K00024	-0.629048	-0.340124	0.252131	0.187831	0.579846	1.20195	1.20409	87
88	High	Master Protein	P0AAI3	ftsH	K03798	-0.744251	-0.375948	0.326306	0.244851	0.740221	0.303523	0.773703	88
89	High	Master Protein	P0A7V0	rpsB	K02967	1.19832	-0.33506	-1.54941	-0.528122	-1.70191	0.712975	-0.546376	89
90	High	Master Protein	P37902	gltI	K10001	-0.227364	-1.20386	-1.07114	-0.916273	-1.15151	-0.858343	-0.317659	90
91	High	Master Protein	P0A6L0	deoC	K01619	0.473381	0.573315	0.140652	5.36037	6.48577	-0.505321	-0.672474	91
92	High	Master Protein	P0A7Z4	rpoA	K03040	0.613695	0.684148	0.11919	0.338273	-0.144056	-0.0742248	-0.534725	92
93	High	Master Protein	P0A7K6	rplS	K02884	-0.376356	-0.0995788	0.257644	-0.492558	-0.491237	-0.435174	0.0492496	93
94	High	Master Protein	P0AG82	pstS	K02040	-0.429352	-0.26064	0.13774	-0.583527	-0.569902	-0.441482	0.0871082	94
95	High	Master Protein	P0A7W7	rpsH	K02994	-0.00762022	-0.126647	-0.13601	-0.163262	-0.337663	-0.71958	-0.412041	95
96	High	Master Protein	P17846	cysI	K00381	-0.500303	0.217956	0.72028	0.0677095	0.328497	-0.495655	0.111977	96
97	High	Master Protein	P0ABT2	dps	K04047	-1.56435	1.50131	3.14599	-0.173291	0.803213	-2.83182	-0.390846	97
98	High	Master Protein	P0A8N3	lysS	K04567	-0.342611	-0.0596707	0.268012	0.0114829	0.139491	0.397266	0.506148	98
99	High	Master Protein	P61175	rplV	K02890	-0.212787	-0.133474	0.0604653	-0.405961	-0.499269	-0.825727	-0.310367	99
100	High	Master Protein	P68919	rplY	K02897	-0.14606	0.236886	0.389583	-0.925662	-1.22372	-0.3883	-0.108268	100
101	High	Master Protein	P0AB24	ycdO	K07224	-0.345187	-1.45699	-1.22773	-0.525868	-0.558173	0.173633	0.376596	101
102	High	Master Protein	P05055	pnp	K00962	-1.30503	-0.498537	0.748101	-0.217749	0.551801	0.0669596	1.0846	102
103	High	Master Protein	P0ACZ4	evgA	K07690	-0.763031	-0.394111	0.323875	-0.0354753	0.38756	0.303523	0.787801	103
104	High	Master Protein	P0ACF0	hupA	K05787	1.12904	0.41839	-0.673543	0.213643	-0.689368	-0.382107	-1.12855	104
105	High	Master Protein	P16659	proS	K01881	-0.384221	-0.280208	0.0726204	0.678612	1.0363	0.363962	0.520038	105
106	High	Master Protein	P04816	livK	K01999	-1.57357	-1.98737	-0.582719	-0.990205	-0.251197	-0.2022	1.1436	106
107	High	Master Protein	P30859	artI	K09997	1.70083	-0.0465482	-1.73606	-0.0132347	-1.40658	-0.567296	-1.69355	107
108	High	Master Protein	P27302	tktA	K00615	-1.12208	-0.876989	0.15877	0.522818	1.37881	1.87152	1.98678	108
109	High	Master Protein	P0A910	ompA	K03286	-1.67773	-0.893775	0.693573	-0.0673212	1.02501	0.183833	1.45329	109
110	High	Master Protein	P0ABU2	engD	K06942	0.0401576	-1.31371	-1.45343	-0.687101	-1.05168	0.960927	0.525884	110
111	High	Master Protein	P07395	pheT	K01890	-1.28077	-0.282668	0.95674	0.985095	2.10005	0.943342	1.57657	111
112	High	Master Protein	P0AE08	ahpC	K03386	0.380459	0.385516	0.0292438	0.60368	0.372235	-0.179033	-0.409846	112
113	High	Master Protein	P09832	gltD	K00266	-0.744251	-0.285131	0.422575	0.0172256	0.443814	0.0775409	0.64192	113
114	High	Master Protein	P60624	rplX	K02895	0.0868757	0.0387399	-0.0506281	-0.399863	-0.712304	-0.661108	-0.454589	114
115	High	Master Protein	P0A817	metK	K00789	0.431002	0.285255	-0.126592	0.755349	0.532433	0.3759	-0.126524	115
116	High	Master Protein	P23869	ppiB	K03768	0.360266	0.288927	-0.0536808	-0.317598	-0.810491	-0.263908	-0.442423	116
117	High	Master Protein	P0ADV7	mlaC	K07323	0.786325	0.554212	-0.189626	-0.304419	-1.10716	-0.807764	-1.09942	117
118	High	Master Protein	P0A855	tolB	K03641	0.360266	0.467518	0.137798	-0.193606	-0.648333	-0.400726	-0.521652	118
119	High	Master Protein	P02359	rpsG	K02992	-0.59104	0.0449881	0.624487	-0.334758	-0.127284	-0.688478	0.0736784	119
120	High	Master Protein	P00579	rpoD	K03086	0.523476	0.646377	0.168073	-0.209071	-0.78873	0.596083	-0.0735657	120
121	High	Master Protein	P0A7S9	rpsM	K02952	-0.950324	-0.10182	0.824157	-0.441112	0.0015209	-0.913529	0.231847	121
122	High	Master Protein	P0A9M0	lon	K01338	-0.179159	-0.167971	-0.0105216	-0.758737	-0.982066	0.264172	0.297783	122
123	High	Master Protein	P21513	rne	K08300	-0.869425	-0.760231	0.0370296	-0.532643	-0.179715	-0.0163794	0.687805	123
124	High	Master Protein	P0A7E1	pyrD	K00254	-2.69318	-1.71182	0.812925	-0.891589	0.702643	-1.05432	1.5427	124
125	High	Master Protein	P0A9W3	yjjK	no KO	1.13926	0.100335	-1.0231	1.05947	0.403487	0.373516	-0.696057	125
126	High	Master Protein	P18843	nadE	K01916	-0.319561	0.676652	1.0327	0.167785	0.324193	-0.119084	0.185693	126
127	High	Master Protein	P68767	pepA	K01255	0.676532	1.09767	0.500726	0.729521	0.317678	-1.16154	-1.21706	127
128	High	Master Protein	P0AGE9	sucD	K01902	-0.402688	-1.14542	-0.834648	-0.408001	-0.361577	1.20911	1.02607	128
129	High	Master Protein	P07012	prfB	K02836	0.12228	0.339609	0.236447	0.251939	0.107183	-0.243193	-0.238086	129
130	High	Master Protein	P0AFG3	sucA	K00164	-0.785155	-1.19203	-0.509871	-0.0673212	0.363507	2.0456	1.81916	130
131	High	Master Protein	P02925	rbsB	K10439	0.78331	-1.00836	-1.85968	-0.607389	-1.50043	0.0563396	-0.595895	131
132	High	Master Protein	P02930	tolC	K12340	-0.347767	-0.290067	0.0273129	0.129273	0.295195	-0.716108	-0.137002	132
133	High	Master Protein	P0A7L3	rplT	K02887	-0.830112	-0.30744	0.482474	-0.820444	-0.582052	-0.751019	0.227321	133
134	High	Master Protein	P67910	hldD	K03274	-0.249422	0.482515	0.755644	0.358921	0.521008	0.800745	0.664283	134
135	High	Master Protein	P0AC41	sdhA	K00239	-0.964114	-1.37753	-0.527687	-0.983592	-0.695376	1.80818	1.82514	135
136	High	Master Protein	P04805	gltX	K01885	0.269813	0.373263	0.126863	-0.0827881	-0.437258	0.0107663	-0.210266	136
137	High	Master Protein	P0A7R9	rpsK	K02948	-0.337467	-0.0773065	0.242119	-0.0550896	0.0480407	-0.181919	0.164227	137
138	High	Master Protein	P63284	clpB	K03695	-0.585253	0.815745	1.44297	-0.742444	-0.660929	-0.290761	0.29881	138
139	High	Master Protein	P00956	ileS	K01870	-0.445515	-0.548695	-0.153653	0.665331	1.06377	0.738324	0.786175	139
140	High	Master Protein	P0A6E4	argG	K01940	-1.35441	-2.13495	-0.957289	-0.621937	0.0634389	0.607106	1.4386	140
141	High	Master Protein	P07024	ushA	K11751	0.211242	0.344962	0.153648	-0.26936	-0.637063	-0.754533	-0.608353	141
142	High	Master Protein	P21179	katE	K03781	-0.933212	0.352076	1.29002	0.0677095	0.649466	-3.65784	-1.37843	142
143	High	Master Protein	P05825	fepA	K19611	-1.56435	-2.554	-1.19394	-1.68446	-1.15748	0.576136	1.58967	143
144	High	Master Protein	P63020	nfuA	K07400	0.714289	0.449029	-0.230741	-0.0921649	-0.778264	0.145396	-0.489185	144
145	High	Master Protein	P0A9P4	trxB	K00384	1.16082	0.122439	-1.02052	-0.330923	-1.4184	-0.54104	-1.24471	145
146	High	Master Protein	P0AA10	rplM	K02871	-0.294242	-0.51789	-0.271254	-0.578811	-0.663665	-0.640749	-0.136618	146
147	High	Master Protein	P0A7M2	rpmB	K02902	-0.629048	-0.620581	-0.0510155	-0.195314	0.0812263	-0.63737	0.13283	147
148	High	Master Protein	P0A6T1	pgi	K01810	0.921992	0.305362	-0.590766	1.07143	0.579816	1.08113	-0.110159	148
149	High	Master Protein	P0A7T3	rpsP	K02959	-0.38685	-0.638237	-0.31025	-0.729034	-0.792018	-0.730022	-0.114551	149
150	High	Master Protein	P0A6F1	carA	K01956	-1.47873	-2.07209	-0.767107	-0.401893	0.443268	-0.840178	0.697234	150
151	High	Master Protein	P37689	gpmI	K15633	0.120213	0.507256	0.417911	0.290191	0.158645	0.453485	0.167838	151
152	High	Master Protein	P0A6T5	folE	K01495	1.25336	-0.179607	-1.43573	0.214859	-0.778878	-0.190593	-1.11668	152
153	High	Master Protein	P0AEU7	skp	K06142	1.55954	0.901894	-0.580471	1.18977	0.261113	-0.179033	-1.35553	153
154	High	Master Protein	P21499	rnr	K12573	0.87629	0.864077	0.0537383	0.409552	-0.247171	-0.466849	-0.973986	154
155	High	Master Protein	P05020	pyrC	K01465	-1.12955	-0.850429	0.197131	-0.33668	0.267352	-0.278796	0.742964	155
156	High	Master Protein	P0A940	yaeT	K07277	0.752913	0.390744	-0.331869	0.550688	0.0293747	0.416127	-0.361746	156
157	High	Master Protein	P0A7E5	pyrG	K01937	-1.08879	-0.987014	0.00961562	0.0385192	0.7255	0.145396	0.958069	157
158	High	Master Protein	P0ACJ0	lrp	K03719	-0.0164247	-0.0378489	-0.0317722	0.415734	0.422828	-0.644132	-0.361684	158
159	High	Master Protein	P23847	dppA	K12368	0.871954	0.00507279	-0.861211	0.9058	0.401706	1.14583	-0.0320979	159
160	High	Master Protein	P37765	rluB	K06178	-0.801101	-0.258208	0.506044	-0.54402	-0.245	-0.691917	0.239626	160
161	High	Master Protein	P0A858	tpiA	K01803	0.236823	1.47261	1.3355	0.681086	0.579525	0.155695	-0.0997543	161
162	High	Master Protein	P0AEK4	fabI	K00208	-0.00542483	0.314433	0.33551	0.383448	0.371614	0.725677	0.426609	162
163	High	Master Protein	P0AGD7	ffh	K03106	0.0931668	-0.487565	-0.621252	-0.35022	-0.654952	0.0880838	-0.0234544	163
164	High	Master Protein	P0AC53	zwf	K00036	-0.405339	0.562195	0.995057	0.643432	1.00704	0.624657	0.688268	164
165	High	Master Protein	P0AB71	fbaA	K01624	0.287072	0.25936	-0.0133879	0.597514	0.433366	0.22679	-0.0989719	165
166	High	Master Protein	P37329	modA	K02020	-0.75362	-0.757086	-0.0738987	-1.16861	-1.08972	-0.685042	0.205015	166
167	High	Master Protein	P36938	pgm	K01835	-0.153109	0.404616	0.577467	0.54793	0.69472	0.26912	0.279148	167
168	High	Master Protein	P76116	yncE	no KO	-0.432038	-1.59227	-1.28592	-0.101615	0.0582356	-0.0465357	0.318862	168
169	High	Master Protein	P45523	fkpA	K03772	0.620227	0.555811	-0.0239413	-0.747851	-1.56148	-0.323922	-0.685549	169
170	High	Master Protein	P0A6K6	deoB	K01839	0.991473	1.60833	0.73667	4.23645	4.64193	-0.4226	-1.03999	170
171	High	Master Protein	P0ACY1	ydjA	no KO	-0.0385984	0.756114	0.840065	-0.492558	-0.742908	-0.088169	-0.021436	171
172	High	Master Protein	P0AFI7	pdxH	K00275	0.920578	0.462493	-0.419036	0.0635826	-0.729049	-0.164647	-0.832633	172
173	High	Master Protein	P02358	rpsF	K02990	-0.227364	0.019874	0.238268	-0.626826	-0.77735	-0.80061	-0.283938	173
174	High	Master Protein	P39180	flu	K12687	2.33567	1.26666	-0.956025	-0.298815	-2.24841	1.97501	-0.724143	174
175	High	Master Protein	P0A6W5	greA	K03624	0.393209	0.510531	0.153203	-0.389769	-0.92641	-0.502096	-0.60638	175
176	High	Master Protein	P0A6Z3	htpG	K04079	-0.429352	-0.231652	0.169845	-0.541736	-0.514747	0.778013	0.796983	176
177	High	Master Protein	P46837	yhgF	K06959	0.369469	-0.270399	-0.660846	0.108216	-0.262017	0.962875	0.263551	177
178	High	Master Protein	P0AC33	fumA	K01676	-0.162545	-0.677051	-0.570664	-0.107957	-0.149534	0.573911	0.463589	178
179	High	Master Protein	P0A9Q5	accD	K01963	1.85512	0.394221	-1.41533	0.361073	-1.03496	1.37761	-0.686953	179
180	High	Master Protein	P38489	nfnB	K10679	1.38893	0.375018	-0.975764	0.247218	-0.83806	-0.030048	-1.13187	180
181	High	Master Protein	P29745	pepT	K01258	-0.652783	0.888472	1.58985	0.352439	0.81185	-1.59247	-0.400534	181
182	High	Master Protein	P31120	glmM	K03431	-0.50308	-0.188967	0.286698	0.206325	0.51095	0.251765	0.548719	182
183	High	Master Protein	P0A796	pfkA	K00850	-0.772484	0.896536	1.71512	0.341557	0.884741	-0.216774	0.491849	183
184	High	Master Protein	P0AE18	map	K01265	1.87139	0.603183	-1.20874	0.805397	-0.468646	-0.0382802	-1.52324	184
185	High	Master Protein	P30125	leuB	K00052	-0.667755	0.288927	0.961906	0.191553	0.614462	-0.939646	-0.00950093	185
186	High	Master Protein	P39099	degQ	K04772	0.0572661	0.664599	0.648584	-0.103198	-0.306165	-1.05432	-0.658516	186
187	High	Master Protein	P0A8L1	serS	K01875	0.485582	1.56128	1.18553	0.965757	0.765479	0.286373	-0.222584	187
188	High	Master Protein	P0A707	infC	K02520	0.0337059	0.312622	0.293563	-0.525868	-0.839862	-0.825727	-0.508229	188
189	High	Master Protein	P0AFK9	potD	K11069	0.242682	-0.938109	-1.24895	-0.718412	-1.24266	-0.17615	-0.296232	189
190	High	Master Protein	P0ABP8	deoD	K03784	1.92296	1.2252	-0.592872	3.26183	2.68512	-0.366682	-1.75611	190
191	High	Master Protein	P08331	cpdB	K01119	1.26659	0.233115	-1.00693	0.803911	-0.0228469	0.119485	-0.946091	191
192	High	Master Protein	P17315	cirA	K16089	-1.00604	-1.48422	-0.60227	-0.96073	-0.634736	0.69168	1.20775	192
193	High	Master Protein	P33363	bglX	K05349	0.252412	-0.0552867	-0.316492	0.058058	-0.241934	-0.237301	-0.341263	193
194	High	Master Protein	P0A6Q3	fabA	K01716	1.32923	0.12044	-1.18948	0.404377	-0.588899	0.615895	-0.707862	194
195	High	Master Protein	P0A8M3	thrS	K01868	-0.882694	-0.00984213	0.853528	-0.0295041	0.485236	-0.210936	0.583866	195
196	High	Master Protein	P0A993	fbp	K03841	2.37076	0.160036	-2.17487	0.422905	-1.336	0.576136	-1.56584	196
197	High	Master Protein	P0AB89	purB	K01756	-0.0475336	-0.350292	-0.335146	0.0357018	-0.0476255	1.0886	0.671747	197
198	High	Master Protein	P30136	thiC	K03147	-0.440113	-0.476654	-0.0840243	0.437121	0.762669	1.39276	1.16209	198
199	High	Master Protein	P0A7V3	rpsC	K02982	-0.106555	-0.577131	-0.517844	-0.46228	-0.651054	0.589449	0.42958	199
200	High	Master Protein	P23538	ppsA	K01007	1.32923	0.678154	-0.593539	0.501004	-0.463426	2.09479	0.152219	200
201	High	Master Protein	P0ADI4	entB	K01252	-0.88936	-2.05362	-1.33146	-0.710507	-0.395427	0.931558	1.25422	201
202	High	Master Protein	P06987	hisB	K01089	0.545551	-0.135754	-0.691015	0.192791	-0.282679	-0.266879	-0.592541	202
203	High	Master Protein	P22523	mukB	K03632	-0.125053	-0.117582	-0.0089412	0.058058	0.0382987	0.542583	0.416499	203
204	High	Master Protein	P0A9M8	pta	K13788	-0.340037	0.196919	0.539898	0.726352	1.06568	0.631211	0.6389	204
205	High	Master Protein	P0ABA6	atpG	K02115	-0.655769	-0.840562	-0.260582	-0.267543	0.00722088	1.41784	1.35096	205
206	High	Master Protein	P0AFG6	sucB	K00658	-0.559406	-0.927788	-0.449343	-0.609801	-0.507535	1.12012	1.09969	206
207	High	Master Protein	P00934	thrC	K01733	0.833999	-1.1647	-2.0775	0.900323	0.422086	0.827383	-0.187766	207
208	High	Master Protein	P0A7U3	rpsS	K02965	-0.40004	-0.457706	-0.100305	-0.226491	-0.127706	-0.691917	-0.081086	208
209	High	Master Protein	P0A9U3	ybiT	no KO	-0.334899	-0.817733	-0.550731	-0.210801	-0.155925	0.488078	0.553832	209
210	High	Master Protein	P75691	yahK	K13979	0.567397	0.896536	0.393508	-0.424442	-1.10247	-1.95164	-1.5908	210
211	High	Master Protein	P23721	serC	K00831	-1.35025	-0.292539	1.01247	0.746801	1.84052	1.32997	1.85701	211
212	High	Master Protein	P07001	pntA	K00324	-1.90832	-1.82283	-0.0759864	-0.473006	0.666959	1.36577	2.32285	212
213	High	Master Protein	P0A763	ndk	K00940	-1.94657	-1.08868	0.748596	-0.803298	0.269038	-0.088169	1.50986	213
214	High	Master Protein	P07118	valS	K01873	0.360266	-0.312433	-0.697756	0.715995	0.53369	0.97647	0.279065	214
215	High	Master Protein	P0A7I4	prfC	K02837	-0.125053	-0.0270292	0.0890688	0.967056	1.22014	0.101209	0.159934	215
216	High	Master Protein	P0A7D7	purC	K01923	2.19996	0.46919	-1.67523	1.01852	-0.434844	2.0683	-0.560928	216
217	High	Master Protein	P0A9L3	fklB	K03773	1.64945	0.0512162	-1.58085	0.568915	-0.612632	0.147974	-1.23693	217
218	High	Master Protein	P16703	cysM	K12339	0.300398	-0.10856	-0.419343	-0.0673212	-0.439543	0.0349824	-0.220093	218
219	High	Master Protein	P0AES6	gyrB	K02470	0.0337059	-0.484831	-0.55944	-0.567101	-0.890424	1.21982	0.683617	219
220	High	Master Protein	P23836	phoP	K07660	-0.181543	-0.404567	-0.261996	0.121419	0.161257	-0.450969	-0.118038	220
221	High	Master Protein	P0A862	tpx	K11065	1.26539	0.549407	-0.667248	-0.369831	-1.5466	0.549324	-0.694466	221
222	High	Master Protein	P40120	mdoD	no KO	0.232908	0.296248	0.0813982	-0.0627197	-0.383883	0.278991	-0.0238146	222
223	High	Master Protein	P0A6D7	aroK	K00891	0.0742368	-0.231652	-0.328754	-0.656585	-1.0371	-0.296762	-0.232063	223
224	High	Master Protein	P0AEE5	mglB	K10540	-0.132032	-2.71077	-2.78009	-1.46859	-1.93797	0.558289	0.430556	224
225	High	Master Protein	P0A8W8	yfbU	K09161	1.47976	1.20814	-0.174548	0.67696	-0.345726	0.535825	-0.875713	225
226	High	Master Protein	P62768	yaeH	no KO	1.24489	0.9831	-0.18288	1.69602	1.15234	-0.726537	-1.42075	226
227	High	Master Protein	P0A6A6	leuC	K01703	-0.234691	-0.212565	-0.00278673	0.228148	0.34008	-0.733511	-0.238464	227
228	High	Master Protein	P38038	cysJ	K00380	-0.413313	0.413237	0.843775	0.328368	0.603467	-0.64752	-0.0457444	228
229	High	Master Protein	P04079	guaA	K01951	-0.459079	-0.732107	-0.338872	0.503872	0.865301	1.34195	1.14906	229
230	High	Master Protein	P0A8F0	upp	K00761	-1.59213	-1.85575	-0.425495	-1.3967	-0.767557	-9.69773	-4.37092	230
231	High	Master Protein	P75863	ycbX	K07140	0.267887	0.484174	0.246719	-0.352166	-0.785822	-0.11062	-0.279172	231
232	High	Master Protein	P21170	speA	K01585	-0.415978	-0.401948	-0.0270891	0.292471	0.558463	0.416127	0.575325	232
233	High	Master Protein	P0A9Q9	asd	K00133	-1.60147	0.376772	1.97594	0.0497232	1.12073	0.116881	1.35239	233
234	High	Master Protein	P22256	gabT	K07250	-1.16731	-0.287597	0.835126	-0.230005	0.4346	-0.924694	0.397935	234
235	High	Master Protein	P25888	rhlE	K11927	0.118145	-0.265514	-0.408085	-0.14673	-0.408458	-0.744003	-0.527377	235
236	High	Master Protein	P0AG44	rplQ	K02879	-0.423992	-0.142613	0.258542	-0.789194	-0.842513	-0.761574	-0.1048	236
237	High	Master Protein	P07650	deoA	K00758	0.0358587	-0.149496	-0.203102	5.25097	6.66724	0.406712	0.207068	237
238	High	Master Protein	P60723	rplD	K02926	-0.397395	-0.650097	-0.308972	-0.363914	-0.308226	-0.317864	0.133926	238
239	High	Master Protein	P76550	yffS	no KO	0.427432	0.200761	-0.214473	-0.251311	-0.772019	-0.184807	-0.450145	239
240	High	Master Protein	P0A6C8	argB	K00930	-0.77881	-1.5635	-0.915487	-0.832012	-0.634901	-0.196391	0.509664	240
241	High	Master Protein	P0AE06	acrA	K03585	-0.72255	-1.02272	-0.391227	-0.130422	0.235508	0.18892	0.687748	241
242	High	Master Protein	P0AAB6	galF	K00963	0.00114764	-0.0906392	-0.103334	-0.0117665	-0.145563	0.81102	0.471499	242
243	High	Master Protein	P0A7L8	rpmA	K02899	-0.0120179	-0.309935	-0.327295	-0.01765	-0.14419	-0.807764	-0.45978	243
244	High	Master Protein	P0ABH9	clpA	K03694	-0.553705	-1.17247	-0.717995	-0.41414	-0.257617	-0.3883	0.218458	244
245	High	Master Protein	P0A7M9	rpmE	K02909	-0.136698	0.0861363	0.220928	0.343741	0.419169	-1.20227	-0.590053	245
246	High	Master Protein	P0AC59	grxB	K03675	1.35584	1.43028	0.186071	-0.183406	-1.37196	-1.34091	-1.86745	246
247	High	Master Protein	P13029	katG	K03782	0.128466	0.732907	0.651314	0.773028	0.78026	0.794563	0.359744	247
248	High	Master Protein	P31550	thiB	K02064	1.18465	-0.347745	-1.5498	-0.385755	-1.50751	-0.2022	-1.06716	248
249	High	Master Protein	P05791	ilvD	K01687	-0.212787	-0.363078	-0.186044	0.291332	0.406568	0.390162	0.396931	249
250	High	Master Protein	P0ADK8	yibL	K14762	1.20574	0.609412	-0.54374	-0.507988	-1.68376	-0.302776	-1.14297	250
251	High	Master Protein	P0ADY1	ppiD	K03770	0.40046	-0.363078	-0.789646	0.47781	0.194984	1.21447	0.385439	251
252	High	Master Protein	P21507	srmB	K05590	-0.324661	-0.243678	0.0515972	-0.910054	-1.07377	-0.127573	0.185305	252
253	High	Master Protein	P0AE91	creA	K05805	1.1469	0.29076	-0.826582	0.0988857	-0.850322	-0.360535	-1.12865	253
254	High	Master Protein	P0C0L2	osmC	K04063	1.33621	3.29359	2.20033	1.12155	0.337908	-2.01064	-2.23967	254
255	High	Master Protein	P0A7G6	recA	K03553	1.0521	2.0769	1.17805	0.152528	-0.711667	1.41784	-0.0191146	255
256	High	Master Protein	P0AG48	rplU	K02888	-0.849677	-0.212565	0.605592	0.0948649	0.623375	-0.705716	0.270029	256
257	High	Master Protein	P0ADS6	yggE	K09807	-0.18632	1.06105	1.31247	0.359997	0.474983	-1.44161	-0.690027	257
258	High	Master Protein	P0AG51	rpmD	K02907	-0.234691	-0.277751	-0.073633	0.0962066	0.167945	-0.772169	-0.260437	258
259	High	Master Protein	P0AA39	rluC	K06179	-0.378975	-0.415079	-0.0755122	-1.07254	-1.24182	-0.435174	0.0519864	259
260	High	Master Protein	P0A9W9	yrdA	no KO	-0.108859	0.779047	0.934818	-0.0354753	-0.0939377	-0.438326	-0.166352	260
261	High	Master Protein	P00448	sodA	K04564	0.926226	1.0462	0.198274	1.83069	1.56292	1.34878	0.0413445	261
262	High	Master Protein	P33599	nuoC	K13378	-1.56435	-1.74813	-0.330773	0.0731899	1.12461	1.25876	1.98804	262
263	High	Master Protein	P45464	lpoA	K07121	-0.376356	-0.409816	-0.0746002	-0.238837	-0.161143	0.925649	0.839933	263
264	High	Master Protein	P0A8M0	asnS	K01893	-2.0367	-0.880334	1.05948	-0.276656	1.01805	1.24289	2.35619	264
265	High	Master Protein	P28635	metQ	K02073	0.404077	-0.433613	-0.870903	0.432063	0.132182	0.114275	-0.25765	265
266	High	Master Protein	P0A955	eda	K01625	0.441677	-0.0291883	-0.473212	0.353521	0.0028471	0.132469	-0.277093	266
267	High	Master Protein	P06149	dld	K03777	-0.480964	0.907237	1.43827	-0.00737281	0.216739	1.4427	1.22417	267
268	High	Master Protein	P0AEP3	galU	K00963	-0.0882179	-0.165652	-0.0968114	-0.0490202	-0.128758	-0.0770083	0.0248147	268
269	High	Master Protein	P0ACF4	hupB	K03530	0.842819	-0.0141247	-0.85438	0.0525079	-0.685534	-0.534513	-0.986671	269
270	High	Master Protein	P37330	glcB	K01638	-0.817169	-0.876989	-0.13941	-0.460147	-0.123867	1.60789	1.5903	270
271	High	Master Protein	P00959	metG	K01874	-0.301806	-0.620581	-0.374409	0.116155	0.244645	0.127282	0.314805	271
272	High	Master Protein	P00962	glnS	K01886	-1.05964	-0.267955	0.75132	0.262493	0.995055	0.620279	1.21022	272
273	High	Master Protein	P23882	fmt	K00604	0.393209	0.935048	0.606334	-0.203894	-0.685979	0.0616544	-0.279451	273
274	High	Master Protein	P0AFM6	pspA	K03969	1.10457	3.69778	2.86187	-0.224737	-1.24059	-0.681611	-1.2821	274
275	High	Master Protein	P0ADG4	suhB	K01092	-0.322109	-0.857035	-0.606669	-0.401893	-0.414952	-0.733511	-0.168109	275
276	High	Master Protein	P14081	selB	K03833	0.264029	0.0366527	-0.228499	0.370714	0.156074	1.35389	0.575271	276
277	High	Master Protein	P0A717	prs	K00948	-0.88936	-0.722822	0.097094	0.446172	1.10886	0.742527	1.1443	277
278	High	Master Protein	P39286	rsgA	K06949	1.63036	0.814347	-0.744014	0.502916	-0.683215	0.448842	-1.04718	278
279	High	Master Protein	P08506	dacC	K07258	-1.38798	0.432067	1.82613	-2.24738	-2.0264	0.448842	1.37397	279
280	High	Master Protein	P23839	yicC	no KO	-0.301806	0.475864	0.800923	0.698261	1.00229	0.349571	0.446049	280
281	High	Master Protein	P0A9Z1	glnB	K04751	1.06006	0.699053	-0.304053	-0.832012	-1.99433	-0.671342	-1.24126	281
282	High	Master Protein	P15640	purD	K01945	-0.0230524	-0.322457	-0.329195	0.0731899	-0.0187544	0.38304	0.240253	282
283	High	Master Protein	P23865	prc	K03797	-0.334899	0.0800194	0.411236	0.359997	0.586705	-0.495655	-0.0191353	283
284	High	Master Protein	P45577	proQ	K03607	-0.14606	0.104372	0.249353	-0.135291	-0.197825	-0.498874	-0.172756	284
285	High	Master Protein	P0ABF1	pcnB	K00970	0.116075	-0.0773065	-0.203883	0.0483284	-0.153566	0.142815	-0.010081	285
286	High	Master Protein	P60906	hisS	K01892	0.209261	0.255632	0.0603135	-0.115932	-0.436268	1.36747	0.627002	286
287	High	Master Protein	P0A6L2	dapA	K01714	0.0868757	-0.438942	-0.563362	1.04557	1.16424	0.885941	0.444805	287
288	High	Master Protein	P21888	cysS	K01883	0.211242	-0.0906392	-0.311063	-0.150018	-0.481532	0.708728	0.243275	288
289	High	Master Protein	P0A7Z0	rpiA	K01807	0.954238	0.378524	-0.544197	-0.310049	-1.23971	-0.0136534	-0.773133	289
290	High	Master Protein	P0A7K2	rplL	K02935	-0.286706	-0.147199	0.118581	-0.583527	-0.676715	-0.744003	-0.202763	290
291	High	Master Protein	P0C8J6	gatY	K08302	-0.322109	-1.09241	-0.860319	-0.0781271	0.00616169	2.02406	1.43462	291
292	High	Master Protein	P11447	argH	K01755	-1.14835	-1.80119	-0.799504	-0.403925	0.195055	-0.219698	0.79395	292
293	High	Master Protein	P30850	rnb	K01147	-0.329774	-0.600183	-0.324064	-0.025045	0.0810335	0.439532	0.520617	293
294	High	Master Protein	P0ADE8	ygfZ	K06980	-0.602662	0.38377	0.998862	0.228148	0.611448	-0.0054907	0.478669	294
295	High	Master Protein	P0A8E7	yajQ	K09767	0.598924	0.610967	0.0570338	0.282178	-0.205723	-0.156049	-0.569965	295
296	High	Master Protein	P0A8B5	ybaB	K09747	0.695495	-0.04002	-0.737817	0.469979	-0.0343709	0.281454	-0.394314	296
297	High	Master Protein	P68066	grcA	K06866	0.57574	0.61252	0.0806268	-0.0566117	-0.629058	-2.25944	-1.77594	297
298	High	Master Protein	P76268	kdgR	K19333	-0.0408286	0.0594893	0.0976161	-0.00153943	-0.102713	-0.213853	-0.0918993	298
299	High	Master Protein	P0A9Y6	cspC	K03704	-0.886025	0.824117	1.74898	-1.72047	-1.71395	-0.786355	0.251469	299
300	High	Master Protein	P0A6P5	der	K03977	1.10846	0.731447	-0.317869	-0.289532	-1.32675	1.24113	-0.166908	300
301	High	Master Protein	P0AEZ1	metF	K00297	-0.327216	-0.304949	-0.0112196	0.326156	0.535812	0.249277	0.40691	301
302	High	Master Protein	P0AC69	grxD	K07390	1.1507	0.690124	-0.404826	-0.481657	-1.60949	-0.366682	-1.13693	302
303	High	Master Protein	P27298	prlC	K01414	-0.0565069	0.132404	0.189776	0.268316	0.26082	1.20374	0.745276	303
304	High	Master Protein	P77804	ydgA	no KO	-1.42639	-0.184281	1.20364	0.40022	1.44564	-0.199294	1.02781	304
305	High	Master Protein	P45578	luxS	K07173	0.910659	2.1188	1.36273	-0.174971	-1.03172	-0.840178	-1.21943	305
306	High	Master Protein	P0A9X4	mreB	K03569	-1.11464	-0.312433	0.759341	0.142248	0.881425	0.254251	1.04194	306
307	High	Master Protein	P22106	asnB	K01953	-1.1826	-0.707445	0.403186	0.271797	1.09911	0.761368	1.39092	307
308	High	Master Protein	P12008	aroC	K01736	-0.118098	-0.275298	-0.183759	-0.473006	-0.657447	-0.164647	-0.00181896	308
309	High	Master Protein	P09372	grpE	K03687	-0.2445	0.0861363	0.324938	-0.436923	-0.517028	-0.751019	-0.242179	309
310	High	Master Protein	P0A879	trpB	K01696	-1.41779	-0.834012	0.499031	-0.242388	0.603957	0.55381	1.458	310
311	High	Master Protein	P07813	leuS	K01869	-0.731823	-0.729007	-0.0650307	-0.186796	0.169104	1.22338	1.29722	311
312	High	Master Protein	P13482	treA	K01194	-0.402688	0.136375	0.535072	0.34265	0.612855	-2.10426	-0.903025	312
313	High	Master Protein	P69908	gadA	K01580	-0.153109	4.54641	5.01243	3.10242	4.0155	2.78923	1.74538	313
314	High	Master Protein	P0AF28	narL	K07684	0.547239	0.0636127	-0.478341	0.0962066	-0.410403	-0.747509	-0.872274	314
315	High	Master Protein	P0A8N5	lysU	K04567	0.369469	0.462493	0.122238	1.26348	1.23766	-0.141776	-0.378646	315
316	High	Master Protein	P18956	ggt	K00681	-0.763031	0.156112	0.913194	0.297017	0.820799	-1.76651	-0.415623	316
317	High	Master Protein	P42641	obgE	K03979	0.423856	0.554212	0.167154	-0.109548	-0.58628	-0.205109	-0.459196	317
318	High	Master Protein	P0A9D8	dapD	K00674	0.072123	-0.0706743	-0.152742	1.03089	1.15667	0.38779	0.167812	318
319	High	Master Protein	P00452	nrdA	K00525	-0.673773	-0.39672	0.234578	0.189073	0.614634	0.974532	1.10685	319
320	High	Master Protein	P00954	trpS	K01867	-0.456359	-0.383712	0.0337822	0.237721	0.516993	1.72852	1.37083	320
321	High	Master Protein	P0AB55	yciI	K09780	1.31287	1.38388	0.178673	0.37178	-0.619886	0.186378	-0.945419	321
322	High	Master Protein	P0A9Q1	arcA	K07773	1.49165	1.2218	-0.170892	0.786685	-0.212557	0.135059	-1.11732	322
323	High	Master Protein	P0AE52	bcp	K03564	0.649372	0.747444	0.151735	0.17031	-0.389938	0.271591	-0.362465	323
324	High	Master Protein	P00946	manA	K01809	0.462866	0.756114	0.345485	0.808365	0.577943	0.650785	0.00778621	324
325	High	Master Protein	P77552	ydhQ	no KO	0.0742368	0.614072	0.577436	-0.381754	-0.679931	0.0616544	-0.0232395	325
326	High	Master Protein	P37747	glf	K01854	-2.71689	-0.948486	1.66281	-0.226491	1.59003	-0.360535	1.97076	326
327	High	Master Protein	P0A6N4	efp	K02356	0.857437	-0.0184166	-0.873473	-0.174971	-0.991823	-0.397615	-0.918763	327
328	High	Master Protein	P0A7J7	rplK	K02867	-0.368521	-0.272847	0.0665986	-0.348276	-0.309125	-0.141776	0.213377	328
329	High	Master Protein	P0AF93	yjgF	K09022	0.00333392	-0.707445	-0.768599	-0.864413	-1.25631	-1.33661	-0.78062	329
330	High	Master Protein	P0AF18	nagA	K01443	-0.936623	1.69737	2.7341	0.638321	1.39288	-0.775709	0.299251	330
331	High	Master Protein	P0A9J0	rng	K08301	-0.486471	0.485832	0.994049	0.105557	0.367141	-0.196391	0.275858	331
332	High	Master Protein	P64596	yraP	no KO	0.796846	0.497397	-0.260257	0.0286292	-0.683268	0.0801802	-0.592745	332
333	High	Master Protein	P69407	rcsB	#N/A	0.523476	-0.272847	-0.815415	-0.464418	-1.12145	-0.489229	-0.703838	333
334	High	Master Protein	P0ACY3	yeaG	K07180	-1.43936	-0.246092	1.15037	-0.276656	0.575987	-2.24765	-0.154128	334
335	High	Master Protein	P0A6H5	hslU	K03667	-0.448221	0.0677274	0.508417	-0.262108	-0.138378	0.441862	0.617034	335
336	High	Master Protein	P0ACP7	purR	K03604	0.40046	0.687138	0.332619	0.26599	-0.0814991	0.659442	0.061469	336
337	High	Master Protein	P0A6Q6	fabZ	K02372	1.58959	0.6249	-0.907262	0.202649	-1.04363	-0.199294	-1.39038	337
338	High	Master Protein	P13009	metH	K00548	-0.129703	-1.23979	-1.20654	0.476834	0.586073	1.05296	0.716064	338
339	High	Master Protein	P09030	xthA	K01142	1.04412	0.568557	-0.429367	0.354603	-0.442259	-0.196391	-0.950988	339
340	High	Master Protein	P69797	manX	K02793	-0.467259	-0.391506	0.0344241	0.152528	0.414989	0.88794	0.891319	340
341	High	Master Protein	P0AGK4	yhbY	K07574	0.673355	0.29076	-0.35968	-1.23179	-2.22726	-0.357466	-0.748623	341
342	High	Master Protein	P04825	pepN	K01256	-1.70214	-1.04082	0.55835	0.287907	1.50331	1.36238	2.15666	342
343	High	Master Protein	P0AFU8	ribE	K00793	1.43372	0.767614	-0.600827	0.612435	-0.395889	-0.0465357	-1.17779	343
344	High	Master Protein	P0A6J8	ddlA	K01921	3.04815	0.688632	-2.27789	0.994648	-1.09423	1.94879	-1.31093	344
345	High	Master Protein	P27306	sthA	K00322	0.871954	-0.226863	-1.10947	-0.158278	-0.980855	0.571684	-0.366286	345
346	High	Master Protein	P0ABA0	atpF	K02109	-1.06689	-0.801589	0.189282	0.11879	0.814969	1.24466	1.57937	346
347	High	Master Protein	P0A8A0	yebC	no KO	0.709606	0.54459	-0.12289	-0.354116	-1.11385	-0.127573	-0.642657	347
348	High	Master Protein	P33221	purT	K08289	0.0487292	-1.53515	-1.69811	-0.136918	-0.342334	1.29371	0.714363	348
349	High	Master Protein	P00895	trpE	K01657	-2.52699	-2.0112	0.330448	-0.852529	0.63338	1.26579	2.76115	349
350	High	Master Protein	P33602	nuoG	K00336	-0.78198	-1.13776	-0.454373	0.046932	0.510663	0.69168	1.02947	350
351	High	Master Protein	P00547	thrB	K00872	0.763602	-1.62639	-2.50457	0.652746	0.153235	0.615895	-0.25431	351
352	High	Master Protein	P11557	damX	K03112	0.36211	0.276046	-0.0681125	0.244851	-0.0798878	-0.351338	-0.4939	352
353	High	Master Protein	P21367	ycaC	no KO	0.148957	2.41215	2.42813	1.56973	1.799	-0.678184	-0.515169	353
354	High	Master Protein	P0A6A8	acpP	K02078	0.759027	0.454089	-0.269994	-0.352166	-1.15021	-0.181919	-0.714461	354
355	High	Master Protein	P0A8G6	wrbA	K03809	-0.371129	1.65789	2.13372	0.0962066	0.26903	-1.72692	-0.708447	355
356	High	Master Protein	P76113	yncB	K07119	-0.172023	1.53346	1.80586	-0.130422	-0.171464	-1.68302	-0.840933	356
357	High	Master Protein	P0C018	rplR	K02881	-0.483716	-0.287597	0.16305	-0.222986	-0.061361	-0.607131	0.0354978	357
358	High	Master Protein	P0A734	minE	K03608	0.857437	0.0962886	-0.750727	0.124043	-0.60362	-0.302776	-0.864344	358
359	High	Master Protein	P0A7X3	rpsI	K02996	-0.769328	0.0177665	0.771059	-0.381754	-0.0570286	-0.79704	0.153102	359
360	High	Master Protein	P0AFX9	rseB	K03598	0.345458	0.826899	0.538454	0.345922	0.0649839	0.276527	-0.116148	360
361	High	Master Protein	P0ABS8	holE	K02345	0.69077	-0.163335	-0.863605	0.260155	-0.303927	-0.400726	-0.787086	361
362	High	Master Protein	P0AEU0	hisJ	K10014	1.14435	-1.57304	-2.82037	-0.583527	-1.73526	-0.130408	-0.99329	362
363	High	Master Protein	P45955	ybgF	no KO	0.12228	0.221757	0.108839	0.17031	0.000938154	-0.640749	-0.470771	363
364	High	Master Protein	P69910	gadB	K01580	-0.0859369	3.8853	4.23827	2.56914	3.27267	1.83426	1.13622	364
365	High	Master Protein	P67080	yggS	K06997	0.854521	0.697568	-0.103614	-0.33668	-1.20085	-0.320892	-0.872234	365
366	High	Master Protein	P08997	aceB	K01638	-1.18644	-0.820978	0.28327	0.081364	0.854011	0.181287	1.05589	366
367	High	Master Protein	P26612	amyA	K01176	-0.99899	3.78094	5.0263	2.4831	3.83563	-2.16077	-0.457146	367
368	High	Master Protein	P00888	aroF	K01626	0.209261	-0.65904	-0.917079	-0.363914	-0.756546	0.531311	0.141931	368
369	High	Master Protein	P63177	rlmB	K03218	1.46671	1.11572	-0.260607	0.797947	-0.178581	-0.23436	-1.31168	369
370	High	Master Protein	P0A6A3	ackA	K00925	0.0293938	1.31915	1.37711	0.534044	0.542566	0.0242446	-0.0100364	370
371	High	Master Protein	P0A6U8	glgA	K00703	-2.21059	0.814347	3.04979	0.765374	2.50354	1.02642	2.37195	371
372	High	Master Protein	P0ADA1	tesA	K10804	-0.0208408	-0.212565	-0.214959	-0.226491	-0.408108	-0.438326	-0.238513	372
373	High	Master Protein	P09151	leuA	K01649	-0.467259	-0.258208	0.177832	0.172828	0.439821	-0.243193	0.23177	373
374	High	Master Protein	P52697	pgl	K07404	0.107773	0.477529	0.397556	-0.0191253	-0.234164	-0.712639	-0.502364	374
375	High	Master Protein	P0A7D1	pth	K01056	0.00987917	-0.156403	-0.185307	-0.758737	-1.12303	0.549324	0.311359	375
376	High	Master Protein	P0A7A9	ppa	K01507	0.936072	0.538148	-0.355597	0.656115	0.0293742	-0.394507	-0.980524	376
377	High	Master Protein	P0A870	talB	K00616	1.13288	0.152181	-0.962891	0.821627	0.0988412	0.968709	-0.345148	377
378	High	Master Protein	P0A7S3	rpsL	K02950	-0.738028	-0.304949	0.396547	1.09792	1.84363	-0.482817	0.311027	378
379	High	Master Protein	P0AEB2	dacA	K07258	-0.311933	-0.543058	-0.280426	-0.0369728	0.0537564	-0.705716	-0.160834	379
380	High	Master Protein	P07004	proA	K00147	0.273661	1.00479	0.798197	0.0114829	-0.318255	0.609306	0.135302	380
381	High	Master Protein	P08244	pyrF	K01591	-1.43936	-1.0999	0.236292	-0.0490202	0.87271	0.0134669	1.16209	381
382	High	Master Protein	P0ABU0	menB	K01661	0.163183	0.0942624	-0.0684355	-0.473006	-0.864762	-0.691917	-0.533808	382
383	High	Master Protein	P05458	ptrA	K01407	-0.314473	-0.106311	0.188653	0.17785	0.333741	-0.633994	-0.116267	383
384	High	Master Protein	P31224	acrB	K18138	-1.09615	-1.51647	-0.546969	0.0935216	0.80299	1.12933	1.53517	384
385	High	Master Protein	P0A6P7	engB	K03978	1.22173	0.173706	-1.02645	-0.646583	-1.87397	-0.147477	-1.06577	385
386	High	Master Protein	P31133	potF	K11073	-1.27275	-1.25192	-0.088073	-0.381754	0.31782	-0.695361	0.617444	386
387	High	Master Protein	P0AFP6	ybgI	no KO	0.107773	1.02874	0.989458	1.21062	1.36394	0.00806308	-0.0810775	387
388	High	Master Protein	P61316	lolA	K03634	0.492523	0.406343	-0.0570683	-0.37181	-0.976221	-0.590467	-0.737679	388
389	High	Master Protein	P0ADE6	ygaU	no KO	-0.582365	1.02498	1.66532	0.461106	0.900472	-2.1437	-0.7815	389
390	High	Master Protein	P0A7J0	ribB	K02858	0.32117	0.0636127	-0.25576	0.510537	0.29586	-0.56071	-0.582784	390
391	High	Master Protein	P0A7R5	rpsJ	K02946	-0.289215	-0.534632	-0.295249	-0.141814	-0.100247	-0.136086	0.152089	391
392	High	Master Protein	P0AGE0	ssb	K03111	1.03744	0.0902036	-0.934723	1.10604	0.539183	-0.958446	-1.3905	392
393	High	Master Protein	P0ACF8	hns	K03746	0.63485	0.475864	-0.123509	-0.133666	-0.772713	-0.924694	-1.04743	393
394	High	Master Protein	P0AGD1	sodC	K04565	-0.329774	1.91315	2.36606	-0.0953068	-0.00975024	-4.5062	-2.3569	394
395	High	Master Protein	119581085	#VALUE!	#N/A	-0.707186	0.0779761	0.776706	2.35397	3.45394	-1.455	-0.277086	395
396	High	Master Protein	P60390	rsmH	K03438	1.63439	0.829678	-0.732242	0.349185	-0.885902	-0.502096	-1.60297	396
397	High	Master Protein	P43672	uup	K15738	-0.511433	-0.635283	-0.183274	-0.0953068	0.124759	0.313279	0.592352	397
398	High	Master Protein	P0ABD5	accA	K01962	0.40046	-0.222085	-0.640886	0.70474	0.489406	0.683118	0.0755396	398
399	High	Master Protein	P0AEA8	cysG	K02302	-0.09966	0.46919	0.592335	0.0594416	0.0197483	0.103827	0.139384	399
400	High	Master Protein	P0A8J8	rhlB	K03732	0.523476	0.0594893	-0.461225	-0.238837	-0.827501	1.08487	0.210444	400
401	High	Master Protein	P0AB80	ilvE	K00826	-0.324661	-0.791966	-0.535348	-0.207342	-0.158642	0.485784	0.542582	401
402	High	Master Protein	P0AC62	grxC	K03676	0.766646	1.00479	0.311888	0.114836	-0.547827	-0.515019	-0.913576	402
403	High	Master Protein	P0AFK0	pmbA	K03592	0.665391	0.767614	0.158032	0.98061	0.652026	0.109056	-0.46997	403
404	High	Master Protein	P0A794	pdxJ	K03474	1.14308	1.96025	0.962804	0.495247	-0.333431	0.129877	-0.841821	404
405	High	Master Protein	P02931	ompF	K09476	-0.0408286	-0.785578	-0.808003	-0.383753	-0.596635	1.56707	0.944256	405
406	High	Master Protein	P37773	mpl	K02558	0.267887	-0.473936	-0.777896	0.705547	0.588044	0.81102	0.256711	406
407	High	Master Protein	P0AFG0	nusG	K02601	0.530293	0.359164	-0.145472	-0.123961	-0.683269	-0.127573	-0.499397	407
408	High	Master Protein	P0A881	trpR	K03720	2.28894	0.474198	-1.75933	0.503872	-1.16937	0.048349	-1.80763	408
409	High	Master Protein	P0A903	nlpB	K07287	0.64293	0.929781	0.354236	0.225742	-0.312645	0.499518	-0.225471	409
410	High	Master Protein	P37194	slp	K07285	-0.846403	1.48652	2.42035	1.2831	2.16477	2.78819	2.30045	410
411	High	Master Protein	P37095	pepB	K07751	-0.242044	-0.104064	0.119607	0.409552	0.581391	-0.299767	0.0193865	411
412	High	Master Protein	P0ADN2	yifE	K09897	0.155066	0.41839	0.28808	-0.0843458	-0.353508	-0.454138	-0.387731	412
413	High	Master Protein	P25553	aldA	K07248	-0.716391	-0.498537	0.166279	-0.295093	0.0157482	2.09215	1.78969	413
414	High	Master Protein	P0A715	kdsA	K01627	-0.926406	-0.955434	-0.115176	0.540544	1.26021	0.825343	1.22428	414
415	High	Master Protein	P0A805	frr	K02838	0.990105	0.663087	-0.274742	0.527508	-0.17804	-0.463666	-1.06478	415
416	High	Master Protein	P0A7M6	rpmC	K02904	-0.392116	-0.297494	0.0630776	-0.231766	-0.140388	-0.902408	-0.210139	416
417	High	Master Protein	P0AF50	yjbR	no KO	2.17517	2.81879	0.86395	1.01976	-0.415496	-0.0245729	-1.75827	417
418	High	Master Protein	P25526	gabD	K00135	-1.90291	-0.248509	1.60797	-0.344398	0.832696	-1.91995	0.412482	418
419	High	Master Protein	P0ADX1	yhfA	K07397	0.629987	0.371506	-0.230395	-0.344398	-1.04299	-0.333032	-0.699311	419
420	High	Master Protein	P32662	gph	K01091	0.371304	-0.350292	-0.749591	-0.897712	-1.57266	-0.130408	-0.374266	420
421	High	Master Protein	P64429	ypfJ	K07054	0.759027	0.754672	0.0521249	-0.262108	-1.03258	-1.415	-1.43299	421
422	High	Master Protein	P39353	yjhC	no KO	3.3694	-0.205455	-3.55394	0.162721	-2.41289	-0.0437812	-2.72776	422
423	High	Master Protein	P30126	leuD	K01704	0.0380092	-0.0684686	-0.116304	-0.443212	-0.734715	-0.829333	-0.512481	423
424	High	Master Protein	P0AAI5	fabF	K09458	-0.286706	0.154148	0.441732	0.786685	1.10489	0.221769	0.358998	424
425	High	Master Protein	P0A7X6	rimM	K02860	0.380459	0.691615	0.359187	-0.197025	-0.666395	-0.199294	-0.421344	425
426	High	Master Protein	P0AG16	purF	K00764	0.317408	-0.931222	-1.31783	0.081364	-0.260046	0.771782	0.193651	426
427	High	Master Protein	P0A887	ubiE	K03183	-0.667755	-0.490302	0.129289	0.309431	0.767802	0.748821	0.971566	427
428	High	Master Protein	P0A6H1	clpX	K03544	-0.734923	-0.629389	0.0462901	-0.0937348	0.294517	-0.470036	0.31774	428
429	High	Master Protein	P0A6F9	groS	K04078	1.13288	1.13954	0.0956493	-0.0968808	-1.0938	0.246787	-0.764558	429
430	High	Master Protein	P63224	gmhA	K03271	0.57574	1.00225	0.498705	-0.171614	-0.777805	0.481192	-0.180844	430
431	High	Master Protein	P23893	hemL	K01845	0.438125	-0.798376	-1.29274	1.01478	0.86425	1.41451	0.471139	431
432	High	Master Protein	P31697	fimC	K07346	0.173286	-0.219701	-0.414209	1.5559	1.76356	0.85378	0.357942	432
433	High	Master Protein	P37690	envC	no KO	-0.0677775	0.512166	0.608306	0.189073	0.166135	0.176186	0.157028	433
434	High	Master Protein	P04391	argI	K00611	-0.738028	-1.03356	-0.386843	-0.0843458	0.305335	0.485784	0.874308	434
435	High	Master Protein	P0AEG6	dsbC	K03981	0.41309	0.325263	-0.0650285	-0.532643	-1.12743	-0.587145	-0.671237	435
436	High	Master Protein	P04693	tyrB	K00832	-0.229804	-0.594395	-0.415625	1.41746	1.88245	2.33265	1.54127	436
437	High	Master Protein	P0A8X2	yceI	no KO	1.70083	0.288927	-1.37547	0.735046	-0.433552	0.271591	-1.20538	437
438	High	Master Protein	P00561	thrA	K12524	-0.667755	-1.448	-0.894438	0.469979	0.975876	1.03593	1.1391	438
439	High	Master Protein	P0A7B8	hslV	K01419	-0.472731	0.146269	0.615783	-0.381754	-0.27599	-1.24776	-0.346826	439
440	High	Master Protein	P0AFL3	ppiA	K03767	1.21191	-0.455015	-1.69107	-1.09403	-2.45026	0.587235	-0.629881	440
441	High	Master Protein	P0C8J8	gatZ	K16371	-0.896048	-1.14542	-0.350442	-0.424442	-0.018541	2.31926	2.06637	441
442	High	Master Protein	P0AG27	yibN	no KO	-0.744251	-0.438942	0.258281	0.0745561	0.51786	1.80236	1.64394	442
443	High	Master Protein	P0A9L5	ppiC	K03769	0.980509	0.0636127	-0.906979	-0.210801	-1.13029	0.132469	-0.710153	443
444	High	Master Protein	P33644	yfiH	K05810	0.570738	0.703503	0.183611	-0.0369728	-0.599822	-0.482817	-0.738426	444
445	High	Master Protein	P30871	ygiF	K18446	0.431002	0.754672	0.37535	0.0371113	-0.401316	0.646447	0.0299177	445
446	High	Master Protein	P32684	rluF	K06182	2.67877	0.687138	-1.91499	0.620259	-1.30711	0.732007	-1.7224	446
447	High	Master Protein	P0AAX8	ybiS	K19235	0.903545	0.146269	-0.742661	-0.265729	-1.14544	0.296186	-0.552093	447
448	High	Master Protein	P37759	rfbB	K01710	-1.04881	-0.52067	0.471206	0.518109	1.32008	1.01114	1.4291	448
449	High	Master Protein	P33219	yebF	no KO	-0.769328	0.154148	0.917185	-0.395816	-0.0753652	-2.36157	-0.754685	449
450	High	Master Protein	P00894	ilvH	K01653	0.720516	-0.357954	-1.10124	0.781392	0.352254	-0.199294	-0.693438	450
[truncated: 1,091 more rows]
