# Supplementary material for: Adaptation to mutational inactivation of an essential gene converges to an accessible suboptimal fitness peak
Source: eLife. 2019 Oct 1;8:e50509. doi: 10.7554/eLife.50509 (PMC6828540; doi:10.7554/eLife.50509)
Supplement: Supplementary file 2. — All protein abundances are relative to WT obtained from TMT proteomics (see Supplementary file 1 for raw data). Average abundance variation z-score of proteins in the group and associated p-values are calculated as described in detail in Bershtein et al. (2015a). Groups marked in red represent functions that exhibit statistically significant increase or decrease of abundances in evolved but not naïve D27 strains. [file elife-50509-supp2.xlsx]

## Sheet: Sheet1
Class name	N	avg Z-scores					p-values
Comment: Functional classes that are neutral in naïve but show higher or lower protein abundances in evolved strains are marked in red		WT+thymine	D27F pre evolved	D27F evolved	D27N evolved	D27G evolved	WT+thymine	D27F pre evolved	D27F evolved	D27N evolved	D27G evolved
CRP	147	-0.30378	-0.40625	-0.441701	-0.0793311	0.313523	1.70083e-05	3.23838e-08	2.6615e-08	0.03867	9.22241e-05
1.5.1.3 Arginine	16	0.0797529	-0.556329	-1.28241	-0.573322	0.0172892	0.805915	0.00334155	4.82525e-07	0.00204119	0.807755
ArcA	70	-0.448812	-0.308297	-0.533683	-0.12991	0.671882	0.000296486	0.00219101	7.5934e-07	0.168383	2.68731e-07
1.1.1.3 D-arabinose catabolism	0	0	0	0	0	0	0	0	0	0	0
1.1.1.4 D-galactarate catabolism	0	0	0	0	0	0	0	0	0	0	0
1.3.4 Tricarboxylic acid cycle	17	-0.457567	-0.479883	-0.83252	-0.346836	0.856221	0.0135077	0.0106054	6.59807e-06	0.0514572	4.47913e-05
1.1.1.6 D-glucarate catabolism	0	0	0	0	0	0	0	0	0	0	0
4.3.A.1.p periplasmic binding component	33	0.287719	-0.0558693	-0.717536	-0.754953	-0.49938	0.0364389	0.729294	8.85119e-06	5.23702e-07	0.000208498
1.1.1.8 L-arabinose catabolism	0	0	0	0	0	0	0	0	0	0	0
1.1.1.9 L-idonate catabolism	0	0	0	0	0	0	0	0	0	0	0
NtrC	14	-0.913942	-1.33634	-1.44122	-1.07404	-0.756852	0.0123052	0.000545515	1.41446e-05	0.000798697	0.00274811
4.S.82 H+	12	-0.821749	-1.16798	-1.08661	0.170294	0.818967	0.00826619	9.30489e-06	2.19273e-05	0.678235	0.000829926
Fur	38	0.0187646	-0.481361	-0.77007	-0.294616	0.552081	0.779529	0.000557544	5.78444e-05	0.0137907	0.000155994
1.5.1.18 Leucine/valine	12	-0.548838	-0.645115	-1.03288	-0.26382	0.579811	0.0351554	0.0173796	8.77177e-05	0.389282	0.0254376
GatR	6	-0.881579	-1.02028	-2.0182	-2.0258	2.28881	0.0712449	0.0137999	0.000223811	0.0267018	4.90953e-05
1.5.2.2 Pyrimidine biosynthesis	11	-0.0447392	-1.1098	-0.975008	-0.378008	-0.0933862	0.35515	0.000163869	0.000241563	0.064364	0.517121
1.1.1 Carbohydrates/Carbon compounds	28	-0.105623	-0.40652	-0.809625	-1.03964	0.391925	0.501407	0.0623318	0.000292236	2.73525e-05	0.271785
RpoN	15	-0.278886	-0.628489	-1.12978	-0.864785	-0.145855	0.848931	0.178218	0.000348586	0.00537552	0.122637
PurR	27	-0.390601	-0.428345	-0.694352	-0.247494	0.315967	0.0100053	0.0675977	0.000377273	0.278434	0.0729342
1.1.1.25 L-ascorbate degradation	0	0	0	0	0	0	0	0	0	0	0
4.3.A.1.a ATP binding component	27	-0.538068	-0.352032	-0.673204	0.511987	0.392232	0.0165491	0.0840631	0.000400309	0.0125527	0.0460132
1.3.6 Aerobic respiration	22	-0.832853	-0.656653	-0.652932	-0.154566	0.518825	9.37863e-05	0.000275828	0.000418178	0.442473	0.00299004
1.1.1.28 L-galactonate catabolism	0	0	0	0	0	0	0	0	0	0	0
ArgR	20	0.153477	-0.598149	-0.779004	-0.508001	-0.0721954	0.625719	0.00169729	0.000485129	0.00101981	0.436367
1.3.1 Glycolysis	17	0.0316799	0.078692	0.557815	0.448926	0.0342832	0.564368	0.654318	0.000494253	0.00765923	0.83082
1.1.2.2 3-phenylpropionate and 3-(3-hydroxyphenyl)propionate degradation	0	0	0	0	0	0	0	0	0	0	0
1.5.3.14 Enterochelin (enterobactin)	5	0.205482	-0.995609	-2.21286	-0.81959	0.906528	0.75033	0.0116752	0.000619451	0.0219041	0.046565
1.6.3.1 O antigen	11	-0.688306	-1.34029	-0.879737	-0.0212277	0.626595	0.0164688	3.20729e-05	0.000684743	0.991724	0.0097156
4.S.154 phenylalanine/ tyrosine	5	-0.764773	-1.25574	-1.59047	-0.440394	0.617584	0.477045	0.0145048	0.0014812	0.236255	0.192937
1.1.2.7 Acetoacetate degradation	0	0	0	0	0	0	0	0	0	0	0
1.5.1.22 Ornithine	5	0.192851	-0.677003	-1.23063	-0.607917	0.0947004	0.914408	0.0464485	0.0018014	0.0447307	0.826085
1.3.8 ATP proton motive force interconversion	8	-0.132454	-0.859374	-0.789841	0.672671	0.482985	0.289298	0.00144827	0.00200614	0.332885	0.0993639
1.1.3.2 L-serine degradation	0	0	0	0	0	0	0	0	0	0	0
1.1.3.3 Arginine degradation II	0	0	0	0	0	0	0	0	0	0	0
Lrp	33	-0.602568	-0.432171	-0.497315	0.401334	0.357177	0.00171381	0.0437305	0.00231015	0.115141	0.017215
TorR	3	-0.509537	0.886435	3.21392	1.67474	1.83455	0.347624	0.11825	0.00307937	0.0277003	0.00551549
1.6.1 Phospholipid	5	-1.04003	-1.12339	-1.29995	-0.318033	0.0219109	0.0875318	0.0299077	0.00384855	0.29816	0.738313
1.5.2.1 Purine biosynthesis	22	-0.281058	0.0545589	-0.442951	-0.0318917	0.540952	0.0295471	0.990479	0.00385176	0.883129	0.0027293
GadW	3	-0.577315	0.0150006	2.95066	3.02327	1.67609	0.290028	0.975479	0.00407534	0.00330503	0.00849256
1.1.4.2 Carnitine degradation	0	0	0	0	0	0	0	0	0	0	0
1.1.5 Others	0	0	0	0	0	0	0	0	0	0	0
1.1.5.1 Phenylacetic acid degradation	0	0	0	0	0	0	0	0	0	0	0
4.3.A.2 The H+/Na+-translocating F-, V- and A-type ATPase (F-ATPase) Superfamily	7	-0.0576307	-0.808436	-0.792235	0.537529	0.582208	0.459733	0.00408373	0.00424868	0.666313	0.0537813
2.3.9 Non-ribosomal peptide synthetase	3	-0.216154	-0.742787	-2.26706	-0.861201	1.19367	0.386049	0.0729674	0.00498405	0.0472234	0.0188908
1.5.1.13 Phenylalanine	6	-0.831038	-0.651065	-1.01697	-0.467048	0.765448	0.0738609	0.10984	0.00549136	0.126673	0.0339147
BaeR	3	-0.42363	0.579081	1.84413	0.623521	-0.543517	0.445476	0.179526	0.00614847	0.376392	0.229556
4.S.108 L-leucine/L-valine/L-iso-leucine	4	-0.497839	-1.43271	-1.52501	-0.512543	0.591713	0.990085	0.0221201	0.00615866	0.233578	0.350722
4.3.A.1.m membrane component	5	-0.962665	-0.240056	-1.53148	0.491929	1.39425	0.281753	0.992818	0.00628486	0.916929	0.00782633
4.4.A.5 The PTS Galactitol (Gat) Family	3	-1.50399	-1.38337	-2.46376	-3.87618	2.32318	0.0968098	0.0710231	0.00701691	0.0071915	0.00469587
4.S.65 galactitol	3	-1.50399	-1.38337	-2.46376	-3.87618	2.32318	0.0968098	0.0710231	0.00701691	0.0071915	0.00469587
1.7.13 Amino acid conversion	5	-0.0556075	0.0459437	1.91867	1.83528	0.508728	0.964948	0.953979	0.00770418	0.00253189	0.51729
2.1.3 DNA recombination	9	0.377086	0.383521	0.705702	-0.0330283	-0.113393	0.236276	0.108709	0.0080761	0.742615	0.676165
1.5.3.8 Thiamine (Vitamin B1)	10	-0.277863	-0.148517	-0.556478	0.180751	1.311	0.120965	0.534817	0.00816757	0.372694	0.000614531
2.1.4 DNA repair	20	0.477998	0.14023	0.525119	-0.217607	0.0438081	0.0199913	0.440141	0.0111215	0.980257	0.984077
1.5.1.7 Lysine, diaminopimelate	12	-0.825622	-0.958894	-1.0671	-0.463538	0.427346	0.0918212	0.00357175	0.0114285	0.137514	0.0791301
5.5.7 Fe aquisition	11	0.200909	-0.616695	-1.07927	-0.436097	-0.156974	0.724053	0.0324045	0.0130626	0.219189	0.683177
1.5.1.19 Isoleucine	11	-0.455544	-0.659242	-0.697911	-0.0699626	0.192227	0.221073	0.0267452	0.0134882	0.732652	0.891032
1.7.2 Glyoxylate bypass	7	-1.26397	-0.543126	-0.748373	0.156974	0.57551	0.00257055	0.0669704	0.013803	0.508373	0.0585076
5.5.3 Starvation response	7	0.141571	-1.09154	0.710005	-0.141645	-0.241372	0.868057	0.0476433	0.0142222	0.497525	0.796122
3.1.3.2 Covalent modification, demodification, maturation	9	-0.763642	-0.786557	-0.804952	-0.187266	0.42845	0.0131771	0.0250229	0.0162932	0.694171	0.225812
Nac	10	-0.768295	-1.17417	-0.647311	-0.283602	-0.126456	0.00820385	0.000344082	0.0163706	0.195332	0.704575
1.5.1.16 Histidine	11	0.0638894	0.418288	-0.515432	0.0378694	0.0933438	0.947809	0.072609	0.016501	0.811428	0.764095
1.5.1.14 Tyrosine	5	-1.15997	-0.843788	-0.96379	-0.440032	0.976753	0.0211815	0.0671992	0.0165841	0.206295	0.0111248
PhoP	13	-0.352401	-0.44342	-0.503021	0.300796	0.143163	0.100586	0.0521004	0.0183496	0.203632	0.752685
2.3.8 Ribosomal proteins	53	0.69165	-0.165381	-0.158753	-0.326813	-0.472884	3.06995e-10	0.0222265	0.0186086	8.86963e-05	4.92943e-08
4.S.48 D-ribose	3	0.661786	1.10577	-1.21553	-1.05099	0.348851	0.147401	0.0511596	0.0188216	0.0174194	0.529284
4.4.A.1 The PTS Glucose-Glucoside (Glc) Family	2	-0.290121	-1.24197	-2.09959	-0.806838	0.820831	0.597709	0.046092	0.0192438	0.113781	0.109638
GcvA	2	-2.12917	-2.77854	-2.79597	-2.13121	-0.625394	0.165319	0.0220838	0.0205755	0.0201229	0.298569
4.S.80 glycine betaine/proline	2	-0.755844	-1.1242	-2.0494	-1.09303	-1.10492	0.112261	0.0558001	0.0206671	0.0758249	0.0481376
FNR	89	-0.188627	-0.275554	-0.198458	-0.0328171	0.0483257	0.192702	0.00274446	0.0211104	0.33624	0.552696
5.8 SOS response	12	0.675641	0.609614	0.658557	0.109318	0.152898	0.0137573	0.0456092	0.0234386	0.2371	0.977315
2.3.6 Turnover, degradation	6	0.816444	0.456522	0.731244	-0.047127	-0.0581494	0.021836	0.1929	0.0242847	0.840216	0.717973
4.3.D.4 The Proton-translocating Cytochrome Oxidase (COX) Superfamily	2	-1.99301	-1.48718	-1.68274	-0.382364	1.46416	0.025722	0.0334464	0.0251724	0.369538	0.0280253
1.5.1.6 Asparagine	3	-0.63364	-1.03566	-1.23612	-0.752917	0.0802366	0.112879	0.0227261	0.0253742	0.175139	0.920019
TrpR	10	-0.414068	-0.805073	-0.720138	-0.306582	0.118179	0.147414	0.0190633	0.026079	0.20241	0.319763
1.5.1.20 Chorismate	10	-0.260118	-0.186493	-0.456927	0.0265616	0.265024	0.41083	0.266481	0.0261294	0.956633	0.23142
1.5.1.21 Homoserine	4	-1.33384	-1.71411	-1.76199	-0.279339	0.226251	0.109972	0.0035776	0.0316625	0.580878	0.626251
6.3 Surface antigens (ECA, O antigen of LPS)	32	-0.421706	-0.335722	-0.299134	0.0992147	0.542988	0.00389799	0.102079	0.0337314	0.827586	0.000428043
RpoS	25	-0.765255	-0.45959	0.39299	0.148236	-1.09065	7.83393e-05	0.00603486	0.0342658	0.240499	3.81358e-06
TyrR	9	-0.582101	-0.537128	-0.527424	-0.0527527	0.340729	0.157727	0.0642251	0.0400779	0.762415	0.118629
1.5.4 Fatty acid and phosphatidic acid	2	-0.758906	-1.6409	-1.31775	-0.665598	-1.71716	0.189474	0.0292422	0.0412129	0.224317	0.0282651
4.S.78 glycerol-3-P	2	-0.758906	-1.6409	-1.31775	-0.665598	-1.71716	0.189474	0.0292422	0.0412129	0.224317	0.0282651
1.5.1.15 Tryptophan	8	-0.63915	-0.946509	-0.815157	-0.392961	0.260418	0.0463308	0.0137012	0.0421786	0.13789	0.228667
GadX	12	-0.769855	-0.410976	0.779175	0.566603	0.756572	0.0557038	0.37621	0.0422352	0.22483	0.0318487
MetJ	11	-0.663796	-0.0641488	-0.475264	0.371088	0.0950306	0.00641055	0.997431	0.0423637	0.0712525	0.698471
fecI	2	1.09448	1.26424	-1.24593	0.303609	0.80852	0.0606832	0.0832816	0.0427311	0.43721	0.141282
NagC	10	-0.315689	-0.830346	-0.517624	-0.114027	0.0917156	0.141635	0.00269459	0.0439027	0.516713	0.624021
1.7.6.1 Glycerol degradation I	3	0.0112201	0.414898	0.773761	0.232831	-0.612949	0.825382	0.307171	0.0472234	0.447107	0.113501
1.1.2.3 Propionate degradation	2	-0.666531	-0.0407737	-1.33677	-0.827283	1.70953	0.224956	0.953984	0.0481376	0.404405	0.0483273
1.7.10 Sugar nucleotide biosynthesis, conversions	11	-0.468636	-0.707131	-0.466085	0.0770849	0.529556	0.0546177	0.0249817	0.0504364	0.72459	0.0148689
1.5.1.8 Threonine	4	-0.348457	-0.142661	-0.963756	0.588219	0.626101	0.360583	0.827152	0.0511979	0.0948182	0.0820076
RpoE	40	-0.0401049	0.321708	0.154132	0.268015	0.334086	0.497204	0.00690541	0.0515497	0.0182222	0.0320384
4.9.A Transporters of Unknown Classification	4	-0.996059	-0.914085	-1.16968	-0.327908	0.716464	0.337444	0.121191	0.0539384	0.227594	0.106592
CusR	2	0.289192	1.00279	-1.18232	-0.701796	-0.661861	0.726035	0.0847815	0.0547372	0.124474	0.112639
2.1.2 DNA restriction/modification	4	-1.39547	0.243147	-0.833399	-0.348356	-0.281259	0.0463246	0.536325	0.0568003	0.52392	0.456979
1.1.4 Amines	6	0.142795	-0.580384	-0.707607	-0.28619	-0.11901	0.978014	0.0876027	0.0578618	0.219601	0.554959
GadE	16	-0.46907	0.0928433	0.808105	0	1.00802	0.0751875	0.675501	0.0579104	0.00260315	0.000593105
4.S.17 arginine	3	-0.198102	0.211336	-1.27347	-0.303664	0.0674067	0.453666	0.832836	0.0591204	0.778911	0.809462
5.5.4 pH response	4	-0.840127	-0.381233	2.00361	2.46596	1.64954	0.0941185	0.430227	0.0602708	0.00170763	0.00210272
1.1.1.2 2,5-ketogluconate metabolism	3	0.0391618	0.208717	0.871062	0.721427	0.178405	0.853143	0.764281	0.0613585	0.080236	0.441413
1.1.3.5 Glycine cleavage	3	-1.25047	-1.74582	-1.85293	-1.43066	-0.453464	0.446291	0.114439	0.0619288	0.0567727	0.324973
AcrR	3	-0.826601	-0.664103	-0.864904	-0.277275	0.447634	0.132029	0.0949028	0.0646487	0.419842	0.313688
1.1.1.17 Sorbitol degradation	4	-0.36048	-0.367949	0.622422	0.503918	-0.15826	0.137623	0.294098	0.0680967	0.139832	0.506348
1.1.1.21 Mannitol degradation	4	-0.36048	-0.367949	0.622422	0.503918	-0.15826	0.137623	0.294098	0.0680967	0.139832	0.506348
5.6.1 Radiation	7	0.599003	0.323617	0.442536	-0.173787	-0.28523	0.0625577	0.323467	0.0688603	0.753601	0.317361
DnaA	8	-0.412078	-0.283689	-0.376005	0.158075	0.687496	0.0625361	0.139903	0.0709979	0.40038	0.0342403
fliA	3	0.661736	-0.260706	-0.629313	-0.840159	-0.318466	0.193179	0.44956	0.072098	0.0795305	0.317641
3.1.1 DNA structure level	2	0.829483	0.46053	0.933155	0.757325	-0.249563	0.114932	0.806431	0.072572	0.157805	0.502942
IHF	62	-0.305276	-0.284025	-0.204659	-0.0975604	0.0503546	0.00525362	0.0231968	0.0787664	0.202075	0.319897
5.5.2 Temperature extremes	11	0.766945	-0.00952291	0.422296	-0.399475	-0.498291	0.00385447	0.829786	0.0793444	0.0790997	0.0261618
1.4.1 Electron donor	14	-0.787832	-0.473363	-0.410622	-0.244695	0.554181	0.00611939	0.0351033	0.0800464	0.323443	0.00890638
4.3.A.5 The Type II (General) Secretory Pathway (IISP) Family	5	-0.446923	-0.23663	-0.52429	-0.156457	0.390185	0.143207	0.435454	0.0827343	0.529004	0.216746
1.2.2 DNA	10	0.617622	0.552591	0.550339	0.136823	0.13545	0.0141356	0.0709569	0.0829628	0.635743	0.783397
2.1.5 DNA degradation	10	0.617622	0.552591	0.550339	0.136823	0.13545	0.0141356	0.0709569	0.0829628	0.635743	0.783397
Cbl	1	2.15849	2.15849	2.15849	2.15849	2.15849	0.142317	0.119453	0.0836863	0.0976439	0.149526
6.2 Peptidoglycan (murein)	37	-0.138585	0.24994	-0.243497	0.537132	0.311091	0.24937	0.141906	0.0856747	0.00657506	0.0762311
LexA	13	0.44964	0.340744	0.399204	0.158237	0.0534249	0.092916	0.0980198	0.0880277	0.438099	0.939896
1.7.23 Methylglyoxal metabolism	6	0.449257	0.370623	0.64712	-0.249597	0.182397	0.25365	0.506176	0.0890471	0.437745	0.709317
1.5.1.9 Methionine	9	-0.235059	-0.368492	-0.470151	0.0597131	-0.174797	0.443529	0.271429	0.0894935	0.745006	0.527977
CueR	4	0.398339	1.09595	0.762806	0.920005	-0.0849074	0.385989	0.0109983	0.0900062	0.0387357	0.688704
1.6.13 Fimbria, pili, curli	0	0	0	0	0	0	0	0	0	0	0
1.1.2.4 Anaerobic fatty acid oxidation pathway	1	-2.70577	-2.70577	-2.70577	-2.70577	-2.70577	0.0866878	0.0858215	0.0902239	0.0866878	0.408566
1.1.2.6 Aerobic fatty acid oxidation pathway	1	-2.70577	-2.70577	-2.70577	-2.70577	-2.70577	0.0866878	0.0858215	0.0902239	0.0866878	0.408566
1.6.16 Cellulose biosynthesis	0	0	0	0	0	0	0	0	0	0	0
4.S.49 drug	1	-1.56544	-1.56544	-1.56544	-1.56544	-1.56544	0.0880005	0.0962167	0.0915795	0.221971	0.107596
4.S.119 methylgalactoside/galactose	1	-0.657168	-0.657168	-0.657168	-0.657168	-0.657168	0.174321	0.843482	0.0920349	0.0948062	0.437299
NhaR	1	0.702676	0.702676	0.702676	0.702676	0.702676	0.828708	0.181168	0.0924922	0.14556	0.122859
4.S.56 ferric enterobactin	1	-1.24475	-1.24475	-1.24475	-1.24475	-1.24475	0.337642	0.142961	0.0948062	0.0906739	0.419377
3.3.3 Stimulon (ie environmental stimulus)	5	0.35971	0.274111	0.459353	-0.575752	-0.188738	0.492934	0.467258	0.0948318	0.22798	0.890928
1.7.18 Betaine biosynthesis	1	-1.38046	-1.38046	-1.38046	-1.38046	-1.38046	0.269995	0.209694	0.0952745	0.110733	0.139762
1.3.9 Entner-Doudoroff pathway	6	-0.210131	0.162624	0.410719	0.475604	0.302992	0.282895	0.582503	0.0967538	0.0727743	0.375487
3.1.2.4.4 Quorum sensing	2	0.512062	0.673161	1.08923	-0.206902	-0.161517	0.365094	0.178975	0.0982609	0.617593	0.688728
4.S.46 dicarboxylate	1	-1.1712	-1.1712	-1.1712	-1.1712	-1.1712	0.294321	0.111263	0.0986048	0.704306	0.152215
1.5.1.4 Proline	6	-0.798844	-0.588846	-0.802495	-0.265927	-0.0510697	0.0166321	0.0870659	0.0997032	0.575888	0.994985
5.1 Cell division	49	0.282298	0.231776	0.190604	0.0254946	-0.202504	0.0613347	0.0920055	0.100026	0.637833	0.120747
1.6.15.2 Thioredoxin, glutaredoxin	6	0.68084	0.563351	0.443248	-0.243962	-0.416474	0.0452691	0.0701901	0.103747	0.319017	0.0975334
2.3.4 Chaperoning, folding	40	0.496048	0.332395	0.137884	-0.242767	-0.100873	0.000210262	0.019116	0.104132	0.0348734	0.208278
4.S.63 fructose	2	-0.0774455	-1.82038	-0.79015	-0.997962	-1.44481	0.618772	0.0262819	0.105976	0.122437	0.0887838
EnvY	4	0.255252	0.885998	0.748222	0.519266	0.654273	0.661033	0.0479037	0.107365	0.392507	0.213769
RpoH	23	0.223464	-0.0932187	0.257708	0.0438321	0.0163978	0.336028	0.367093	0.113413	0.766972	0.908045
UxuR	1	-2.21262	-2.21262	-2.21262	-2.21262	-2.21262	0.0884416	0.117778	0.113942	0.202066	0.0902239
1.1.1.5 D- galacturonate catabolism	2	-0.60706	-0.946315	-0.801016	-1.16786	0.313628	0.734838	0.279554	0.114932	0.0681601	0.837657
5.6.2 Detoxification (xenobiotic metabolism)	19	-0.285151	0.104111	0.259419	0.325346	-0.335429	0.108007	0.477114	0.119082	0.0996575	0.812105
1.7.22 Carnitine metabolism	0	0	0	0	0	0	0	0	0	0	0
6.6 Ribosome	61	0.678553	-0.0787561	-0.00265643	-0.304983	-0.479378	5.55855e-11	0.105472	0.121006	9.78724e-05	2.47465e-09
ArgP	4	-0.496793	-0.420522	-0.460366	0.17455	0.330485	0.0918157	0.1578	0.122618	0.510141	0.359341
4.3.D.1 The Proton- or sodium ion-translocating NADH Dehydrogenase (NDH) Family	8	-0.946318	-0.420208	-0.450222	-0.0296455	0.426505	0.00881367	0.15294	0.123191	0.873164	0.120564
1.7.26 Allantoin assimilation	0	0	0	0	0	0	0	0	0	0	0
1.8.3 Nitrogen metabolism	9	-0.324635	-0.797945	-0.746391	0.0419139	-0.0155836	0.35163	0.0238202	0.126475	0.688343	0.973204
4.4.A.6 The PTS Mannose-Fructose-Sorbose (Man) Family	2	-0.875972	-1.0723	-0.843229	0.222454	1.20093	0.241341	0.110756	0.129048	0.55211	0.0584214
4.S.116 mannose	2	-0.875972	-1.0723	-0.843229	0.222454	1.20093	0.241341	0.110756	0.129048	0.55211	0.0584214
4.S.118 methionine	2	-0.960502	0.433975	-0.785028	0.910261	0.234283	0.0866102	0.345083	0.129471	0.105976	0.611715
MetR	4	-0.7194	-0.0103455	-0.58267	0.711333	0.812862	0.054086	0.84842	0.129953	0.0454239	0.0285193
1.6.9 Polysaccharides, cytoplasmic	5	-0.509488	-1.0566	0.44859	0.711545	0.159477	0.220313	0.0278891	0.130634	0.0250132	0.72239
1.7.15 2'-deoxyribonucleotide/ribonucleoside metabolism	6	0.156333	0.0458117	-0.388732	0.178593	0.0111808	0.869045	0.94257	0.131303	0.481153	0.970302
Fis	48	-0.152021	-0.125452	-0.203292	0.171709	-0.101516	0.159458	0.544825	0.133289	0.553384	0.478809
3.1.1.2 Methylation	3	-1.78053	0.299176	-0.822365	-0.163184	-0.879683	0.0505119	0.506295	0.138094	0.999455	0.960231
1.6.15.1 Cytochromes	1	0.6725	0.6725	0.6725	0.6725	0.6725	0.135377	0.154942	0.139129	0.959454	0.612014
1.5.3.3 Lipoate	1	0.501855	0.501855	0.501855	0.501855	0.501855	0.467161	0.563171	0.140397	0.407227	0.748665
1.7.33.4 Salvage pathways of pyrimidine ribonucleotides	6	0.185901	-0.78527	-0.59458	-0.772582	-1.66498	0.745617	0.163637	0.140696	0.0203779	0.0587613
1.7.39 Conversion of succinate to propionate	0	0	0	0	0	0	0	0	0	0	0
1.5.3.4 Molybdenum (molybdopterin)	6	0.371448	0.707673	0.540044	0.477332	-0.223989	0.340118	0.0847705	0.142004	0.155321	0.370299
RbsR	3	0.817342	0.598144	-0.879433	-0.587933	0.537929	0.0585716	0.136289	0.143249	0.205128	0.224825
1.1.1.12 Galactitol catabolism	4	-0.254241	-0.519516	-0.897646	0.145614	1.57034	0.287076	0.117264	0.144657	0.750659	0.0378522
3.1.3.4 Proteases, cleavage of compounds	7	0.313938	0.267263	0.48399	-0.206833	0.403357	0.434054	0.517604	0.145218	0.349575	0.165783
4.S.12 amino acid	1	-0.584889	-0.584889	-0.584889	-0.584889	-0.584889	0.207128	0.312085	0.148195	0.235688	0.202903
2.3.2 Translation	71	0.646049	-0.0333692	-0.061437	-0.236156	-0.414976	4.64892e-11	0.220266	0.152138	0.00107562	7.67984e-08
CpxR	21	0.143823	0.526157	0.293123	0.136152	0.232896	0.347683	0.00243474	0.154043	0.481598	0.243979
2.1 DNA related	0	0	0	0	0	0	0	0	0	0	0
4.S.89 histidine/lysine/arginine/ornithine	1	-0.24632	-0.24632	-0.24632	-0.24632	-0.24632	0.474434	0.903077	0.15701	0.620333	0.592251
1.6.4 Enterobacterial common antigen(surface glycolipid)	6	-0.823713	-1.44902	-0.459724	0.0512795	0.847716	0.0263069	0.000697047	0.157298	0.926422	0.018518
1.7.6 Glycerol metabolism	4	-0.55859	-0.909759	-0.631181	-0.487908	-1.20676	0.106592	0.0601093	0.164163	0.165965	0.0465847
4.S.130 Na+	7	-1.03018	-0.264457	-0.464284	-0.148448	0.448359	0.0118066	0.338613	0.166879	0.778895	0.134878
4.S.163 putrescine	1	-0.877371	-0.877371	-0.877371	-0.877371	-0.877371	0.203743	0.178864	0.168399	0.322382	0.299798
1.3.5 Fermentation	16	-0.531973	-0.210256	0.431573	0.592947	-0.128665	0.0137005	0.234328	0.171828	0.00293141	0.920719
8.4 Colicin related	7	-0.272054	-0.732206	-0.664172	-0.76356	0.493405	0.519344	0.108035	0.173858	0.0514867	0.107839
FlhDC	9	0.252961	-0.241747	-0.446551	-0.699678	-0.0784659	0.480075	0.234094	0.174644	0.0202936	0.636194
AsnC	4	0.0653144	-0.549472	-0.744206	-0.768156	0.0283111	0.80876	0.152982	0.17861	0.0841103	0.980644
2.2.6 rRNA, stable RNA	0	0	0	0	0	0	0	0	0	0	0
2.3.1 Amino acid-activation	26	-0.161783	-0.244112	-0.119204	0.244094	0.508432	0.0615117	0.0792246	0.179233	0.121174	0.000789973
1.1.5.2 Ethanol degradation	3	-0.355787	-0.878935	1.36096	0.910709	-1.01865	0.199327	0.0626961	0.182198	0.0369107	0.364713
4.1.B.14 The Outer Membrane Receptor (OMR) Family	2	0.0117799	-0.805973	-1.23197	-1.13074	0.016091	0.877047	0.182792	0.183342	0.334925	0.96198
OxyR	15	0.0842663	-0.176619	0.204184	-0.0705708	0.11946	0.965502	0.390249	0.185444	0.62989	0.496872
1 Metabolism	2	0.253887	-0.343726	-0.63315	-0.0117269	0.739518	0.77039	0.481857	0.185554	0.979317	0.13332
MarA	13	-0.534735	0.250761	0.477905	0.616393	0.586737	0.0699991	0.279715	0.187054	0.00820231	0.0274042
GlpR	3	0.0311648	0.763399	0.531878	0.151471	-0.42263	0.875701	0.103292	0.188546	0.603197	0.31566
1.1.1.7 D-glucuronate catabolism	3	-0.618366	-0.499916	-0.537697	-0.672512	0.250954	0.384554	0.597495	0.188546	0.243621	0.786256
6.5 Pilus	2	-0.0323506	-0.685945	-0.737672	-0.0380363	0.729446	0.866509	0.375817	0.18891	0.99266	0.13993
RcsAB	3	0.410318	1.0132	0.99074	0.738132	-1.60989	0.413572	0.0334726	0.189466	0.0821422	0.0446948
GutM	1	-0.675386	-0.675386	-0.675386	-0.675386	-0.675386	0.129896	0.4429	0.189805	0.409909	0.757643
GutR	1	-0.675386	-0.675386	-0.675386	-0.675386	-0.675386	0.129896	0.4429	0.189805	0.409909	0.757643
1.1.3.7 Threonine catabolism	6	-0.508211	0.36466	0.545299	0.389662	0.485135	0.0339147	0.340608	0.190597	0.144116	0.124524
SoxS	10	-0.401006	-0.141241	-0.374814	0.179499	-0.132632	0.382834	0.681876	0.190715	0.618723	0.660005
SoxR	1	-0.360354	-0.360354	-0.360354	-0.360354	-0.360354	0.261866	0.995283	0.192212	0.739721	0.875052
4.2.A.6 The Resistance-Nodulation-Cell Division (RND) Superfamily	3	-0.958516	-0.651549	-0.685971	0.392236	1.28465	0.0855663	0.100999	0.194116	0.540071	0.0564185
10 cryptic genes	2	0.130317	-1.05733	-0.782283	-1.33295	-0.288755	0.997998	0.0664087	0.195755	0.0800574	0.677677
1.1.3.4 Glutamate degradation	3	-1.17348	-0.363611	2.20922	2.454	1.79825	0.0327966	0.344826	0.196946	0.018142	0.0055854
2.3.7 Nucleoproteins, basic proteins	15	0.443099	0.203215	0.258759	0.124292	-0.464645	0.0549535	0.285912	0.197112	0.417537	0.0329467
7.4 Outer membrane	22	-0.0632436	-0.396715	-0.347188	0.00684872	0.367499	0.274391	0.0330961	0.199877	0.989264	0.201665
1.7.21 Glyoxylate degradation	8	-0.66005	-0.530371	-0.321975	0.107856	0.618672	0.0150024	0.0968108	0.20558	0.598992	0.0473508
1.7.20 S-adenosyl methionine biosynthesis	3	-0.628279	-0.161419	-0.579335	0.530637	0.804154	0.121831	0.672431	0.208073	0.140653	0.0682899
4.S.54 Fe++	3	0.389315	-0.0444387	-0.933418	0.27214	0.088381	0.452021	0.824318	0.208073	0.916766	0.859577
EvgA	2	-0.384026	-1.27261	-0.511337	0.148782	-0.752295	0.443155	0.0630171	0.211819	0.723526	0.428381
ExuR	3	-1.67415	-0.916718	-0.76428	-0.592541	-0.468555	0.198372	0.239776	0.216586	0.11665	0.89728
4.S.75 glutamate/aspartate	1	-0.397468	-0.397468	-0.397468	-0.397468	-0.397468	0.395289	0.797521	0.217529	0.159801	0.300902
GlcC	1	-0.413218	-0.413218	-0.413218	-0.413218	-0.413218	0.175073	0.256873	0.218412	0.228299	0.116672
7.2 Periplasmic space	71	0.286795	0.0823474	-0.124971	-0.442377	-0.381238	0.00518276	0.415808	0.221133	1.42259e-05	0.000408489
1.7.44 NAD phosphorylation and dephosphorylation	3	-1.79253	-1.48472	-1.01974	-0.491031	0.799001	0.0248418	0.0172267	0.222226	0.253706	0.135571
1.7.34 Peptidoglycan (murein) turnover, recycling	7	-0.483772	0.861538	-0.463494	2.09548	1.10109	0.0684517	0.020538	0.224089	8.11689e-05	0.00300285
2.2.2 Transcription related	109	0.152611	0.10372	0.070171	-0.219713	-0.0590451	0.174246	0.120913	0.224674	0.0520995	0.532639
4.S.160 protein	9	-0.34254	-0.273127	-0.334298	0.0826594	0.682129	0.292999	0.356556	0.226722	0.760609	0.00531683
1.5.1.5 Aspartate	1	-0.306815	-0.306815	-0.306815	-0.306815	-0.306815	0.147533	0.210554	0.228299	0.505649	0.148195
IscR	11	0.334108	0.0611276	0.180843	-0.0845266	0.0636199	0.193278	0.55914	0.230667	0.580019	0.869024
1.7.33 Nucleotide and nucleoside conversions	15	-0.568412	-0.100593	-0.0865594	0.688227	0.190037	0.348719	0.182206	0.234356	0.104079	0.44263
4.S.191 Zn	2	0.70411	-1.22525	-0.470682	-0.751398	-0.299715	0.322502	0.0530717	0.24067	0.287059	0.417731
4.2.A.2 The Glycoside-Pentoside-Hexuronide (GPH):Cation Symporter Family	0	0	0	0	0	0	0	0	0	0	0
Zur	2	0.70411	-1.22525	-0.470682	-0.751398	-0.299715	0.322502	0.0530717	0.24067	0.287059	0.417731
4.S.96 K+	1	0.450098	0.450098	0.450098	0.450098	0.450098	0.899332	0.423474	0.241339	0.32354	0.89559
4.2.A.7 The Drug/Metabolite Transporter (DMT) Superfamily	0	0	0	0	0	0	0	0	0	0	0
4.2.A.8 The Gluconate:H+ Symporter (GntP) Family	0	0	0	0	0	0	0	0	0	0	0
4.2.A.15 The Betaine/Carnitine/Choline Transporter (BCCT) Family	0	0	0	0	0	0	0	0	0	0	0
4.2.A.17 The Proton-dependent Oligopeptide Transporter (POT) Family	0	0	0	0	0	0	0	0	0	0	0
1.7.24 Cyanate catabolism	1	0.204937	0.204937	0.204937	0.204937	0.204937	0.257866	0.889981	0.241339	0.106054	0.308702
4.2.A.21 The Solute:Sodium Symporter (SSS) Family	0	0	0	0	0	0	0	0	0	0	0
1.6.17 GDP-mannose metabolism	1	0.545016	0.545016	0.545016	0.545016	0.545016	0.597164	0.47736	0.248052	0.172083	0.343633
4.2.A.37 The Monovalent Cation:Proton Antiporter-2 (CPA2) Family	0	0	0	0	0	0	0	0	0	0	0
4.2.A.38 The K+ Transporter (Trk) Family	0	0	0	0	0	0	0	0	0	0	0
4.2.A.40 The Nucleobase:Cation Symporter-2 (NCS2) Family	0	0	0	0	0	0	0	0	0	0	0
4.2.A.41 The Concentrative Nucleoside Transporter (CNT) Family	0	0	0	0	0	0	0	0	0	0	0
4.2.A.42 The Hydroxy/Aromatic Amino Acid Permease (HAAAP) Family	0	0	0	0	0	0	0	0	0	0	0
4.2.A.44 The Formate-Nitrite Transporter (FNT) Family	0	0	0	0	0	0	0	0	0	0	0
4.2.A.47 The Divalent Anion:Na+ Symporter (DASS) Family	0	0	0	0	0	0	0	0	0	0	0
FucR	1	0.223648	0.223648	0.223648	0.223648	0.223648	0.112329	0.999057	0.249021	0.122286	0.263882
4.2.A.66 The Multi Antimicrobial Extrusion (MATE) Family	0	0	0	0	0	0	0	0	0	0	0
4.2.A.76 The Resistance to Homoserine/Threonine (RhtB) Family	0	0	0	0	0	0	0	0	0	0	0
CsgD	1	0.447237	0.447237	0.447237	0.447237	0.447237	0.343633	0.499621	0.251946	0.76846	0.779322
8.1 Prophage genes and phage related functions	40	0.0793811	0.176244	-0.116132	-0.299488	0.205166	0.27104	0.355445	0.253621	0.119217	0.303457
4.S.166 putrescine/spermidine	1	-0.36895	-0.36895	-0.36895	-0.36895	-0.36895	0.561575	0.754048	0.254894	0.182716	0.801175
ModE	12	0.0874571	0.87505	0.213612	2.56461	0.337773	0.802254	0.00108599	0.255806	0.000135218	0.663252
8.3 Transposon related	2	0.752072	-0.00192813	-0.453537	0.91381	-0.865517	0.161779	0.959315	0.256441	0.236009	0.290862
FruR	24	-0.432614	-0.348649	-0.177613	0.108417	0.248807	0.00466556	0.111039	0.258311	0.340929	0.119227
4.2.A.1 The Major Facilitator Superfamily (MFS)	2	-2.62832	-1.25279	-1.82652	-0.822671	0.92205	0.739884	0.160779	0.26209	0.353696	0.858621
IclR	3	-1.10039	-0.726527	-0.550681	0.140626	0.169696	0.0790629	0.132732	0.264078	0.705629	0.691472
4.4.A Phosphotransferase Systems (PEP-dependent PTS)	0	0	0	0	0	0	0	0	0	0	0
1.7.17 Formyl-tetrahydrofolate biosynthesis	12	-0.369629	-0.353786	-0.438167	-0.111516	0.217073	0.227986	0.565154	0.264799	0.642992	0.27012
1.7.33.1 Salvage pathways of adenine, hypoxanthine, and their nucleosides	5	-0.0589292	0.458519	-0.270334	0.246976	-0.542906	0.678459	0.285557	0.267337	0.455023	0.123513
Cofactor synthesis	87	-0.138825	0.0306544	-0.133862	0.264962	0.443816	0.0265162	0.917482	0.268634	0.000253863	1.70131e-05
4.4.A.4 The PTS Glucitol (Gut) Family	0	0	0	0	0	0	0	0	0	0	0
IdnR	1	-0.584938	-0.584938	-0.584938	-0.584938	-0.584938	0.610356	0.47736	0.268969	0.108114	0.99151
4.S.93 ion	1	0.0479932	0.0479932	0.0479932	0.0479932	0.0479932	0.493631	0.676424	0.282509	0.390052	0.367012
H-NS	33	-0.23369	-0.0728534	0.521935	0.300423	-0.174303	0.0630374	0.530117	0.285261	0.379965	0.777328
4.S.126 multidrug	4	-0.485376	-0.531475	-0.492921	0.337562	0.653367	0.389892	0.114249	0.289763	0.487605	0.358102
DcuR	3	1.15733	1.09703	0.732545	1.16515	0.402213	0.0389332	0.180859	0.293153	0.0386753	0.686442
4.S.5 alkanesulfonate	0	0	0	0	0	0	0	0	0	0	0
4.S.124 molybdate	1	-0.518003	-0.518003	-0.518003	-0.518003	-0.518003	0.262873	0.338835	0.293234	0.111263	0.321227
4.S.39 cysteine	1	-0.230339	-0.230339	-0.230339	-0.230339	-0.230339	0.688571	0.936863	0.295411	0.257866	0.745083
4.2.A.3 The Amino Acid-Polyamine-Choline (APC) Family	3	-2.04031	-1.302	-1.29077	-0.380887	0.997663	0.0973602	0.19039	0.297566	0.857431	0.0293851
1.4.3 Electron carrier	4	0.0814472	0.601171	0.473955	0.808728	-0.0702249	0.994806	0.183239	0.305684	0.240619	0.62709
1.1.2 Fatty acids (fatty acid oxidation)	1	0.269064	0.269064	0.269064	0.269064	0.269064	0.914322	0.207128	0.316635	0.445717	0.613673
4.S.37 curli subunit	0	0	0	0	0	0	0	0	0	0	0
DeoR	5	-0.00154656	0.170435	0.347774	3.84887	-0.088187	0.668409	0.429865	0.319808	0.0137154	0.645445
CytR	7	0.0827852	0.303303	0.299189	2.5322	-0.0548644	0.870877	0.199843	0.323467	0.124236	0.690573
1.1.1.29 Malate utilization	1	0.711582	0.711582	0.711582	0.711582	0.711582	0.0929514	0.353358	0.325863	0.622003	0.0880005
4.2.A.23 The Dicarboxylate/Amino Acid:Cation (Na+ or H+) Symporter (DAACS) Family	1	0.711582	0.711582	0.711582	0.711582	0.711582	0.0929514	0.353358	0.325863	0.622003	0.0880005
1.7.43 ppGpp biosynthesis	1	0.376912	0.376912	0.376912	0.376912	0.376912	0.672969	0.657507	0.325863	0.741507	0.142961
4.S.50 D-xylose	0	0	0	0	0	0	0	0	0	0	0
1.5.4.2 Fatty acidelongation - saturated	6	0.29009	0.582231	0.289411	0.455273	0.23108	0.409737	0.102928	0.327544	0.148956	0.411387
2.2.3 RNA modification	35	0.477085	0.162168	0.146704	-0.297397	-0.224261	0.00328364	0.42622	0.329043	0.0161088	0.0155642
4.S.58 ferrichrome	0	0	0	0	0	0	0	0	0	0	0
1.5.4.1 Fatty acidelongation - unsaturated	5	0.272974	0.747268	0.315664	0.361584	0.234308	0.475734	0.0481016	0.337101	0.319293	0.452471
4.S.10 allose/ribose	1	0.00426425	0.00426425	0.00426425	0.00426425	0.00426425	0.983964	0.239445	0.34003	0.950036	0.426218
4.S.68 glucitol/sorbitol	0	0	0	0	0	0	0	0	0	0	0
4.S.69 gluconate	0	0	0	0	0	0	0	0	0	0	0
AlsR	1	0.00426425	0.00426425	0.00426425	0.00426425	0.00426425	0.983964	0.239445	0.34003	0.950036	0.426218
4.S.47 dipeptide	4	-0.153705	-0.514942	-0.797788	-0.00168579	0.245089	0.45056	0.925979	0.344042	0.29301	0.667909
1.7.45 Pyridine nucleotide cycling	3	-0.432079	0.346231	0.423269	0.215669	0.187316	0.324302	0.940649	0.345524	0.482989	0.669443
1.7.12 Amino sugar conversions	6	-0.330194	-0.979866	-0.195871	0.221829	0.188414	0.150049	0.00296768	0.352497	0.769894	0.668026
1.1.5.6 (deoxy)ribose phosphate degradation	6	-0.718556	-0.0938306	0.299612	2.93989	-0.0652528	0.0927424	0.837194	0.354001	0.00439592	0.546565
1.5.3.19 Isoprenoid biosynthesis	8	0.104318	0.0304889	-0.234676	0.123662	0.281744	0.999666	0.77474	0.355972	0.526658	0.268471
NarP	2	0.0431866	-0.106087	0.38158	-0.530291	-0.515184	0.79093	0.752548	0.356306	0.314389	0.360683
5.5.6 Other stresses (mechanical, nutritional, oxidative)	15	-0.28418	0.165019	0.158268	0.23665	0.139402	0.201191	0.476126	0.358909	0.223206	0.304588
4.S.95 iron dicitrate	0	0	0	0	0	0	0	0	0	0	0
5.6.4 Drug resistance/sensitivity	26	0.133341	-0.105265	-0.114385	-0.265276	0.125576	0.478409	0.447626	0.361594	0.234163	0.582435
4.S.100 L-arabinose	0	0	0	0	0	0	0	0	0	0	0
1.6.6 Osmoregulated periplasmic glucan	2	0.287594	-0.443291	-0.497001	0.163543	0.487307	0.732319	0.364209	0.367757	0.840272	0.591916
1.6.7 Peptidoglycan (murein)	26	-0.0674577	0.268728	-0.15537	0.363768	0.269879	0.771995	0.208564	0.369525	0.0318169	0.151211
4.S.113 maltose	0	0	0	0	0	0	0	0	0	0	0
4.S.115 mannitol	0	0	0	0	0	0	0	0	0	0	0
1.1.1.26 2-O-alpha-mannosyl-D-glycerate degradation	1	-0.385216	-0.385216	-0.385216	-0.385216	-0.385216	0.517819	0.431738	0.372057	0.181941	0.344839
MngR	1	-0.385216	-0.385216	-0.385216	-0.385216	-0.385216	0.517819	0.431738	0.372057	0.181941	0.344839
1.1.1.11 Fucose catabolism	1	0.0822945	0.0822945	0.0822945	0.0822945	0.0822945	0.946271	0.282509	0.373325	0.34003	0.0948062
1.1.1.16 Rhamnose catabolism	1	0.0822945	0.0822945	0.0822945	0.0822945	0.0822945	0.946271	0.282509	0.373325	0.34003	0.0948062
1.7.25 Glycolate metabolism	1	0.0822945	0.0822945	0.0822945	0.0822945	0.0822945	0.946271	0.282509	0.373325	0.34003	0.0948062
1.1.1.20 Glycol degradation	6	-0.365811	-0.476793	-0.204619	0.178166	0.533685	0.211009	0.178444	0.383879	0.478148	0.208199
4.S.136 Na+/H+	0	0	0	0	0	0	0	0	0	0	0
4.S.143 Ni++	0	0	0	0	0	0	0	0	0	0	0
4.S.145 nitrite	0	0	0	0	0	0	0	0	0	0	0
1.1.3 Amino acids	10	-0.144393	-0.365731	-0.255472	0.444041	0.332187	0.919644	0.522062	0.386114	0.0855239	0.507541
1.7.19 Incorporation of metal ions	6	0.225281	-0.105507	0.148203	0.115917	-0.080519	0.286815	0.956429	0.389182	0.692833	0.612025
4.S.148 oligopeptide	4	-0.494065	1.2078	-0.615984	2.86811	1.54597	0.246359	0.0113765	0.391852	0.000774547	0.00544508
DgsA	6	-0.0851845	-0.752103	-0.437922	-0.122452	0.432318	0.950268	0.207501	0.393993	0.792908	0.272199
1.6.3.3 Lipid A	10	-1.07399	-0.0801624	-0.336671	0.0466295	0.285626	0.00189415	0.853905	0.394389	0.926792	0.433374
ZraR	1	0.272473	0.272473	0.272473	0.272473	0.272473	0.946271	0.118335	0.403224	0.197094	0.173573
1.6.1.2 Phospholipid biosynthesis I	5	-1.0388	-0.387023	-0.215413	-0.495429	0.76668	0.00864998	0.250368	0.418203	0.372319	0.0889146
1.7.9 Misc glucose metabolism	9	-0.501923	-0.555913	-0.18344	-0.148294	-0.231228	0.0330735	0.0210744	0.420834	0.770864	0.782979
4.S.175 taurine	0	0	0	0	0	0	0	0	0	0	0
1.3.7 Anaerobic respiration	41	-0.302146	-0.124035	-0.0480883	0.00371746	-0.0670834	0.0229131	0.390262	0.421988	0.806114	0.809014
FadR	5	-0.589463	-0.426749	-0.0914911	-0.0911847	0.386835	0.732726	0.924495	0.436078	0.359964	0.215959
4.S.8 alkylphosphonate	2	0.74943	0.982054	0.398075	-0.584149	-0.436684	0.200419	0.312782	0.438198	0.291626	0.284793
1.5.1.2 Glutamine	6	0.0838259	-0.291608	-0.424085	-0.357489	-0.328223	0.738309	0.44578	0.438888	0.396143	0.157582
1.7.1 Unassigned reversible reactions	24	-0.412952	-0.326666	0.087782	0.106948	-0.0656607	0.0502949	0.467177	0.439634	0.995148	0.620931
4.8.A.7 The Phosphotransferase System Enzyme I (EI) Family	2	-0.328425	-0.383167	-0.326212	-0.194006	0.156712	0.487083	0.716018	0.447143	0.699845	0.738622
4.2.A.20 The Inorganic Phosphate Transporter (PiT) Family	1	0.0643994	0.0643994	0.0643994	0.0643994	0.0643994	0.431738	0.57601	0.44996	0.590618	0.10708
XylR	1	0.24224	0.24224	0.24224	0.24224	0.24224	0.471517	0.886245	0.45138	0.0971663	0.0862537
1.5.1.11 Serine	3	-1.02356	-0.387531	-0.218107	0.982485	0.97562	0.0439732	0.383062	0.453666	0.0256441	0.0294869
4.4.A.2 The PTS Fructose-Mannitol (Fru) Family	3	0.198512	-2.16358	-0.316618	-0.746052	-1.14152	0.869245	0.00519959	0.462772	0.132732	0.0511596
1.5.3.9 Riboflavin (Vitamin B2), FAD, FMN	8	0.386858	0.674171	0.306538	0.52745	-0.108148	0.365661	0.0931614	0.466216	0.0717875	0.514149
1.6.12 Flagella	1	0.337895	0.337895	0.337895	0.337895	0.337895	0.637118	0.400568	0.470062	0.914322	0.547318
QseB	1	0.337895	0.337895	0.337895	0.337895	0.337895	0.637118	0.400568	0.470062	0.914322	0.547318
GalR	5	0.266163	0.448737	-0.478977	-0.299409	0.433405	0.493602	0.208585	0.47377	0.779413	0.214391
GalS	5	0.266163	0.448737	-0.478977	-0.299409	0.433405	0.493602	0.208585	0.47377	0.779413	0.214391
5.6 Protection	0	0	0	0	0	0	0	0	0	0	0
4.9.B Putative uncharacterized transport protein	7	0.384729	0.294929	0.146816	-0.418339	-0.201755	0.273593	0.287158	0.477314	0.0724865	0.310476
1.5.3.11 Menaquinone (MK), ubiquinone (Q)	8	-0.412338	-0.211308	-0.210144	-0.101263	0.498285	0.276897	0.4875	0.493827	0.826541	0.223206
4.2.A.64 The Type V Secretory Pathway or Twin Arginine Targeting (Tat) Family	3	0.740873	0.22197	0.172533	-0.161809	0.737497	0.107403	0.57867	0.498461	0.641814	0.0672619
CsiR	2	-1.36871	-1.40635	-0.235897	-0.521912	-1.28791	0.0413793	0.0389421	0.502942	0.228168	0.0448288
3.3.2 Regulon (a network of operons encoding related functions)	12	-0.0774311	0.192859	-0.0975215	-0.0500376	0.274362	0.541311	0.393827	0.506953	0.748208	0.268339
6.7 Capsule (M and K antigens)	11	-0.285511	0.16994	-0.12936	0.241539	0.302052	0.160118	0.543369	0.507909	0.405609	0.212292
1.2.3 Proteins/peptides/glycopeptides	32	-0.122695	-0.217416	-0.0505143	-0.0647562	-0.0718922	0.344054	0.0413468	0.509968	0.784092	0.407017
1.8.1 Phosphorous metabolism	10	0.0948661	0.0146017	0.16448	-0.266895	-0.186682	0.959024	0.875138	0.516228	0.22967	0.640029
1.7.31 Aminobutyrate catabolism	4	-0.560444	-1.18162	-0.15945	-0.309682	-0.156713	0.209442	0.00693068	0.517772	0.329165	0.512424
3.1.2.4.3 Two-component regulatory systems (external signal)	30	-0.0777766	-0.0046011	-0.166446	0.166076	-0.0843481	0.397952	0.749418	0.518273	0.124007	0.509278
HU	6	0.200098	0.449731	0.168761	0.212216	0.325628	0.669434	0.15392	0.520508	0.393993	0.320428
4.1.B Beta barrel porins (The Outer Membrane Porin (OMP) Functional Superfamily)	2	-0.0717753	-0.208832	-0.590048	-0.637152	0.096872	0.701085	0.666695	0.528874	0.178435	0.900835
1.7.28 Pyruvate catabolism	4	-1.44247	-0.916609	-0.406169	0.0842375	0.454625	0.0132687	0.0799477	0.53321	0.387287	0.5825
1.1.3.1 L-alanine degradation	1	0.261244	0.261244	0.261244	0.261244	0.261244	0.850889	0.144907	0.533241	0.168399	0.109156
3.1.2.2 Activator	39	-0.0467417	-0.0942226	-0.0885578	-0.31339	0.15537	0.402634	0.693719	0.540212	0.16577	0.377671
1.6.5 K antigen	2	-0.674714	-0.0621232	-0.326147	0.424658	0.156626	0.152462	0.892894	0.54209	0.309586	0.848126
4.S.177 thiamine	1	0.199077	0.199077	0.199077	0.199077	0.199077	0.161211	0.203743	0.55205	0.318926	0.743295
9 DNA sites	0	0	0	0	0	0	0	0	0	0	0
4.S.106 lipoprotein	3	-0.260984	0.192326	-0.171487	0.453486	0.756339	0.515957	0.646713	0.561049	0.431749	0.221709
4.S.79 glycine betaine/choline	1	-0.656678	-0.656678	-0.656678	-0.656678	-0.656678	0.426218	0.533241	0.58086	0.474434	0.0962167
1.3.2 Pentose phosphate shunt, oxidative branch	3	-0.341272	-0.120496	0.201042	0.221579	0.114498	0.224303	0.680423	0.58335	0.538266	0.790462
4 Transport	3	-1.31281	-0.167254	-0.433845	-0.459923	-0.299553	0.2963	0.523043	0.596547	0.442224	0.4512
1.7.3 Pentose phosphate shunt, non-oxidative branch	7	-0.887956	-0.157766	0.19963	0.449913	0.0956216	0.0166121	0.618847	0.596924	0.0854456	0.462456
1.2.4.1 Glycogen catabolism	5	-0.820148	-1.1455	0.51028	0.714096	-0.355768	0.452471	0.0140845	0.599796	0.25965	0.510463
Ada	0	0	0	0	0	0	0	0	0	0	0
AgaR	0	0	0	0	0	0	0	0	0	0	0
AllR	0	0	0	0	0	0	0	0	0	0	0
AllS	0	0	0	0	0	0	0	0	0	0	0
1.5.1.17 Alanine biosynthesis I	2	-0.731877	-0.0736071	-0.278623	-0.106149	0.907746	0.143558	0.822009	0.600033	0.840272	0.106701
AppY	0	0	0	0	0	0	0	0	0	0	0
AraC	0	0	0	0	0	0	0	0	0	0	0
1.5.3.13 Cobalamin (Vitamin B12)	4	0.135733	0.207175	0.107396	0.358654	-0.143555	0.873526	0.775926	0.600488	0.265165	0.958941
1.5.3.1 Biotin	3	-0.330302	-0.168998	-0.158974	0.025313	0.248867	0.456965	0.586167	0.602245	0.832836	0.496729
3.1.2 Transcriptional level	17	0.402169	0.202448	0.118718	-0.447467	-0.239995	0.0697876	0.406812	0.605177	0.00468954	0.0195352
AscG	0	0	0	0	0	0	0	0	0	0	0
4.3.A.3 The P-type ATPase (P-ATPase) Superfamily	2	-0.184811	-0.13789	-0.252886	1.31049	-0.00639713	0.58385	0.881005	0.610542	0.0369296	0.919399
AtoC	0	0	0	0	0	0	0	0	0	0	0
3.1.2.1 Sigma factors, anti-sigmafactors	13	0.275037	0.305463	-0.217682	-0.557603	-0.0416987	0.342156	0.236276	0.616973	0.0504496	0.853969
BetI	0	0	0	0	0	0	0	0	0	0	0
Heat Shock response	12	0.374828	-0.12016	0.12531	-0.287059	-0.171157	0.163944	0.369594	0.618158	0.149124	0.369594
1.6.3.2 Core region	7	0.0773099	0.804453	0.139205	0.0685791	0.69189	0.858201	0.0947865	0.621375	0.766559	0.0464498
CadC	0	0	0	0	0	0	0	0	0	0	0
CaiF	0	0	0	0	0	0	0	0	0	0	0
2.1.1 DNA replication	27	0.176459	0.25625	0.0581701	0.226271	0.201473	0.356175	0.119088	0.62956	0.162003	0.32524
CdaR	0	0	0	0	0	0	0	0	0	0	0
NanR	1	-0.476456	-0.476456	-0.476456	-0.476456	-0.476456	0.671244	0.797521	0.633745	0.391357	0.100549
3.1.1.1 DNA bending, supercoiling, inversion	5	0.531109	0.312397	0.29301	-0.38306	0.197857	0.300132	0.559225	0.640133	0.188273	0.624311
5.6.3 Cell killing	5	0.342784	0.560776	0.10737	0.279352	0.0743485	0.48231	0.111604	0.642407	0.415166	0.912728
4.S.155 phosphate	3	-0.207453	-0.00307252	-0.128877	-0.374132	0.534813	0.390557	0.884322	0.642792	0.31566	0.446291
PdhR	5	0.106191	-0.560628	0.104573	0.405858	-0.454918	0.835995	0.231678	0.645445	0.192214	0.243026
1.5.4.3 Fatty acid biosynthesis -- initial steps	10	-0.106374	0.0974813	-0.0517281	0.342968	0.0989557	0.408275	0.829853	0.652417	0.17807	0.487103
CynR	0	0	0	0	0	0	0	0	0	0	0
3.1.2.4 Complex regulation	2	1.10833	1.69593	-0.310713	-0.213756	-0.166859	0.041047	0.0259447	0.655784	0.595389	0.636568
Supercoiling sensitive genes	124	-0.106164	-0.0094513	0.019325	0.0868034	0.263086	0.0365468	0.708103	0.658916	0.156816	0.000519297
3.1.3 Posttranscriptional	2	-0.626272	-0.358296	-0.152696	-0.249988	-0.40891	0.59423	0.402522	0.661836	0.54209	0.28329
1.5.3.23 Pantothenate biosynthesis I	4	-0.32724	-0.0460891	0.131459	0.518518	0.310017	0.578448	0.791385	0.665328	0.3834	0.64312
PhoB	11	0.043552	0.0690086	0.101154	-0.0331829	-0.804927	0.915395	0.858899	0.66541	0.677933	0.0140095
1.7.32.2 Putrescine degradation II	2	-0.707688	-1.75327	0.190463	1.3106	-0.0119899	0.184999	0.0602251	0.665479	0.0361795	0.927369
DicA	0	0	0	0	0	0	0	0	0	0	0
1.5.3.7 Nicotinamide adenine dinucleotide (NAD)	4	-0.688559	-0.345629	-0.367167	-0.127586	0.146923	0.0426885	0.465617	0.666188	0.707974	0.729212
DsdC	0	0	0	0	0	0	0	0	0	0	0
3.1.3.3 Inhibition / activation of enzymes	7	0.421382	-0.00141979	0.172682	-0.418174	-0.278805	0.173858	0.968211	0.680042	0.101519	0.214679
BirA	1	-0.173855	-0.173855	-0.173855	-0.173855	-0.173855	0.23105	0.275162	0.685092	0.30758	0.690313
4.S.152 peptide	3	0.434532	-0.792601	-0.111562	-0.458039	-0.505684	0.381573	0.0693307	0.686442	0.197896	0.202212
1.7.35 Lactate oxidation	4	-0.654127	-0.72885	0.116073	0.777015	0.262327	0.0830536	0.0797441	0.687832	0.0242722	0.448432
2.2.5 tRNA	1	0.420802	0.420802	0.420802	0.420802	0.420802	0.81216	0.115574	0.690313	0.871327	0.912447
FhlA	0	0	0	0	0	0	0	0	0	0	0
1.1.3.18 Arginine degradation III (agmatinase pathway)	2	-0.490449	-0.389017	-0.124661	0.473916	0.179885	0.228168	0.334087	0.70605	0.275852	0.696132
4.S.76 glutamine	2	0.292393	0.18619	-0.125315	-0.0155838	-0.444331	0.746208	0.718518	0.709782	0.987323	0.297017
1.3.3 Pyruvate dehydrogenase	3	-0.179285	-0.683502	-0.148802	0.408152	0.0219549	0.675424	0.248627	0.717846	0.274139	0.966764
DhaR	3	0.0815009	-2.73632	-0.125497	-0.494476	0.036814	0.869245	0.00455751	0.722958	0.15879	0.960231
1.5.3.6 Pyridoxine (vitamin B6)	9	-0.407485	-0.527888	-0.0443069	0.245255	0.578253	0.201667	0.0615418	0.728914	0.259556	0.0709865
SdiA	1	0.460721	0.460721	0.460721	0.460721	0.460721	0.632062	0.13787	0.741507	0.221971	0.81216
1.6.10 Lipoprotein	3	0.0888354	-0.291433	0.140338	-0.227802	-1.04071	0.948261	0.923273	0.743527	0.853143	0.0506732
1.1.5.7 Formaldehyde degradation	2	-0.00838116	-0.0919795	0.138681	0.228054	-0.403337	0.711028	0.789641	0.743676	0.625864	0.287059
5.12 Biofilm production	4	-0.559758	-0.376028	0.0690909	0.334146	-0.609708	0.198074	0.617055	0.747968	0.391852	0.245396
1.7.27 Pyridoxal 5'-phosphate salvage	2	0.428464	0.467718	0.145944	0.414027	0.339234	0.544309	0.369538	0.75001	0.393187	0.538771
1.6.11 Glycoprotein	1	-1.24379	-1.24379	-1.24379	-1.24379	-1.24379	0.354586	0.0943397	0.752252	0.131704	0.101533
5.2 Cell cycle physiology	3	-0.1471	0.180335	-0.076831	-0.817884	-0.120588	0.871396	0.81158	0.759076	0.0626961	0.658532
NsrR	1	0.0985651	0.0985651	0.0985651	0.0985651	0.0985651	0.553632	0.55205	0.759443	0.595525	0.746874
Relaxation sensitive	25	0.171882	-0.163018	0.306538	0.51199	-0.0931355	0.807675	0.71225	0.774251	0.780831	0.91248
6.4 Flagellum	2	1.11335	0.121419	-0.125673	-0.209379	-0.634731	0.0402263	0.824612	0.77551	0.600033	0.120826
1.2.1 RNA	9	0.301558	0.211882	-0.0238218	-0.0867934	0.0171165	0.633377	0.729508	0.778127	0.632815	0.928521
1.4.2 Electron acceptor	6	-0.548073	0.0178448	-0.120288	0.457994	0.0896815	0.274316	0.666619	0.780264	0.423606	0.958741
1.7.33.2 Salvage pathways of guanine, xanthine, and their nucleosides	3	0.399021	1.28545	0.176898	1.36418	-0.61069	0.455314	0.0418672	0.784156	0.252571	0.196472
Rob	7	-0.458638	0.115828	-0.177665	0.193982	0.225018	0.192713	0.803733	0.790598	0.747487	0.299082
HcaR	0	0	0	0	0	0	0	0	0	0	0
HyfR	0	0	0	0	0	0	0	0	0	0	0
PspF	2	0.943372	1.05277	0.851866	-0.678577	-0.382795	0.0707278	0.0723062	0.797379	0.16028	0.303258
1.1.1.18 Trehalose degradation, low osmolarity+	4	0.363509	-0.505081	0.0639307	-0.150033	0.0806742	0.415164	0.735446	0.797775	0.63045	0.934445
1.1.1.27 Trehalose degradation, high osmolarity	3	-0.251467	-0.179451	-0.110652	0.223166	-0.556898	0.355392	0.620446	0.803115	0.577736	0.414353
LeuO	4	0.0205486	-0.261154	-0.0524609	-0.0623002	-0.563222	0.647367	0.356865	0.80601	0.906259	0.050776
KdpE	0	0	0	0	0	0	0	0	0	0	0
LacI	0	0	0	0	0	0	0	0	0	0	0
3.1.2.5 Action unknown	3	0.160058	-0.571642	0.285429	-0.0781774	-1.34187	0.939563	0.309767	0.823255	0.975479	0.552793
1.5.3.10 Glutathione	3	-0.613266	-0.502908	0.0886841	0.623169	-0.325288	0.335147	0.145881	0.826446	0.103871	0.656556
LldR	0	0	0	0	0	0	0	0	0	0	0
LrhA	0	0	0	0	0	0	0	0	0	0	0
2.3.5 Export, signal peptide cleavage	3	-0.62078	-0.317261	-0.0175702	0.999824	0.157405	0.373451	0.749735	0.829639	0.0216112	0.871396
LsrR	0	0	0	0	0	0	0	0	0	0	0
MalI	0	0	0	0	0	0	0	0	0	0	0
3.3.1 Operon (regulation of one operon)	46	0.0172616	0.0942333	0.00555486	-0.203155	-0.0580088	0.885539	0.458693	0.830219	0.546108	0.654818
4.S.173 sugar	4	0.302869	0.127859	-0.0618397	-0.217724	-0.0720362	0.490578	0.584938	0.831765	0.495057	0.729212
MarR	0	0	0	0	0	0	0	0	0	0	0
MelR	0	0	0	0	0	0	0	0	0	0	0
4.S.187 vitamin B12	2	-0.662956	-0.50843	-0.356642	-0.567229	-0.654371	0.136815	0.250186	0.835045	0.24067	0.573556
3.1.2.3 Repressor	55	-0.0461896	0.121209	0.0147863	-0.158318	0.143779	0.512172	0.246309	0.842776	0.523951	0.283735
MhpR	0	0	0	0	0	0	0	0	0	0	0
1.6.2 Colanic acid (M antigen)	7	0.102319	0.401139	-0.00542907	0.283068	0.301913	0.968211	0.168535	0.846964	0.555974	0.338162
CysB	11	0.275964	-0.0154263	0.563128	0.123849	-0.0667668	0.487949	0.672182	0.849919	0.833693	0.655046
5.3 Motility (incl chemotaxis, energytaxis, aerotaxis, redoxtaxis)	5	0.403501	-0.0275055	-0.242327	-0.479961	0.210524	0.194389	0.995353	0.85091	0.270547	0.634086
MtlR	0	0	0	0	0	0	0	0	0	0	0
2.2.4 RNA degradation	10	0.153321	0.268217	0.0607888	0.251108	-0.00487016	0.979356	0.701236	0.852728	0.527929	0.804217
1.7.33.3 Salvage pathways of pyrimidine deoxyribonucleotides	2	0.4609	0.368483	-0.0585991	3.50385	-0.106644	0.520155	0.478736	0.861249	0.0381573	0.765279
4.S.178 thiosulfate	1	0.153256	0.153256	0.153256	0.153256	0.153256	0.152215	0.202066	0.869465	0.30758	0.269995
1.5.3.12 Heme, porphyrin	10	0.0223089	0.085304	0.0424074	0.402619	0.528979	0.834534	0.769602	0.882236	0.0670625	0.0450147
1.8.2 Sulfur metabolism	7	0.629549	0.394514	0.872067	0.35227	-0.501639	0.0456682	0.299499	0.882879	0.332769	0.055358
2.3.3 Posttranslational modification	17	-0.215869	-0.0254221	-0.0336072	0.391884	0.00412434	0.170737	0.864241	0.890155	0.0222459	0.926259
NikR	0	0	0	0	0	0	0	0	0	0	0
NorR	0	0	0	0	0	0	0	0	0	0	0
5.5 Adaptation to stress	5	0.049513	0.661641	0.00483106	-0.00292302	0.832849	0.727949	0.150281	0.891765	0.94639	0.0118165
1.5.3.2 Folic acid (tetrahydrofolate)	8	0.0812247	0.223427	0.165591	0.0978411	0.194802	0.857346	0.636173	0.893007	0.440477	0.477053
1.6.3 Lipopolysaccharide	1	-0.0703883	-0.0703883	-0.0703883	-0.0703883	-0.0703883	0.128702	0.873189	0.89372	0.854598	0.154257
1.7.14 Polyamine biosynthesis	5	-0.313436	0.300139	-0.00841845	-0.44027	0.246806	0.274713	0.633332	0.894277	0.177487	0.611628
PaaX	0	0	0	0	0	0	0	0	0	0	0
5.5.5 Dessication	5	0.0617143	0.547538	0.0743827	0.158117	0.521024	0.972546	0.103956	0.895115	0.648488	0.118186
4.1.B.1 The General Bacterial Porin (GBP) Family	2	-0.0885784	0.346456	0.0877667	0.731957	1.45346	0.642547	0.513665	0.896863	0.674008	0.0283857
2.3 Protein related	3	0.91369	0.580373	0.0555276	-0.188173	-0.218288	0.0973602	0.143997	0.902687	0.600343	0.495
PrpR	0	0	0	0	0	0	0	0	0	0	0
1.5.1.23 Selenocysteine	3	0.229831	-0.0948051	0.202971	0.291845	0.593607	0.852072	0.761157	0.902687	0.532868	0.230617
MprA	2	0.621922	0.07632	0.059051	0.0235496	-0.6088	0.272915	0.888928	0.903484	0.936677	0.304832
3.1.4 Regulation level unknown	22	-0.129257	-0.180051	0.0099339	-0.131401	-0.0319735	0.556352	0.284778	0.90763	0.943528	0.720923
3.3.4 Global	5	0.823275	0.721667	-0.0648277	-0.1356	0.123875	0.0145048	0.0564377	0.914408	0.612371	0.943018
1.7.29 Acetate catabolism	3	-0.804112	-0.442193	-0.137401	-0.146511	1.0889	0.0602308	0.290651	0.915682	0.74043	0.131329
RhaS	0	0	0	0	0	0	0	0	0	0	0
5.5.1 Osmotic pressure	15	-0.355643	-0.560476	-0.101096	-0.243427	-0.919409	0.446284	0.0350674	0.921078	0.252191	0.00428168
MalT	2	-1.47111	-1.57399	-0.185563	-0.410948	-0.197213	0.546532	0.0774955	0.922055	0.321684	0.591916
4.4.A.3 The PTS Lactose-N,N'-Diacetylchitobiose-betaucoside (Lac) Family	1	-0.561941	-0.561941	-0.561941	-0.561941	-0.561941	0.603744	0.652385	0.933102	0.104025	0.147533
4.S.29 cellobiose/arbutin/salicin	1	-0.561941	-0.561941	-0.561941	-0.561941	-0.561941	0.603744	0.652385	0.933102	0.104025	0.147533
TdcA	0	0	0	0	0	0	0	0	0	0	0
TdcR	0	0	0	0	0	0	0	0	0	0	0
ChbR	1	-0.561941	-0.561941	-0.561941	-0.561941	-0.561941	0.603744	0.652385	0.933102	0.104025	0.147533
1.1.1.23 Galactose degradation	5	0.0960121	0.456148	0.00288046	0.0904171	0.322869	0.938805	0.194025	0.936278	0.755958	0.401361
1.7.7 Galactose metabolism	5	0.0960121	0.456148	0.00288046	0.0904171	0.322869	0.938805	0.194025	0.936278	0.755958	0.401361
UidR	0	0	0	0	0	0	0	0	0	0	0
UlaR	0	0	0	0	0	0	0	0	0	0	0
NarL	16	-0.327678	0.000485526	-0.0753644	0.263851	-0.0902029	0.149354	0.648785	0.937247	0.254549	0.569799
1.5.1.12 Cysteine	4	0.319654	0.0939023	0.0382415	-0.191843	0.159351	0.584125	0.819783	0.940094	0.548089	0.648218
YiaJ	0	0	0	0	0	0	0	0	0	0	0
1.8.2.1 Sulfate assimilation	6	-0.0736198	-0.317255	-0.0960296	0.102697	0.143964	0.433759	0.215274	0.943339	0.615422	0.723763
3.1.3.1 Translation attenuation and efficiency	9	0.646395	0.16277	-0.000748412	0.0270425	-0.195148	0.0143603	0.584159	0.943607	0.99527	0.169187
OmpR	4	0.106754	0.247152	0.035752	0.187559	-0.465786	0.941977	0.53321	0.949514	0.868867	0.941977
RNA modification	20	0.29277	-0.0604024	0.0192061	-0.553564	-0.0984092	0.251977	0.683715	0.950562	0.00552656	0.259096
1.1.1.22 Ribose degradation	4	-0.867679	-0.164859	-0.0312639	0.172701	0.206886	0.248778	0.737231	0.956112	0.527007	0.698315
1.7.8 Gluconeogenesis	19	-0.429205	0.0982322	-0.0652468	0.25009	0.573966	0.0235493	0.709902	0.956688	0.0797974	0.00660049
1.5.1.10 Glycine	5	-0.219893	0.230633	-0.264256	0.288819	0.25943	0.260098	0.480991	0.967481	0.244311	0.353884
1.5.3.5 Coenzyme A	8	-0.340202	0.225358	-0.308803	0.149564	0.524355	0.19097	0.516314	0.978272	0.733366	0.173404
GntR	4	-0.310333	0.162333	-0.0114517	-0.25437	0.161598	0.229424	0.676544	0.997639	0.796861	0.623737
